# Supplementary material for: Identification of the Cysteine Protease Legumain as a Potential Chronic Hypoxia-Specific Multiple Myeloma Target Gene
Source: Cells. 2022 Jan 15;11(2):292. doi: 10.3390/cells11020292 (PMC8773999; doi:10.3390/cells11020292)
Supplement: Supplementary file 1 [file cells-11-00292-s001.zip]

Archive with 7 entries (5 files):
- cells-1465172 - supplementary/
- cells-1465172 - supplementary/supplementary-figures and tables/
- cells-1465172 - supplementary/supplementary-figures and tables/Figure S1-S4.pdf
- cells-1465172 - supplementary/supplementary-figures and tables/Supplementary Table S1.xlsx
- cells-1465172 - supplementary/supplementary-figures and tables/Supplementary Table S2.xlsx
- cells-1465172 - supplementary/supplementary-figures and tables/Supplementary Table S3.xlsx
- cells-1465172 - supplementary/supplementary-figures and tables/Supplementary Table S4.xlsx
