# Supplementary material for: Identification of the Cysteine Protease Legumain as a Potential Chronic Hypoxia-Specific Multiple Myeloma Target Gene
Source: Cells. 2022 Jan 15;11(2):292. doi: 10.3390/cells11020292 (PMC8773999; doi:10.3390/cells11020292)
Supplement: Supplementary file 1 [file cells-11-00292-s001.zip › cells-1465172 - supplementary/supplementary-figures and tables/Supplementary Table S1.xlsx]

## Sheet: Tabelle1
		normalized log2 SILAC ratio chronic hypoxia / normoxia
Majority Uniprot IDs	Gene names	LP1_R1	LP1_R2	LP1_R3	HS5_R1	HS5_R2	HS5_R3	KMS_R1	KMS_R2	KMS_R3	OPM2_R1	OPM2_R2	RPMI_R1	RPMI_R2	RPMI_R3	Peptides	Unique peptides	Sequence coverage [%]	Mol. weight [kDa]	Q-value	Score	Peptides LP1_R1	Peptides LP1_R2	Peptides LP1_R3	Peptides HS5_R1	Peptides HS5_R2	Peptides HS5_R3	Peptides KMS_R1	Peptides KMS_R2	Peptides KMS_R3	Peptides OPM2_R1	Peptides OPM2_R2	Peptides RPMI_R1	Peptides RPMI_R2	Peptides RPMI_R3	Unique peptides LP1_R1	Unique peptides LP1_R2	Unique peptides LP1_R3	Unique peptides HS5_R1	Unique peptides HS5_R2	Unique peptides HS5_R3	Unique peptides KMS_R1	Unique peptides KMS_R2	Unique peptides KMS_R3	Unique peptides OPM2_R1	Unique peptides OPM2_R2	Unique peptides RPMI_R1	Unique peptides RPMI_R2	Unique peptides RPMI_R3
P08243;F8WEJ5	ASNS	-3.96138	-4.07084	-4.1062	-1.23126	-1.19568	-1.18981	-0.306098	-0.3206	-0.432216	-1.40853	-1.45001	-2.13277	-2.30526	-2.20749	32	6	66.7	64.369	0	323.31	25	23	25	23	21	18	18	19	17	22	28	29	21	22	4	3	5	3	3	2	1	2	1	3	5	6	4	3
A0A024R222;B4DHQ3;Q9Y617;A0A024R280	PSAT1	-3.03359	-3.09014	-2.97955	-1.65521	-1.72473	-1.84855	0.393265	0.309118	0.14348	NaN	NaN	-2.58981	-2.72422	-2.80921	24	24	71.1	40.422	0	323.31	20	20	21	22	21	20	20	21	21	0	0	22	20	21	20	20	21	22	21	20	20	21	21	0	0	22	20	21
P0DN79;P35520;B7Z2D6;B7Z6W5;Q9NTF0	CBS;DKFZp727E011	-3.01277	-3.05038	-3.01333	-1.20775	-1.21665	-1.3849	NaN	NaN	NaN	NaN	NaN	-1.94104	-1.98265	-2.04859	22	22	49.5	60.586	0	323.31	14	15	11	15	12	14	0	0	0	0	0	19	15	13	14	15	11	15	12	14	0	0	0	0	0	19	15	13
Q96T60;A0A0D9SFL2;M0QYH2;M0R3C8	PNKP	-2.72097	NaN	-1.01048	-0.498806	-0.508755	-0.475612	-0.724863	-0.66416	-0.700248	-0.635006	-0.864817	-0.541667	-0.686729	-0.503283	17	17	44.5	57.076	0	149.83	6	1	3	12	9	12	13	12	10	5	7	7	6	5	6	1	3	12	9	12	13	12	10	5	7	7	6	5
Q9NWK9	ZNHIT6	-2.54659	NaN	NaN	NaN	NaN	NaN	NaN	-0.468109	-0.726408	-0.582104	-0.480833	1.0202	0.920183	1.20965	11	11	28.7	53.918	0	73.866	2	1	0	0	0	0	2	3	2	2	5	2	8	2	2	1	0	0	0	0	2	3	2	2	5	2	8	2
Q7RTS1	BHLHA15	-2.50975	-2.85426	-2.62458	NaN	NaN	NaN	NaN	NaN	NaN	NaN	-0.63629	-1.6865	-1.36099	-1.62652	5	5	45.5	20.818	0	77.994	2	4	2	0	0	0	0	1	0	1	3	4	4	4	2	4	2	0	0	0	0	1	0	1	3	4	4	4
Q659C4	LARP1B	-2.34036	-0.703041	NaN	-0.774311	-0.284843	-0.401772	NaN	NaN	NaN	0.0446336	NaN	-1.16418	-1.2562	NaN	7	3	8	105.32	0.0027145	2.2721	5	6	6	6	5	5	4	6	4	7	5	5	4	4	2	3	2	2	1	2	0	2	1	3	1	1	1	1
Q53HP5;Q53H87;Q59G10;O75891;A0A0S2Z527	ALDH1L1	-2.31652	-1.25662	-2.07955	-1.47824	-1.22483	-1.25607	NaN	NaN	NaN	-2.09696	-2.67875	NaN	NaN	-4.98235	11	2	12.6	98.802	0	23.652	4	6	7	7	8	6	2	3	2	8	10	3	4	4	2	2	2	2	2	2	1	1	1	2	2	1	1	2
C9J0A7;B2RE76;Q9UQN3;A0A087WW88	CHMP2B	-2.20862	-1.21336	-2.39401	0.971643	0.0673307	NaN	-0.318281	-0.211924	-0.863029	NaN	0.145696	NaN	NaN	NaN	3	2	14.8	20.772	0	7.4194	2	2	2	2	2	1	2	2	2	1	2	1	1	2	2	2	2	2	2	1	2	2	2	1	1	1	1	2
A0A024R6R2;Q8TD30	GPT2	-2.20474	-1.75678	-1.25789	NaN	NaN	NaN	NaN	NaN	NaN	-0.656328	-0.846696	-2.4635	-1.79444	-2.21929	15	14	44.2	57.903	0	135.77	3	4	5	1	0	0	0	0	2	6	8	8	6	10	3	4	5	1	0	0	0	0	2	5	7	8	6	10
A0A0S2Z5B2;O00257;A0A0S2Z4Q9	CBX4	-2.16166	-1.93393	-3.23018	NaN	NaN	NaN	-0.203794	NaN	NaN	-1.42772	-1.09327	-0.824663	-0.750838	NaN	12	12	31.1	61.367	0	73.423	6	8	4	1	0	0	2	1	1	7	7	3	5	2	6	8	4	1	0	0	2	1	1	7	7	3	5	2
Q59ES3;B4DE27		-2.11581	-2.44558	-1.663	-0.132795	0.0682408	-0.0759879	NaN	NaN	NaN	0.422495	0.261398	-1.81209	-1.08874	-1.94408	13	1	31.2	57.39	0	26.776	12	12	12	11	10	9	10	11	10	13	12	11	12	11	1	1	1	1	1	1	0	1	0	1	1	1	1	1
O75460	ERN1	-2.08559	-1.77862	-2.73283	-0.987929	-1.28961	-1.16525	NaN	0.304799	-0.373973	-2.46105	-2.32728	-1.9031	-2.12297	-2.17533	30	30	44.5	109.73	0	323.31	12	10	13	11	5	5	4	8	6	21	16	20	24	24	12	10	13	11	5	5	4	8	6	21	16	20	24	24
A0A024RDL3;P78330;C9JBI3;Q53EY1;A0A024RDL9	PSPH	-2.03567	-2.04029	-2.08144	-0.934131	-0.891848	-1.00736	0.115393	0.0669073	0.104598	-1.59267	-1.6703	-2.68375	-2.73462	-3.00408	19	19	73.3	25.007	0	323.31	12	14	11	10	7	6	15	13	13	10	12	12	12	12	12	14	11	10	7	6	15	13	13	10	12	12	12	12
A4D0U1;O00458;Q75M98;Q75M99;C9JNM6;C9JA65	IFRD1	-2.01376	-1.49386	-2.42713	NaN	-0.793446	-0.0597573	-0.111741	-0.214047	-0.253013	NaN	NaN	-1.95065	-2.02233	-2.20425	7	7	23.7	50.268	0	101.69	3	3	4	2	2	1	3	4	3	0	0	4	5	5	3	3	4	2	2	1	3	4	3	0	0	4	5	5
Q9UIG0	BAZ1B	-1.99406	NaN	-1.9265	NaN	NaN	NaN	-0.0348469	-0.0825192	-0.239751	NaN	NaN	-0.787758	-1.201	-0.999032	24	24	20.8	170.9	0	65.063	2	2	2	0	0	0	17	15	15	0	0	9	6	6	2	2	2	0	0	0	17	15	15	0	0	9	6	6
B3KM89;O94855;A8K6V0;E9PDM8	SEC24D	-1.98257	-1.89494	-2.00148	-0.074576	-0.139675	-0.220039	0.0654638	0.01574	-0.100334	-0.763391	-0.825851	-1.01897	-0.995163	-1.0932	32	31	46.2	100.25	0	323.31	14	15	16	30	28	26	8	6	9	22	20	22	23	22	14	15	16	29	27	25	7	6	9	22	20	22	23	22
Q7L8W6;H0YNH5;H0YND7	DPH6	-1.91985	-0.360437	-0.83491	-1.02785	-0.939606	-0.984368	0.0399581	NaN	-0.810782	-0.555385	-0.642053	NaN	0.648237	NaN	6	6	30.7	30.306	0	23.376	2	3	3	6	4	4	4	2	3	3	5	1	2	1	2	3	3	6	4	4	4	2	3	3	5	1	2	1
A0A024R6K8;P23381	WARS	-1.91837	-1.88962	-1.97239	-1.17889	-1.24189	-1.24	-0.29204	-0.121305	-0.207449	-1.80326	-1.68168	-1.54007	-1.52212	-1.66872	32	32	78.1	53.165	0	323.31	23	23	22	27	28	27	25	25	26	25	27	26	25	26	23	23	22	27	28	27	25	25	26	25	27	26	25	26
Q8N995;A0A024R059;Q01581	HMGCS1	-1.91635	-1.69011	-1.72159	-0.234697	-0.316476	-0.36104	-0.7966	-0.846357	-0.781146	0.219983	0.216979	1.3174	1.21667	1.47845	28	28	73.3	56.238	0	323.31	11	11	9	7	6	6	23	26	25	9	9	9	12	10	11	11	9	7	6	6	23	26	25	9	9	9	12	10
A0A024R9P6;Q96TC7;B3KUI4;H0YMB1;H0YLG5	FAM82C;RMDN3	-1.87218	-1.08367	-0.957851	NaN	NaN	NaN	0.206214	0.834365	-0.441885	-1.26427	NaN	-2.33216	NaN	-1.04055	14	14	37.2	52.118	0	59.211	3	4	4	0	1	0	7	7	7	2	1	4	2	3	3	4	4	0	1	0	7	7	7	2	1	4	2	3
B2R5U7;Q03701	CEBPZ	-1.86817	-0.999534	-0.551041	NaN	NaN	NaN	-0.128361	NaN	-0.280321	NaN	0.0830936	0.69905	0.436513	0.684117	15	15	16.9	114.2	0	22.832	2	2	3	1	1	0	6	1	5	0	1	7	3	9	2	2	3	1	1	0	6	1	5	0	1	7	3	9
O43175;Q5SZU1;B3KSC3;Q9UMY2	PHGDH;PGDH3	-1.86589	-1.99688	-1.91827	-0.966458	-0.999751	-1.01828	-0.401223	-0.416036	-0.434847	NaN	NaN	-2.50663	-2.53715	-2.61229	31	2	66.2	56.65	0	323.31	20	20	19	29	26	23	28	24	26	0	0	21	21	23	2	2	2	2	2	2	2	2	2	0	0	2	2	2
O95613	PCNT	-1.80589	-1.21622	-1.45263	-0.824391	NaN	-0.85533	-0.266315	-0.569886	NaN	NaN	-0.151452	1.20258	-0.479796	-0.0867739	30	30	11.2	378.03	0	33.995	21	10	5	4	1	2	3	3	2	0	4	2	3	4	21	10	5	4	1	2	3	3	2	0	4	2	3	4
A0A0S2Z430;Q16822;B4DW73;H0YML5;A0A0S2Z451	PCK2	-1.80138	-1.83355	-1.84014	-1.17058	-1.20169	-1.21313	-0.147263	-0.173809	-0.149419	-1.98256	-2.08992	-2.51407	-2.43025	-2.42706	33	2	62.3	70.729	0	323.31	28	29	27	28	26	28	30	29	27	27	27	26	28	27	2	2	2	2	2	2	2	2	1	2	2	2	2	2
B2ZZ90;Q13085;A0A024R0Y2;Q59FY4	ACACA;hCG_30204	-1.79765	-1.74975	-1.7705	-0.9424	-0.861539	-0.787862	-0.0742828	-0.0930206	-0.011223	-0.671403	-0.795664	-0.620755	-0.55527	-0.633617	75	33	41.2	265.55	0	323.31	32	27	33	36	31	26	63	52	55	46	44	56	56	61	13	11	15	15	13	12	25	20	21	19	17	24	25	27
A0A024R124;Q9H2H9;Q8NCD8;F8VX04	SLC38A1	-1.79434	-1.60719	-1.70997	NaN	NaN	NaN	0.633943	0.572813	0.581472	-0.492992	-0.545726	-1.40869	-1.49488	-1.54528	8	8	25.1	54.047	0	13.003	1	3	4	0	1	1	4	5	4	5	4	7	4	4	1	3	4	0	1	1	4	5	4	5	4	7	4	4
Q5QPU8;E7ETM6;Q8N2H4;F2Z2A3;H3BUS1	SYS1;SYS1-DBNDD2	-1.76956	NaN	NaN	NaN	NaN	NaN	NaN	NaN	NaN	NaN	NaN	NaN	NaN	NaN	2	2	38.1	13.342	0	8.2048	1	1	1	1	1	0	0	0	1	0	0	1	1	1	1	1	1	1	1	0	0	0	1	0	0	1	1	1
B4DTU7;Q3SY69	ALDH1L2	-1.74607	-2.1168	-1.86256	-2.41239	-2.25331	-2.43573	-0.668967	-0.559691	-0.532911	-2.55387	-2.57509	-3.96719	-3.02659	-2.66135	52	45	66.3	101.71	0	323.31	29	29	32	39	38	33	12	7	6	50	45	23	28	15	27	25	28	34	33	29	11	5	5	44	38	21	25	13
Q13541	EIF4EBP1	-1.66471	-1.67802	-1.65977	-0.074576	-0.060463	-0.103557	-0.104695	0.0681637	-0.111954	-0.853252	-1.05517	-1.02158	-0.980736	-0.785493	5	5	60.2	12.58	0	239.19	4	3	3	5	4	5	4	5	4	4	3	4	3	3	4	3	3	5	4	5	4	5	4	4	3	4	3	3
B2RDG1;Q8WVX9;E9PNW8;Q9H600	FAR1	-1.66425	-1.72177	-1.16381	NaN	NaN	NaN	-0.183601	-0.198031	-0.176138	-0.94585	-0.820988	-0.427929	-0.508053	-0.220489	22	22	53.6	59.382	0	117.37	2	2	3	0	0	0	18	20	20	8	13	10	13	11	2	2	3	0	0	0	18	20	20	8	13	10	13	11
P18827	SDC1	-1.6583	-1.60627	-0.982885	NaN	NaN	NaN	NaN	NaN	NaN	0.535839	0.68478	-0.340192	-0.441459	-0.472479	6	6	16.1	32.461	0	218.15	4	5	3	0	1	1	0	0	0	6	6	6	6	6	4	5	3	0	1	1	0	0	0	6	6	6	6	6
Q15058	KIF14	-1.63791	0.0167827	-0.774338	-0.0279604	0.22088	-0.38781	-0.259452	-0.273669	-0.105064	0.532317	0.816543	0.717409	0.558257	0.779842	39	39	28.7	186.49	0	113.19	2	3	3	2	3	1	15	14	11	10	10	23	17	19	2	3	3	2	3	1	15	14	11	10	10	23	17	19
Q8TDD1	DDX54	-1.62401	0.0876697	-0.428462	-0.305875	NaN	-0.289801	-0.347356	-0.110222	-0.206464	-0.613834	-0.0193428	0.00176804	-0.0275753	0.0508095	28	28	38.9	98.594	0	188.5	6	5	4	2	2	3	10	7	7	2	6	16	19	18	6	5	4	2	2	3	10	7	7	2	6	16	19	18
P05091;Q53FB6;B4YAH7	ALDH2	-1.62046	-1.73265	-2.02786	-1.05557	-1.30663	-1.14713	0.621606	0.618634	0.580561	NaN	NaN	NaN	NaN	NaN	27	23	61.1	56.381	0	156.45	13	14	14	21	18	15	18	19	23	1	1	0	0	0	12	14	14	18	16	13	17	17	21	1	0	0	0	0
A8K6H9;A0A024R0W3;Q96QD8	SLC38A2	-1.61651	-1.86128	NaN	-0.956205	-1.23016	-1.03146	0.156408	0.131697	0.210026	-0.0154094	0.675753	-2.39273	-2.05709	-2.48065	6	6	19	56.053	0	57.912	2	3	2	5	4	4	1	3	1	3	3	6	6	6	2	3	2	5	4	4	1	3	1	3	3	6	6	6
E9PHY5;E9PK52;E9PII3;Q59FD8;I6L9B1	EPB41L2	-1.60309	-0.940503	NaN	NaN	0.452789	0.439775	-0.0410336	-0.0490556	0.0180813	NaN	NaN	NaN	NaN	-0.0664503	44	0	59.4	104.36	0	27.013	17	24	23	41	40	40	40	38	34	14	10	13	9	17	0	0	0	0	0	0	0	0	0	0	0	0	0	0
D3DN44;Q9BQ75;C9J384;B3KW72	hCG_2023567;CMSS1	-1.59478	-1.57907	-1.37252	-0.0795902	-0.254179	-0.039386	-0.163826	-0.248543	-0.292333	-1.48404	-1.51583	-0.235328	-0.345839	-0.415037	15	15	52.7	28.362	0	68.844	12	9	8	5	3	3	8	12	10	6	9	11	10	10	12	9	8	5	3	3	8	12	10	6	9	11	10	10
Q9NR30	DDX21	-1.57069	-1.55268	-1.54962	0.201691	0.213264	0.154279	0.0492872	0.0420473	-0.000361848	0.0828901	0.0551058	-0.826405	-0.754641	-0.654014	45	43	54	87.343	0	323.31	42	40	40	26	25	24	37	38	40	29	23	30	24	27	40	38	38	24	23	23	35	36	38	28	21	28	23	26
O75037;Q2UVF0	KIF21B	-1.5472	-1.60769	-1.46279	NaN	NaN	NaN	-0.885168	NaN	NaN	-0.279434	-0.428055	-1.83744	-1.91403	-1.58397	28	24	21.6	182.66	0	128.01	9	5	8	0	0	1	7	4	4	19	21	8	11	10	8	4	7	0	0	0	4	2	3	17	18	7	10	9
A0A090N8G0	GARS	-1.52007	-1.5422	-1.45394	-0.470804	-0.504718	-0.530757	0.0809603	0.0603385	-0.0478876	-0.65198	-0.697032	-1.62435	-1.65867	-1.77799	52	1	76.8	77.53	0	323.31	35	37	34	39	37	37	36	33	42	37	34	36	39	32	1	1	1	1	1	1	1	1	1	1	1	1	1	0
Q96DI8;Q6FH11;B2R7U4;P09601;F2YMD9;B1AHA8	HMOX1	-1.50132	-1.63021	-1.63033	NaN	-0.495646	-0.436462	0.887266	0.837567	0.577496	1.57258	1.86787	2.58137	2.23837	2.89864	9	9	36.8	32.799	0	76.141	5	3	5	1	3	2	7	6	6	4	6	6	6	7	5	3	5	1	3	2	7	6	6	4	6	6	6	7
B4DDH2;D3DQU7;Q9BYT3;F8WAK5;H0YEZ7;C9J319;B3KS39	STK33	-1.49644	-1.88501	-0.877972	NaN	NaN	NaN	NaN	0.0812982	NaN	NaN	NaN	NaN	NaN	NaN	4	4	12.9	53.535	0	17.376	2	2	2	0	0	0	1	2	2	0	0	1	1	0	2	2	2	0	0	0	1	2	2	0	0	1	1	0
Q8NB78;H0Y6H0	KDM1B	-1.48085	0.188424	NaN	NaN	NaN	NaN	-0.225406	0.0618203	0.227476	-0.347097	NaN	0.477599	NaN	0.239219	6	6	8.2	92.097	0	6.394	2	2	1	1	1	1	2	3	5	2	1	2	1	2	2	2	1	1	1	1	2	3	5	2	1	2	1	2
A0A024QYX3;P98179	RBM3	-1.47787	-1.50786	-1.444	-1.27007	-1.3694	-1.34473	NaN	NaN	NaN	-1.61598	-1.38962	-0.809142	-0.988343	NaN	5	5	42.7	17.17	0	50.462	4	5	4	4	3	4	1	2	1	3	3	2	2	1	4	5	4	4	3	4	1	2	1	3	3	2	2	1
Q8N8A2;H7C209;Q53T07	ANKRD44;LOC91526	-1.46007	-0.922993	NaN	-0.0451958	-0.0821977	-0.0979022	-0.0950195	-0.0738322	-0.2289	-0.0651308	-0.0338399	-0.163514	-0.0820104	-0.0636305	32	17	45.6	107.6	0	238.01	1	1	1	1	2	1	20	15	11	11	3	24	26	26	0	0	0	0	0	0	13	9	7	7	2	14	14	15
Q53F03;B2R7N6;P43007;Q9P2X2;B7Z9M1;B7Z561	SLC1A4	-1.44799	-1.38011	-1.32905	NaN	NaN	NaN	0.942238	0.844933	0.854556	-0.462483	-0.398003	-0.65215	-0.620607	-0.704894	14	14	39.5	55.722	0	296.51	11	9	10	1	1	0	7	7	9	10	9	10	12	10	11	9	10	1	1	0	7	7	9	10	9	10	12	10
O60488;Q8TAF6;B4DH39	ACSL4;FACL4	-1.43427	-1.47378	-1.36324	-0.529036	-0.592616	-0.525999	-0.731105	-0.686191	-0.744226	-0.205609	-0.279865	-0.0378378	-0.100339	-0.0542424	36	34	57.1	79.187	0	323.31	23	23	24	28	26	29	21	24	22	31	29	28	28	26	21	21	22	26	24	27	19	22	20	29	27	26	26	24
Q2TU73;Q86UL3;E5RIA1;E5RHA6	AGPAT6	-1.42474	0.495754	0.268745	NaN	0.087862	NaN	0.918447	NaN	0.678974	NaN	NaN	NaN	NaN	NaN	4	4	9.6	52.07	0.00012663	4.348	1	3	2	0	1	0	2	1	2	0	1	0	0	0	1	3	2	0	1	0	2	1	2	0	1	0	0	0
E9PKP7;P17480;A8K962;B4DNQ1;O00164;B4DLB0;Q05BZ1	UBTF	-1.4171	-1.53391	-1.40909	0.533832	0.527304	0.368916	-1.1416	-1.01154	-0.901108	0.17958	0.0857211	-0.332508	-0.109209	-0.0569307	20	20	28.5	87.435	0	323.31	15	15	13	3	1	3	15	13	13	12	8	10	5	8	15	15	13	3	1	3	15	13	13	12	8	10	5	8
A0A024R0L2;Q96F63	MGC20255;CCDC97	-1.39755	-1.32003	-1.00025	-0.108104	0.0690378	-0.296412	-0.455647	-0.296984	-0.294865	-0.865121	-0.808669	-0.0727809	-0.22161	0.0521439	11	11	42.3	44.753	0	203.53	6	5	5	3	3	3	5	6	7	6	6	5	4	4	6	5	5	3	3	3	5	6	7	6	6	5	4	4
Q96AZ6;A0A024RC76;H0YMM4;Q59F22	ISG20	-1.38256	-1.44028	-1.36757	0.698133	NaN	0.789179	NaN	NaN	0.574481	-2.55597	-2.71178	-0.30683	-0.0451745	-0.243333	9	9	60.8	20.363	0	147.84	8	8	9	5	2	4	0	1	2	2	2	8	5	7	8	8	9	5	2	4	0	1	2	2	2	8	5	7
Q96DA2	RAB39B	-1.36789	-1.23986	-0.779356	NaN	NaN	NaN	0.00864383	0.099316	-0.164452	NaN	NaN	-1.78466	-1.53976	-1.98616	10	9	56.3	24.622	0	47.753	4	9	6	1	1	0	7	10	5	0	0	2	3	4	3	8	6	0	0	0	7	9	4	0	0	2	3	4
Q96EI5;A2RQR6;D6RD44	TCEAL4	-1.35575	NaN	-0.746883	-0.645253	-0.370756	-0.180904	NaN	NaN	NaN	-1.2024	-1.8748	NaN	NaN	NaN	5	5	27.4	24.647	0	30.794	2	2	3	2	3	1	0	0	0	2	2	0	0	0	2	2	3	2	3	1	0	0	0	2	2	0	0	0
O60701	UGDH	-1.34536	-1.36411	-1.10026	-0.148855	-0.129624	-0.118457	0.120727	0.279902	0.272048	-0.729327	-0.745658	-0.259722	-0.193212	-0.17166	33	33	74.3	55.023	0	323.31	15	13	14	31	28	28	10	9	12	21	20	13	9	8	15	13	14	31	28	28	10	9	12	21	20	13	9	8
A0A087WXU0;Q9NWS8;Q5SZ82	RMND1	-1.34161	-1.06478	-1.0047	0.195563	0.585635	-0.686625	0.338212	0.278694	0.420682	NaN	NaN	NaN	-1.14266	NaN	9	9	39.1	32.26	0	18.311	3	3	2	3	4	3	7	9	5	0	0	0	2	1	3	3	2	3	4	3	7	9	5	0	0	0	2	1
O43379	WDR62	-1.335	-0.812068	-0.711637	-0.320816	-0.269801	-0.297304	-0.228741	-0.296617	-0.231272	0.0497656	0.0912746	NaN	0.100502	0.0373632	28	20	27.2	165.95	0	164.76	7	5	4	12	9	8	2	6	2	19	18	1	2	6	4	3	0	9	6	5	1	2	1	13	13	1	1	3
A0A024RAM4;P46821;A2BDK6;Q5H9P1	MAP1B;DKFZp686F1345	-1.32061	-1.32138	-1.30205	0.427855	0.396802	0.416661	NaN	NaN	NaN	NaN	NaN	NaN	NaN	NaN	109	106	60.8	270.62	0	323.31	54	49	52	104	92	92	0	1	0	0	0	0	2	4	53	48	51	101	89	89	0	1	0	0	0	0	2	4
A0A0A6YYG7;Q6IBW4	NCAPH2	-1.31866	NaN	NaN	NaN	NaN	NaN	-0.874431	-0.710984	-0.242708	-0.413894	-0.0683068	0.492367	1.06294	0.431657	12	12	30.7	66.257	0	37.624	2	2	1	1	0	1	5	5	6	7	5	3	3	2	2	2	1	1	0	1	5	5	6	7	5	3	3	2
Q5T280	C9orf114	-1.30872	NaN	NaN	NaN	NaN	NaN	-0.478273	NaN	NaN	NaN	-0.274856	-0.209244	NaN	0.216391	6	6	29.8	42.008	0	36.089	2	1	1	1	1	0	2	2	1	1	3	3	1	2	2	1	1	1	1	0	2	2	1	1	3	3	1	2
A0A024QZE0;Q9H7E2	TDRD3	-1.3076	-0.420293	NaN	NaN	NaN	NaN	NaN	NaN	NaN	-0.33203	0.230261	NaN	NaN	NaN	8	8	18.9	73.184	0	9.4248	3	3	3	0	0	0	0	1	2	3	3	0	0	0	3	3	3	0	0	0	0	1	2	3	3	0	0	0
A0A024R978;Q9BZQ8	C1orf24;FAM129A	-1.3062	-1.29981	-1.21198	-0.434353	-0.491613	-0.413712	NaN	NaN	NaN	-0.882531	-0.937103	-1.75387	-1.92172	-1.94552	37	37	45.9	103.13	0	323.31	28	30	31	30	29	27	0	0	0	31	30	26	23	26	28	30	31	30	29	27	0	0	0	31	30	26	23	26
B6E4X6;H2EHT1;Q1MSX0;B4DNI2;Q5U0E4;Q2XSC7;H6U5S3;H6U5S2;K7PPU4;K7PPA8;E5RMA8;A0A0U1RQC9;P04637;Q1MSW8;B4DMH2;A0A087WZU8;J3KP33;A0A087X1Q1;H6U5S4;B4E095;E7ESS1	TP53	-1.30246	NaN	-0.708519	NaN	NaN	NaN	-0.789611	-0.910606	-0.750982	0.787433	0.171384	NaN	0.262199	NaN	11	3	38.7	43.754	0	116.82	2	1	2	0	0	0	4	6	6	8	8	1	1	1	0	0	0	0	0	0	1	3	2	2	2	0	0	0
Q96BY7	ATG2B	-1.299	NaN	NaN	-0.359031	-0.260823	NaN	-0.354512	-0.686053	-0.408807	0.11567	-0.00934146	-0.0552031	-0.0259661	-0.277219	31	31	18.6	232.76	0	44.411	3	1	0	1	3	0	8	10	10	14	11	9	13	17	3	1	0	1	3	0	8	10	10	14	11	9	13	17
G3V167;Q9UGN5;A8K214;B4DV82;H0YH02	PARP2	-1.2944	NaN	-0.199453	0.464949	NaN	NaN	-0.433756	-0.229511	-0.333294	NaN	0.567582	0.0436193	0.20877	NaN	8	8	21.8	60.214	0	49.66	3	1	3	3	1	1	2	3	3	1	2	4	2	0	3	1	3	3	1	1	2	3	3	1	2	4	2	0
Q8N5G2;Q9H5V1	TMEM57	-1.27287	NaN	-0.626125	0.72433	1.0388	0.627407	NaN	NaN	NaN	NaN	NaN	-0.341469	-0.625156	-0.511355	8	8	12.7	76.177	0.00012679	4.3988	3	2	4	1	2	1	0	1	1	1	1	6	5	4	3	2	4	1	2	1	0	1	1	1	1	6	5	4
P49588	AARS	-1.26601	-1.25372	-1.19233	-0.760065	-0.780353	-0.800755	-0.0772542	-0.230526	-0.117773	-0.494631	-0.479276	-1.22614	-1.16503	-1.29759	63	63	80.4	106.81	0	323.31	47	45	47	47	43	45	45	43	40	55	54	49	50	50	47	45	47	47	43	45	45	43	40	55	54	49	50	50
M0R344;B3KV83;A0A024QZH5;Q9NRA0;M0R0E9;A0A075B7A1;B7Z4T1	SPHK2	-1.26201	-0.806142	NaN	NaN	NaN	NaN	NaN	-0.594801	-1.1055	0.136609	-0.530698	NaN	0.196115	NaN	7	7	17.5	70.082	0	45.53	2	2	1	1	0	1	3	2	3	4	7	1	2	1	2	2	1	1	0	1	3	2	3	4	7	1	2	1
Q53FP9;A8K6A0;Q15011;B4E3N8;A4UAE9;A8K7S3;B4DXX2;H3BP08	HERPUD1	-1.25665	-0.992668	-0.947905	-0.552417	-0.592311	-0.4112	-1.48511	-0.821759	-0.981053	-0.918874	-0.883961	-0.56858	-0.162648	-0.651806	7	7	20.5	43.691	0	25.961	3	2	4	2	3	2	3	6	2	2	4	5	2	4	3	2	4	2	3	2	3	6	2	2	4	5	2	4
B1Q2B0;Q6ZNB6	URCC5;NFXL1	-1.25031	-1.91166	-1.34074	NaN	NaN	NaN	NaN	NaN	NaN	NaN	NaN	NaN	NaN	NaN	5	5	9.2	101.31	0	89.282	2	3	3	2	2	1	1	2	2	2	1	1	2	1	2	3	3	2	2	1	1	2	2	2	1	1	2	1
Q8IXQ3	C9orf40	-1.24848	NaN	NaN	NaN	NaN	NaN	NaN	NaN	NaN	-0.486418	-0.158159	NaN	NaN	NaN	5	5	46.4	21.063	0	61.959	1	2	1	1	1	0	1	3	1	1	3	1	0	0	1	2	1	1	1	0	1	3	1	1	3	1	0	0
Q5T5C7;Q53HA4;P49591;Q0VGA5	SARS	-1.24096	-1.34749	-1.32351	-0.531065	-0.495478	-0.518076	-0.107703	-0.0758952	-0.0334092	-1.12402	-1.07391	-1.42038	-1.43573	-1.47249	32	32	56.2	61.312	0	323.31	21	22	20	25	25	24	24	27	27	15	21	22	18	20	21	22	20	25	25	24	24	27	27	15	21	22	18	20
A0A024R2I7;Q53H10;Q9NS91;F8WE49	RAD18	-1.23283	-0.596644	-0.5841	NaN	NaN	NaN	NaN	NaN	NaN	NaN	NaN	0.0948664	NaN	-0.1533	7	7	17.6	56.194	0	12.321	2	3	4	0	0	0	2	2	2	1	1	3	3	3	2	3	4	0	0	0	2	2	2	1	1	3	3	3
A0A024R9K4;Q96QD9	FYTTD1	-1.23137	-1.39616	NaN	NaN	NaN	NaN	-0.445313	-0.389913	-0.403809	NaN	NaN	NaN	NaN	NaN	8	8	34.9	35.818	0	72.121	4	5	2	0	0	0	4	4	6	1	1	0	0	1	4	5	2	0	0	0	4	4	6	1	1	0	0	1
A2A2Q9;Q9Y312	AAR2	-1.23069	-0.230929	-0.359382	-0.356829	-0.205371	NaN	-7.31866e-05	-0.146417	-0.0154325	-0.261426	0.0125262	0.222266	-0.264054	-0.0460585	9	9	32.7	45.034	0	66.091	2	5	2	5	2	1	6	5	8	5	6	3	3	4	2	5	2	5	2	1	6	5	8	5	6	3	3	4
A0A0S2Z5C8;A0A0S2Z5B1;A0A0S2Z5Z7;A0A0S2Z534;Q15043;E5RIP4;E5RFZ8;E5RGA7;E5RJ40;E5RJG5	SLC39A14	-1.22739	-0.876686	-1.05995	0.0627522	0.0705192	0.0567637	-0.0399819	0.123414	0.284285	0.974326	0.408861	-0.109216	-0.223526	-0.0713353	4	4	16	45.936	0	40.298	3	4	4	4	4	4	2	3	4	2	2	3	4	4	3	4	4	4	4	4	2	3	4	2	2	3	4	4
O96028	WHSC1	-1.22212	-0.749893	-1.12203	NaN	NaN	NaN	NaN	NaN	NaN	0.521796	0.489127	NaN	NaN	NaN	28	17	28	152.26	0	107.16	15	22	23	1	1	0	0	0	1	17	10	0	1	1	8	12	13	0	0	0	0	0	0	11	6	0	0	0
Q9Y2R4;Q59H21;B3KM65	DDX52	-1.2142	-1.22873	-0.285091	NaN	NaN	-0.137644	-0.352653	-0.526987	-0.90469	-0.486065	-0.474477	0.0705623	0.181146	-0.215395	13	13	32.7	67.497	0	83.418	5	2	2	0	0	2	8	10	9	7	5	4	7	6	5	2	2	0	0	2	8	10	9	7	5	4	7	6
Q96BK5	PINX1	-1.18884	-0.968562	-1.17482	NaN	NaN	NaN	NaN	NaN	0.48811	NaN	NaN	NaN	NaN	NaN	5	5	24.1	37.034	0	131.24	5	5	4	0	0	0	0	0	2	0	1	0	0	1	5	5	4	0	0	0	0	0	2	0	1	0	0	1
Q71UA6;Q15758;M0QXM4	SLC1A5	-1.18596	-1.23137	-1.17289	-0.302259	-0.135539	-0.10198	0.621549	0.649475	0.598503	0.0629195	0.0871622	-1.22475	-1.29151	-1.34557	13	1	31.6	56.583	0	323.31	12	12	12	10	9	8	11	11	11	13	12	11	12	11	1	1	1	0	0	0	1	1	1	1	1	1	1	1
D6RAT4	CNBP	-1.18576	-0.972504	NaN	-0.595849	NaN	NaN	NaN	NaN	NaN	NaN	NaN	NaN	NaN	NaN	1	1	14.2	12.199	0	58.432	1	1	1	1	1	1	1	1	1	1	1	1	1	1	1	1	1	1	1	1	1	1	1	1	1	1	1	1
B4DL02;P29353;X6R6D0;H0Y539;Q59HB0	SHC1	-1.18486	-1.00489	-1.17106	-0.122192	-0.0977026	-0.325442	-0.103712	-0.180548	-0.251414	-0.973777	-1.43618	-0.434036	-0.428117	-0.384152	18	18	47.5	56.177	0	251.85	8	11	13	13	12	12	10	7	10	7	12	10	13	10	8	11	13	13	12	12	10	7	10	7	12	10	13	10
A4D1E9	GTPBP10	-1.16475	-1.05048	-0.965021	NaN	NaN	NaN	-0.999828	-0.802921	-0.810359	-1.16438	-1.06922	-0.514757	-0.461945	-0.484091	10	10	31	42.932	0	32.234	6	6	6	3	1	0	5	5	3	2	8	5	7	7	6	6	6	3	1	0	5	5	3	2	8	5	7	7
B4DS83;Q9BSC4	NOL10	-1.16052	NaN	NaN	NaN	-0.0893126	NaN	NaN	-0.582948	NaN	NaN	NaN	-0.478816	-1.56908	NaN	7	7	15.8	74.412	0.00012506	3.8851	3	1	2	1	1	0	1	3	1	2	0	2	1	1	3	1	2	1	1	0	1	3	1	2	0	2	1	1
Q5T3I0;A8KAG1;A0A0A0MRK1;E9PAV9;F8W895	GPATCH4	-1.15739	-0.934841	-0.768173	NaN	NaN	NaN	-0.348165	-0.487595	-0.568324	-0.0075255	0.419544	0.578891	0.904719	0.782252	14	14	33.9	50.381	0	192.14	9	11	10	0	0	0	2	3	5	11	7	9	7	6	9	11	10	0	0	0	2	3	5	11	7	9	7	6
B4DQK3;Q9BXH1	BBC3	-1.15688	-1.15873	NaN	NaN	NaN	NaN	-0.411012	-0.436403	-0.20304	NaN	NaN	NaN	NaN	NaN	6	6	46.2	21.047	0	150.31	2	3	2	2	0	0	3	4	3	0	0	0	0	0	2	3	2	2	0	0	3	4	3	0	0	0	0	0
Q15306;F2Z3D5;Q99419	IRF4	-1.15688	-1.03708	-1.25429	NaN	NaN	NaN	-0.0221358	-0.120798	-0.169289	-0.0742577	-0.0849699	-2.15026	-2.09652	-2.30811	25	25	62.3	51.772	0	323.31	19	19	21	0	0	0	24	22	22	20	20	17	17	19	19	19	21	0	0	0	24	22	22	20	20	17	17	19
Q96QB9;A6NDA2;P79522;B3KQA4	CAT56;PRR3	-1.14969	-0.981172	NaN	NaN	NaN	NaN	NaN	NaN	NaN	NaN	NaN	0.599643	NaN	NaN	2	2	18.1	20.64	0	8.7933	1	2	1	0	0	0	0	0	0	0	1	1	0	0	1	2	1	0	0	0	0	0	0	0	1	1	0	0
A0A0S2Z4V6;O76024	WFS1	-1.14949	-1.17068	-1.34975	0.203392	0.0803658	-0.00690633	-0.143689	-0.418572	-0.26674	-0.234994	-0.419134	-1.17106	-1.02477	-1.35894	18	18	26.3	100.29	0	76.302	7	6	7	8	8	8	1	1	2	17	14	4	6	6	7	6	7	8	8	8	1	1	2	17	14	4	6	6
Q6P6B7	ANKRD16	-1.14655	-0.92335	-1.46549	NaN	NaN	NaN	NaN	0.498118	-1.16662	-0.254383	-0.214799	-0.693733	-1.33871	-1.13434	7	7	29.9	39.283	0	29.264	2	2	2	0	0	0	0	2	3	3	4	2	2	3	2	2	2	0	0	0	0	2	3	3	4	2	2	3
J3KNB8;F5H538;Q9Y6R4;F5H4R1	MAP3K4	-1.14431	-0.0514079	NaN	-0.0235838	0.31083	0.225686	-0.23526	-0.165029	-0.166208	-0.124586	-0.64075	0.0909245	-0.500382	-0.209206	15	15	11.9	176.57	0	20.536	3	3	1	5	9	5	9	7	8	4	5	3	2	6	3	3	1	5	9	5	9	7	8	4	5	3	2	6
O43159;E9PPY3	RRP8	-1.13983	-0.747161	-0.559782	0.536991	0.790243	NaN	-1.44984	-0.440639	-0.496345	-1.29897	-0.871255	NaN	NaN	NaN	17	17	43.9	50.714	0	137.02	2	6	4	2	2	1	5	7	9	4	6	0	0	0	2	6	4	2	2	1	5	7	9	4	6	0	0	0
Q13206;E9PIF2;Q59EC7;Q86VR6;B4DKX3	DDX10	-1.13073	-0.833724	-1.43196	NaN	NaN	NaN	-0.606891	-0.406524	-0.585844	0.544789	0.144151	0.397567	0.440975	0.458967	25	25	37.1	100.89	0	122.41	5	9	4	1	0	0	19	16	16	5	4	14	11	14	5	9	4	1	0	0	19	16	16	5	4	14	11	14
B2RD09;Q96P11	NSUN5	-1.13043	-1.05681	-0.707608	-0.44005	-0.595762	-0.434665	-0.457674	-0.566474	-0.189569	NaN	NaN	0.19822	0.158394	0.0362879	19	19	47.2	50.394	0	98.3	10	9	11	5	6	8	11	11	7	0	0	15	7	8	10	9	11	5	6	8	11	11	7	0	0	15	7	8
Q14684;Q6PJM8	RRP1B	-1.12509	-0.987848	-0.961155	0.668124	NaN	0.914728	-0.317341	-0.297141	-0.315181	-0.182931	-0.380163	0.384675	0.292773	0.289888	25	25	43.8	84.427	0	261.31	14	12	12	2	0	2	21	20	21	7	4	14	14	12	14	12	12	2	0	2	21	20	21	7	4	14	14	12
B9ZVT1;Q8IXT5	RBM12B	-1.122	-1.24951	-1.44876	NaN	NaN	NaN	-0.419717	-0.59102	-0.540296	NaN	NaN	NaN	NaN	NaN	14	14	22	102.7	0	50.337	7	4	7	0	1	1	6	8	6	1	1	0	0	1	7	4	7	0	1	1	6	8	6	1	1	0	0	1
A0A024R0P9;O96008	TOMM40	-1.12077	-1.11706	-1.02726	0.37797	0.576418	0.358824	0.402229	0.309625	0.238612	0.540941	0.272867	-1.53338	-1.49345	-1.40764	14	14	65.4	37.893	0	323.31	10	9	9	3	4	4	14	13	12	11	13	8	7	5	10	9	9	3	4	4	14	13	12	11	13	8	7	5
Q06210	GFPT1	-1.11592	-1.13087	-1.13037	-0.0310751	0.00592779	-0.0395626	-0.409025	-0.418203	-0.379854	-0.814333	-0.849475	-0.60325	-0.598237	-0.608604	43	37	66.8	78.806	0	323.31	35	35	34	40	39	40	30	27	32	39	39	34	37	33	29	29	29	34	33	34	25	22	27	33	33	29	31	27
A0A140VK69;P17174;Q2TU84;B7Z1I2	GOT1;GIG18	-1.11561	-1.04881	-1.03625	-0.569598	-0.592515	-0.620221	0.185223	0.198543	0.183691	-0.999433	-0.793883	-0.466421	-0.335954	-0.462715	24	24	72.2	46.247	0	323.31	20	21	21	22	22	20	20	21	22	21	23	21	19	21	20	21	21	22	22	20	20	21	22	21	23	21	19	21
Q53GL6;A8K4T9;Q5QPL9;Q5QPM1;Q5QPM0	RALY	-1.11189	-1.17172	-1.05855	0.317004	0.375099	0.367544	-0.610301	-0.597237	-0.56526	-0.113224	-0.161938	-0.610104	-0.528862	-0.567315	16	2	69.4	32.55	0	172.96	11	12	8	6	7	5	8	11	13	9	7	5	6	5	1	1	0	0	0	0	0	0	1	1	0	0	0	0
H0Y6E7;H3BT71;P38159;B4E352	RBMX	-1.1064	-1.29158	-1.24255	0.84484	0.807472	0.826655	0.758346	0.911943	0.596221	-0.31303	0.0279762	-0.894097	-1.24662	-1.07208	9	3	35.3	31.745	0	108.95	6	7	6	7	7	8	8	9	8	7	8	5	7	8	3	3	3	3	3	3	3	3	3	3	3	3	3	3
A0A0A0MTB8;Q8NI36	WDR36	-1.10421	-0.668902	-1.20058	-0.0953239	0.108633	-0.0549852	-0.468097	-0.477492	-0.0754497	NaN	NaN	-0.291898	-0.224036	-0.33858	17	17	24.4	99.365	0	43.896	7	6	7	4	3	2	9	8	8	0	0	13	9	12	7	6	7	4	3	2	9	8	8	0	0	13	9	12
Q9NY93;Q53HB9;H7C3E9;G3V0G3;F8WDT8	DDX56	-1.10078	NaN	NaN	-0.446845	0.629101	NaN	-0.586287	-0.474375	-0.501249	-0.98903	-0.873238	-0.612413	-0.656034	-0.810824	17	17	36.9	61.589	0	53.798	4	1	1	6	3	2	10	7	14	10	10	6	9	9	4	1	1	6	3	2	10	7	14	10	10	6	9	9
A8K964;Q9H307	PNN	-1.08898	-0.370755	-0.57798	NaN	NaN	1.25618	-0.0738769	-0.0592619	-0.360283	-0.00451953	0.0838964	NaN	NaN	NaN	19	19	32.1	81.541	0	123.46	11	12	12	0	1	3	14	11	14	5	6	1	0	1	11	12	12	0	1	3	14	11	14	5	6	1	0	1
Q9Y277;E5RJN6;E5RHZ6	VDAC3	-1.07985	-1.05637	-0.990745	0.428083	0.632376	0.381009	-0.115891	-0.0476178	-0.0653192	0.290072	0.341303	-1.4484	-1.38333	-1.44039	16	16	64.7	30.658	0	323.31	8	9	10	5	3	4	12	13	14	11	11	8	8	9	8	9	10	5	3	4	12	13	14	11	11	8	8	9
B4DL07;P28288;B4DZ22	ABCD3	-1.07848	-0.353582	-0.98266	-0.265814	-0.0489848	0.0884126	-0.170382	-0.108619	0.206922	0.200683	-0.0163329	0.626929	0.772035	1.27604	21	21	34.1	78.459	0	81.41	5	2	4	2	2	3	8	10	8	12	13	3	4	3	5	2	4	2	2	3	8	10	8	12	13	3	4	3
Q53GB9;A0A024R8Z1;Q5VV89;O14880;Q5VV87	MGST3	-1.07542	-0.725688	0.132503	0.650886	0.442512	0.957451	0.0838493	0.0341311	-0.0463052	0.263806	0.380127	-1.27458	-1.53924	-1.43198	4	4	32.9	16.53	0	34.913	2	3	2	3	4	2	3	3	2	3	3	2	1	2	2	3	2	3	4	2	3	3	2	3	3	2	1	2
L8ECD7	TCHH	-1.06749	-0.10066	NaN	NaN	NaN	NaN	NaN	NaN	NaN	NaN	NaN	NaN	NaN	NaN	3	3	31	20.002	0	27.136	1	3	0	0	0	0	0	0	0	0	0	0	0	0	1	3	0	0	0	0	0	0	0	0	0	0	0	0
Q6FGA0;O14548;E5RJZ1;H0YBD2	COX7A2L	-1.06367	-1.14649	-1.16779	0.174321	0.10781	0.177165	-0.357619	-0.458012	-0.176617	0.803667	0.388769	-1.42455	-1.24134	-1.25705	7	7	63.2	12.615	0	33.924	7	4	5	2	3	2	3	2	5	3	4	2	2	3	7	4	5	2	3	2	3	2	5	3	4	2	2	3
A0A0S2Z4R1;P54577;A0A0C4DGZ5	YARS	-1.06208	-1.07765	-1.04182	-0.924562	-0.922161	-0.903467	-0.714994	-0.656985	-0.688988	-0.764283	-0.780361	-1.01868	-1.0872	-1.14768	48	48	79.5	59.143	0	323.31	40	39	36	35	38	39	30	31	32	38	34	45	36	36	40	39	36	35	38	39	30	31	32	38	34	45	36	36
A0A024QZM0;B7Z518;Q8N9N2;B3KU20;H0YCB3;H0YE76	ASCC1	-1.06133	0.113982	1.5136	-0.0959083	-0.163989	-0.216556	-0.187266	0.781672	-0.401747	-0.332418	-0.24365	-0.201595	-0.330749	-0.234211	12	12	33.1	41.227	0	28.341	5	8	2	8	7	6	7	6	5	7	8	6	7	7	5	8	2	8	7	6	7	6	5	7	8	6	7	7
Q96CN7;Q9Y3B5;D6RGE2	ISOC1	-1.05494	-1.04848	-0.983335	0.0880226	0.0247668	0.0294427	-0.497225	-0.520158	-0.515307	-1.47365	-1.37534	-1.24269	-1.31937	-1.49025	14	14	65.1	32.236	0	105.06	5	7	6	13	13	11	9	8	7	5	6	8	7	9	5	7	6	13	13	11	9	8	7	5	6	8	7	9
Q6NUQ4;B3LEU8;B2RD07	TMEM214	-1.04992	-1.14151	-1.14531	0.409961	0.312922	0.274474	0.112075	0.082893	0.155571	-0.907304	-0.784549	-0.425195	-0.394157	-0.445531	29	29	48.5	77.15	0	323.31	23	25	22	23	20	21	12	12	14	19	15	22	22	23	23	25	22	23	20	21	12	12	14	19	15	22	22	23
A0A024R3V0;Q9NUQ6;B8ZZZ7	DNAPTP6;SPATS2L	-1.04457	-1.13598	-1.19183	0.751132	0.614885	0.688991	NaN	NaN	NaN	-0.786132	-0.868418	NaN	NaN	NaN	13	6	33.3	61.728	0	59.26	7	6	5	10	10	10	0	0	0	9	9	0	1	0	3	3	2	5	4	4	0	0	0	3	3	0	0	0
Q9H6R4;A0A0A0MRW6	NOL6	-1.0378	-1.2958	-1.55562	-0.0819615	NaN	-0.232539	-0.00787227	-0.112654	-0.155192	-0.488652	-0.960004	-0.951247	-0.931418	-1.22646	14	1	17.8	127.59	0	58.873	4	4	3	2	1	2	7	9	8	2	3	5	4	3	0	0	0	0	0	0	1	1	1	0	0	1	0	0
A8K5H7;Q96TA2;Q96I63;Q9Y2Q2;Q9NQ51	YME1L1;FTSH	-1.03661	-1.509	-1.18598	0.758357	NaN	1.19618	-0.665367	-0.651549	-0.52205	0.32808	0.477259	-0.880108	-0.979225	-1.1208	17	17	33.9	79.844	0	176.75	8	9	10	3	1	3	12	13	11	8	7	12	9	5	8	9	10	3	1	3	12	13	11	8	7	12	9	5
A0A024RBR1;P30622;Q59GJ4;F5H0N7;F5H6A0	RSN;CLIP1	-1.03424	-0.924419	-0.393623	-0.191413	-0.185157	-0.141167	0.00767953	0.316067	0.33154	-0.711307	-0.696927	-0.326541	-0.352274	-0.323661	75	6	49.7	160.99	0	323.31	10	8	11	55	61	54	34	20	32	29	28	29	20	25	0	1	1	3	4	2	2	3	3	3	3	2	2	2
Q96C23;H7C320	GALM	-1.03251	-0.963797	-0.921938	-0.319405	-0.421018	-0.567089	NaN	NaN	NaN	-0.508846	-0.350903	-1.45533	-1.56133	-1.62442	16	8	60.5	37.765	0	323.31	13	12	12	9	7	5	0	0	0	13	16	11	10	11	6	6	5	4	4	3	0	0	0	6	8	5	4	5
A4D0W4;Q9UDR5;F8WAH1;F8WE53	AASS	-1.02733	-1.40275	-1.03308	-1.07993	-0.872245	-0.887903	-0.175558	-0.219021	-0.352199	NaN	NaN	NaN	NaN	NaN	17	17	24.4	102.13	0	73.851	7	5	8	8	12	9	3	2	3	0	0	1	0	0	7	5	8	8	12	9	3	2	3	0	0	1	0	0
F6TJN8;A0A024R320;P57723;C9J0A4;Q9HCU2;Q9GZT1;C9JZY3;Q7Z4Y9	PCBP4	-1.01745	-0.383535	NaN	-0.419392	NaN	NaN	NaN	NaN	NaN	NaN	NaN	NaN	NaN	NaN	5	4	26.5	38.946	0	95.214	3	4	3	3	2	0	0	1	1	1	1	1	0	1	2	3	2	2	1	0	0	0	0	0	0	0	0	0
A0A024R573;Q7L266;B3KR33;Q9BRH2	ASRGL1	-1.01582	-1.39914	-0.996899	NaN	NaN	NaN	0.193762	0.105426	0.172289	-0.799373	-1.11754	NaN	NaN	NaN	10	10	50	32.054	0	94.581	5	8	3	0	0	0	8	7	7	5	8	0	0	0	5	8	3	0	0	0	8	7	7	5	8	0	0	0
A0A024R8Y7;O95568	C1orf156;METTL18	-1.00982	-0.691014	-0.643969	NaN	NaN	NaN	NaN	NaN	NaN	NaN	-0.48907	NaN	NaN	NaN	5	5	18.5	42.148	0	27.175	5	3	2	0	0	0	0	1	1	1	2	0	0	0	5	3	2	0	0	0	0	1	1	1	2	0	0	0
Q9NQ48;H7C488	LZTFL1	-1.00861	-0.950136	-0.763504	-0.218742	-0.391346	-0.349703	-0.131231	-0.095172	-0.144911	-0.64047	-0.684066	-0.58827	-0.634499	-0.700525	13	13	47.8	34.592	0	75.567	7	7	8	8	7	6	9	10	8	6	8	6	7	9	7	7	8	8	7	6	9	10	8	6	8	6	7	9
Q71RC2;X6RLN4	LARP4	-1.00226	-1.16639	-0.656842	-0.256855	-0.143083	-0.161895	-0.530694	-0.49509	-0.529236	0.241363	0.27069	0.245336	0.431942	0.251899	18	18	33.1	80.595	0	95.117	9	8	9	7	4	3	11	9	8	12	8	10	11	8	9	8	9	7	4	3	11	9	8	12	8	10	11	8
Q53EY9;Q8NEZ5;B4DFX7;H3BTH6	FBXO22	-1.00007	-1.3802	-1.10026	-0.403282	-0.335832	-0.34487	NaN	NaN	NaN	-0.568408	-1.20681	-1.10698	-1.07543	-0.979937	12	12	42.9	44.478	0	144.46	7	7	7	8	8	8	0	2	1	7	9	8	9	9	7	7	7	8	8	8	0	2	1	7	9	8	9	9
F5HRF8;Q7Z2E3;F8W6G5;C9JZ40;A0A0A0MRW7	APTX	-0.996437	-0.794235	-0.318611	-0.459422	NaN	NaN	-0.482138	-0.291408	-0.410528	NaN	NaN	NaN	NaN	NaN	7	7	25	32.632	0	24.152	4	4	6	2	0	1	4	4	4	2	1	0	2	1	4	4	6	2	0	1	4	4	4	2	1	0	2	1
B2R7W0;P13995;B4DY35;B8ZZU9	MTHFD2	-0.995557	-1.04781	-1.07823	-0.885061	-1.04244	-1.05932	-0.435232	-0.421284	-0.394301	-0.243215	-0.148967	-0.683793	-0.755877	-0.749597	17	10	71.2	37.32	0	288.17	15	13	11	10	11	10	10	9	11	13	14	11	10	12	8	7	5	6	6	6	5	4	6	7	7	5	5	7
Q7Z7K0;H7C3D8;C9JES7	CMC1	-0.994015	NaN	NaN	NaN	-1.43639	-1.80099	-0.629154	-0.736839	-0.690674	-0.835807	-0.649742	-0.267681	-0.658019	NaN	4	4	43.4	12.49	0	21.281	4	1	1	3	3	4	3	3	3	3	2	4	3	1	4	1	1	3	3	4	3	3	3	3	2	4	3	1
O00767;Q59GX7	SCD	-0.99192	-0.96682	-0.649478	1.76663	NaN	NaN	NaN	0.0511101	-0.225558	0.646727	0.263655	0.910642	0.897973	0.887612	4	4	16.7	41.522	0	63.423	3	2	3	1	0	1	2	2	2	3	2	3	3	4	3	2	3	1	0	1	2	2	2	3	2	3	3	4
O60512;Q71VA3;B3KPV4;A8K5Z0	B4GALT3	-0.975189	-0.956804	-0.745608	NaN	NaN	NaN	NaN	NaN	NaN	-0.939726	-1.0859	-1.67743	-1.71713	-1.98244	8	2	27.2	43.927	0	98.659	6	6	6	0	0	0	1	1	1	7	7	5	5	3	2	1	1	0	0	0	1	1	1	2	2	2	1	1
Q6WG76		-0.974855	-0.0299891	-0.499619	NaN	NaN	NaN	NaN	NaN	NaN	NaN	NaN	NaN	NaN	NaN	1	1	3.7	28.083	0.0057984	1.9391	1	1	1	0	1	0	0	0	0	1	0	1	0	1	1	1	1	0	1	0	0	0	0	1	0	1	0	1
O00418;H3BRH4	EEF2K	-0.974632	NaN	NaN	NaN	NaN	NaN	NaN	NaN	NaN	NaN	NaN	-0.00952358	-0.0797557	-0.0420402	16	16	27.4	82.143	0	84.434	5	1	1	0	1	1	2	2	1	0	1	11	9	12	5	1	1	0	1	1	2	2	1	0	1	11	9	12
Q9NVM6	DNAJC17	-0.97441	-0.801084	-0.926465	-0.00506989	0.1037	-0.0896974	0.732264	0.427914	0.742988	-0.753745	-0.911945	0.521024	NaN	0.0594274	7	7	32.9	34.687	0	93.673	7	6	5	5	6	4	6	4	5	4	6	4	0	4	7	6	5	5	6	4	6	4	5	4	6	4	0	4
K7ESP4;Q8WVC6	DCAKD	-0.970732	-0.969606	-0.902197	-0.454952	-0.32663	-0.257444	-0.270606	-0.431375	-0.283472	-0.98739	-0.919119	0.0697343	-0.017863	-0.0129158	13	13	63.6	24.177	0	188.38	3	3	3	11	11	7	9	9	5	4	11	4	8	8	3	3	3	11	11	7	9	9	5	4	11	4	8	8
B2R5W2;G3V4C1;G3V4W0;B4DY08;B3KX96	HNRNPC	-0.97062	-1.03899	-0.906185	0.751012	0.522839	0.497194	-0.472446	-0.465091	-0.513686	-0.135578	0.00501485	-0.713322	-0.793338	-0.724831	18	0	45.2	31.948	0	277.8	12	14	12	13	14	10	13	13	16	13	15	12	12	13	0	0	0	0	0	0	0	0	0	0	0	0	0	0
Q5VWC4	PSMD4	-0.968052	NaN	-0.838435	-0.0625792	NaN	0.00499133	0.25076	NaN	NaN	NaN	-0.37749	0.541503	NaN	0.458494	15	2	45.8	41.079	0	171.65	10	8	10	14	13	12	10	9	11	11	11	12	8	10	1	1	1	2	2	2	1	0	2	1	1	1	0	1
B3KTC9		-0.961337	NaN	-0.0299963	0.120878	0.235393	0.0286743	NaN	NaN	NaN	NaN	NaN	NaN	NaN	NaN	20	1	50.5	72.396	0.0035178	2.1354	9	11	9	10	9	8	5	3	6	2	5	7	6	5	1	1	1	1	1	1	1	0	1	0	1	0	0	0
Q9UKV5;A0A024R6R5;Q1RN03;Q6PGR1;H3BRK9;R4GNG2	AMFR;hCG_1811773	-0.960216	0.920893	-0.469913	-0.98719	-0.485137	NaN	-0.110375	NaN	0.609284	0.804544	-0.221534	0.226827	0.437622	0.487847	10	10	22.1	72.995	0	24.436	3	3	3	2	4	1	3	2	3	4	1	4	6	7	3	3	3	2	4	1	3	2	3	4	1	4	6	7
P11532;A0A087WV90;E9PDN5;A0A087WTU7;A0A075B6G3	DMD	-0.958981	NaN	NaN	NaN	NaN	NaN	0.0049402	0.00877763	-0.0729107	NaN	0.214459	-0.48765	-0.547235	-0.498619	39	3	13.6	426.74	0	306.87	2	3	0	1	2	2	10	11	11	0	3	30	29	30	1	0	0	0	0	0	0	0	0	0	1	0	2	1
Q15645	TRIP13	-0.954035	-1.07743	-1.018	0.364441	0.357847	0.302507	-0.530486	-0.54183	-0.320421	-0.400182	-0.228939	0.113744	0.130166	0.120267	20	20	53.7	48.55	0	323.31	17	17	14	17	17	16	16	15	17	15	17	19	17	18	17	17	14	17	17	16	16	15	17	15	17	19	17	18
Q8TDN6;A0JLQ5;B4E0B8	BRIX1;BXDC2	-0.952684	-0.840931	-0.717083	0.344977	0.327245	0.31732	0.496891	0.594699	0.481426	-0.0716769	-0.342335	-0.570067	-0.733284	-0.584009	14	14	45.9	41.401	0	75.68	7	8	4	10	13	8	9	10	11	7	10	8	7	5	7	8	4	10	13	8	9	10	11	7	10	8	7	5
E7EXA6;Q8WVB6;Q96S08;A0A0D9SF58	CHTF18;RUVBL	-0.951895	-0.7936	-0.90431	-0.035774	0.320525	0.102689	-0.214808	-0.270761	-0.211203	-0.231006	-0.478437	-0.0316672	0.137278	0.0648981	34	33	46.2	107.43	0	323.31	23	25	20	10	7	5	18	21	18	17	12	21	24	21	22	24	19	9	6	4	17	20	17	17	12	20	23	20
A0A024R753;Q9NW13	RBM28	-0.951219	-1.04301	-1.3313	0.664083	0.28188	0.297188	-0.340197	-0.320446	-0.204434	-1.24147	-1.52413	-0.251348	-0.179591	-0.147832	25	25	34.1	85.737	0	87.659	11	10	10	7	6	4	19	18	19	10	11	12	13	8	11	10	10	7	6	4	19	18	19	10	11	12	13	8
P82675	MRPS5	-0.951219	-0.648728	-0.650953	-0.49405	-0.472404	-0.67058	-0.0591464	-0.169369	-0.156661	-0.614269	-0.487044	0.0105235	-0.0935103	0.111444	16	16	41.4	48.006	0	52.34	7	9	6	9	7	4	9	11	8	5	9	10	10	10	7	9	6	9	7	4	9	11	8	5	9	10	10	10
B7ZM73	MON2	-0.949753	NaN	-0.508889	-0.562239	0.0502803	NaN	NaN	NaN	NaN	NaN	NaN	0.236146	-0.155038	0.237842	45	1	28.7	187.32	0	8.6617	31	27	28	32	28	27	29	24	21	21	16	27	23	26	1	1	1	1	1	1	0	0	0	1	0	1	1	1
Q9NWH9;A0A024R5X3;A0A024R5U7;H7C3F4	SLTM	-0.946931	-1.04781	-0.820376	0.862461	0.973115	0.615204	0.172955	0.226087	0.328276	-0.492289	-0.274856	-0.79167	-0.727085	-0.373311	14	14	16.3	117.15	0	240.25	4	6	10	2	3	3	10	7	12	3	2	3	2	4	4	6	10	2	3	3	10	7	12	3	2	3	2	4
E7ETA6;B9EIS5	PCM1	-0.945122	-0.42507	-0.222783	0.203808	-0.0364093	NaN	0.217534	0.461037	NaN	0.681113	0.565494	0.0301638	NaN	0.358439	32	1	19.4	227.73	0	58.733	20	9	8	4	3	2	3	5	2	18	22	2	1	2	1	0	0	0	0	0	0	0	0	1	1	0	0	0
A8K7A1;Q9Y6V7;Q9NVY6	DDX49	-0.94082	-0.656659	-0.449897	-0.156281	0.480958	0.0689593	-0.131294	0.109358	-0.161051	-0.0651308	-0.15714	0.182195	0.0587848	-0.0359245	14	14	42.4	54.284	0	87.397	6	3	8	4	2	3	9	8	8	5	5	5	5	6	6	3	8	4	2	3	9	8	8	5	5	5	5	6
F5GX09;Q5HYJ3	FAM76B	-0.940706	-0.569708	-0.744715	0.0400918	0.29	NaN	NaN	-0.443647	NaN	-0.647407	-0.103423	NaN	NaN	NaN	7	6	27.5	38.62	0	8.1936	2	3	4	2	2	2	1	4	1	2	3	0	0	1	1	2	3	2	1	1	1	4	1	1	2	0	0	1
Q56VL3	OCIAD2	-0.940253	-0.690343	-0.769307	NaN	NaN	NaN	0.891434	-0.446645	-0.38651	0.616298	0.581983	-1.08234	-0.863743	-1.02582	4	4	27.3	16.953	0	18.676	4	2	2	0	0	0	3	4	4	2	2	3	2	2	4	2	2	0	0	0	3	4	4	2	2	3	2	2
X5D2R5;Q8TB37;B4DWB0;B3KSK2;F8W0A2;X5DR74	NUBPL	-0.933096	-0.559975	-1.88724	-0.767626	-1.0089	-1.19298	NaN	-0.33249	-0.934626	NaN	NaN	-0.504328	0.48023	0.160082	9	9	37.6	34.082	0	82.858	3	3	2	7	5	5	2	2	4	1	1	3	2	2	3	3	2	7	5	5	2	2	4	1	1	3	2	2
B4DPV7		-0.931046	-0.843533	-0.884976	-0.464457	-0.468278	-0.443677	0.257758	0.287719	0.276712	-0.65654	-0.782058	-1.00505	-1.21243	-1.10275	46	6	60.3	92.018	0	323.31	40	40	36	41	42	44	38	36	38	40	39	39	32	35	5	5	5	6	6	5	6	6	6	5	5	5	4	5
Q549C5;Q9NS69;Q53GB0	MST065;TOMM22	-0.930704	-0.786851	-0.745608	0.556053	0.605121	0.521744	0.202106	0.188585	0.114044	0.466776	0.60762	-0.180476	-0.0974161	0.158261	7	7	77.5	15.521	0	219.04	7	7	5	6	3	5	7	7	7	7	7	7	7	7	7	7	5	6	3	5	7	7	7	7	7	7	7	7
Q9NY61	AATF	-0.928538	-0.93094	-0.817186	0.469111	0.510711	0.312645	-0.705262	-0.953357	-0.673993	-1.03319	-0.843817	-0.842973	-0.557196	-0.632193	12	12	35.2	63.132	0	91.19	6	6	1	6	3	7	5	4	7	2	3	5	6	4	6	6	1	6	3	7	5	4	7	2	3	5	6	4
Q53FK2;A0A140VK72;P48723;B4DQX6;B3KY30	HSPA13	-0.92831	-0.964728	-1.05509	0.339655	0.222341	0.210161	0.276119	0.308611	0.125424	-0.65601	-0.696507	-0.559333	-0.842706	-0.679867	14	14	32.7	51.867	0	156.25	8	7	7	13	14	12	12	11	10	10	11	11	11	9	8	7	7	13	14	12	12	11	10	10	11	11	11	9
Q8WUX2	CHAC2	-0.927853	-0.986929	-1.00337	NaN	NaN	0.0551919	-0.631513	NaN	-0.319755	-0.23623	-0.337382	0.111233	-0.00363186	0.160818	9	9	51.1	20.874	0	167.47	5	7	7	1	0	2	3	3	2	6	9	7	5	7	5	7	7	1	0	2	3	3	2	6	9	7	5	7
O95394;B3KN28;J3KN95;A0A087WT27	PGM3	-0.927625	-0.858092	-0.738196	0.00037251	0.0105828	-0.0676043	0.138101	0.141411	0.154363	-0.790428	-0.950936	-1.07984	-1.03934	-1.11483	28	28	67	59.851	0	323.31	8	9	10	26	26	24	17	20	18	14	13	11	7	7	8	9	10	26	26	24	17	20	18	14	13	11	7	7
A0A0C4DGS5;Q08379	GOLGA2	-0.923168	-0.847987	-0.964112	0.110215	0.131006	0.169027	-0.168549	-0.468589	-0.307887	-0.659185	-0.766124	-0.658218	-0.780641	-0.840615	28	19	41.1	111.66	0	323.31	11	13	14	15	15	15	14	15	15	17	17	20	19	17	8	10	9	10	9	10	10	9	9	12	10	12	11	10
Q9Y2Z2	MTO1	-0.922023	-0.64955	-0.671353	NaN	NaN	-0.855131	-0.220093	-0.204482	-0.182818	0.389051	0.38754	-0.161675	-0.257461	-0.302901	18	17	33.3	79.963	0	207.09	1	3	3	2	1	3	5	6	8	2	3	15	14	13	1	3	3	2	1	3	5	5	8	2	3	14	13	12
Q96GM8;B4DP23	TOE1	-0.920649	-1.21969	-1.43223	-0.292164	-0.287179	-0.327042	-0.326798	-0.101726	-0.262387	-0.390103	-0.421493	-0.0709628	-0.259454	-0.104804	12	12	33.5	56.547	0	102.66	4	5	7	9	9	8	6	6	6	5	9	7	8	6	4	5	7	9	9	8	6	6	6	5	9	7	8	6
Q14692	BMS1	-0.92042	-1.50777	-1.09082	-0.978564	-1.03448	NaN	NaN	NaN	NaN	NaN	NaN	NaN	NaN	NaN	14	14	15.4	145.81	0	37.493	9	7	8	5	2	1	0	0	0	0	0	0	0	1	9	7	8	5	2	1	0	0	0	0	0	0	0	1
Q9UNF3;Q9Y5S4;Q9Y5S5;Q07864;F5H1D6;D3DXI9	POLE1;POLE	-0.9187	-0.506433	-0.382844	-0.23309	-0.0820296	0.158971	-0.203911	-0.107656	-0.228787	0.568053	0.374125	0.383911	0.751393	0.402597	45	45	28.8	256.93	0	135.93	12	7	6	13	4	8	31	24	17	9	6	11	9	14	12	7	6	13	4	8	31	24	17	9	6	11	9	14
Q01650;Q96QB2	SLC7A5;lat1	-0.912842	-0.744163	-0.790597	-0.122924	-0.012132	0.0704357	0.727104	0.779336	0.713686	-0.397451	-0.347144	-0.753115	-0.747646	-0.76979	10	9	21.3	55.01	0	137.99	9	8	8	4	5	4	8	6	7	8	9	8	8	8	8	7	7	3	4	3	7	5	6	7	8	7	7	7
B2RBJ7;Q96RS0;B3KNW9	TGS1	-0.905233	-0.50481	-0.706958	0.256532	NaN	NaN	NaN	-0.490967	NaN	-0.205049	0.201592	NaN	0.367105	NaN	9	9	14	96.573	0	17.125	2	2	2	3	1	1	1	5	1	4	3	1	2	0	2	2	2	3	1	1	1	5	1	4	3	1	2	0
Q5HYG8;A0A024RB99;V9HW06;Q53ET4;P34897;Q5BJF5;B4DJQ3;B4E1G2;B4DP88;B4DWA7;B4DW25;B4DJ63;B4DLV4;H0YIZ0;G3V2Y4	DKFZp686P09201;SHMT2;HEL-S-51e	-0.905118	-0.914775	-0.935255	-0.700194	-0.72417	-0.755118	0.377965	0.30378	0.308417	-0.895011	-0.848038	-0.955574	-0.888831	-0.982841	36	35	78.3	53.464	0	323.31	25	27	28	25	25	22	28	31	28	23	24	26	27	23	24	26	27	24	24	21	27	30	27	22	23	25	26	22
C9JYQ9;H0Y8C2;Q6P5R6	RPL22L1	-0.902228	-0.731472	-0.844012	NaN	-0.325639	NaN	NaN	NaN	NaN	NaN	NaN	NaN	NaN	NaN	5	3	47.1	14.478	0	40.023	2	4	1	1	3	1	0	0	0	0	0	2	2	2	1	3	1	1	2	1	0	0	0	0	0	1	1	1
B3KMS0;Q15021;B3KY03;B4E0B7;E7EN77;Q6ZV00	NCAPD2	-0.900028	-0.730159	-0.829183	-0.665737	-0.585579	-0.650355	-0.186366	-0.238489	-0.209068	-0.0215325	-0.0422901	0.26822	0.30315	0.278124	69	68	61.3	157.19	0	323.31	33	29	30	41	39	38	51	43	47	42	50	56	43	51	32	28	29	40	38	37	50	42	47	41	49	55	42	50
O00287	RFXAP	-0.898869	-0.970186	-0.686018	NaN	NaN	NaN	NaN	-0.269411	NaN	NaN	-1.46505	NaN	NaN	-0.404299	6	6	31.6	28.232	0	150.96	5	5	5	0	0	0	2	3	2	0	3	1	0	3	5	5	5	0	0	0	2	3	2	0	3	1	0	3
X6R700;Q9Y3Y2;A0A087X1B7	CHTOP	-0.898058	-0.75949	NaN	0.401797	0.597664	0.594888	0.734774	-0.318911	0.075311	-0.379835	-0.317418	-0.488069	-0.525449	-0.390021	6	6	32.3	23.661	0	98.352	5	5	1	6	4	4	5	5	6	1	4	2	2	1	5	5	1	6	4	4	5	5	6	1	4	2	2	1
A0A024R5S9	NEDD4	-0.895157	-0.756901	-0.95237	-0.241532	-0.241765	-0.268932	NaN	NaN	NaN	-0.750751	-0.649418	0.1204	-0.0112826	-0.264796	22	5	30.3	104.16	0	323.31	10	9	8	16	17	19	0	0	0	6	10	6	5	7	1	1	1	4	5	4	0	0	0	1	2	1	1	1
P49327;A0A0U1RQF0	FASN	-0.89353	-0.933423	-0.883435	-0.416337	-0.431196	-0.462106	0.418675	0.3476	0.349435	0.072524	0.0910561	0.0465428	0.0249592	0.0300518	148	148	70.2	273.42	0	323.31	124	113	115	106	98	98	120	117	113	131	132	132	130	133	124	113	115	106	98	98	120	117	113	131	132	132	130	133
P51991	HNRNPA3	-0.892949	-0.833475	-0.789102	0.327206	0.336875	0.281644	-0.0559104	-0.250805	-0.1149	-0.0332427	-0.278242	-0.379256	-0.4695	-0.553117	23	5	47.4	39.594	0	323.31	15	15	13	21	20	18	16	19	18	16	19	15	15	16	3	3	3	4	4	3	3	4	3	3	4	3	3	3
A0A024RDL8;P04424;A0A0S2Z316;A0A0S2Z3B0;F8W943;B4DU69	ASL	-0.88969	NaN	-0.80857	-0.101899	-0.0987774	-0.122698	0.16329	0.127086	0.118016	-1.1256	-1.0303	-0.72662	-0.296695	-0.577058	18	14	40.7	51.657	0	85.397	3	2	5	8	12	8	9	7	5	4	6	9	6	8	3	2	5	7	10	6	8	6	4	4	6	9	6	7
C9J977;C9J461;C9J872;Q14188	TFDP2	-0.887942	-0.394354	-0.360945	NaN	NaN	NaN	NaN	NaN	NaN	NaN	NaN	NaN	NaN	NaN	1	1	6.8	23.729	0	6.8528	1	1	1	0	0	0	1	0	0	0	0	0	0	0	1	1	1	0	0	0	1	0	0	0	0	0	0	0
P22626;A0A087WUI2;I6L957;A0A024RA28	HNRNPA2B1;HNRPA2B1	-0.886426	-0.750803	-0.893488	0.322895	0.332837	0.252833	-0.193304	-0.18718	-0.180378	-0.279033	-0.187723	-0.618363	-0.629979	-0.59667	25	24	68.8	37.429	0	323.31	16	22	18	21	24	18	20	24	22	20	23	22	19	21	16	21	18	20	23	18	20	23	22	20	22	21	18	21
Q9BRU9	UTP23	-0.885843	-0.293066	0.0318392	NaN	0.979328	NaN	-0.186126	0.0753413	-0.0206852	NaN	NaN	-0.556637	-0.199196	NaN	6	6	38.6	28.402	0	35.101	3	4	4	0	2	1	3	4	5	0	0	2	2	1	3	4	4	0	2	1	3	4	5	0	0	2	2	1
Q9HBM1;C9JW94	SPC25	-0.884675	-0.366952	-0.328489	-0.781081	-0.8954	-0.899636	-0.699368	-0.685673	-0.863884	-0.68405	-0.358396	0.44827	0.672432	0.616788	12	12	55.4	26.152	0	106.81	2	4	4	10	9	8	4	4	4	6	7	2	4	4	2	4	4	10	9	8	4	4	4	6	7	2	4	4
Q9NX58;A8K3Y5	LYAR	-0.881987	-0.786851	-1.06815	0.277591	0.242098	0.310016	0.289833	0.339631	0.584291	-1.01614	-1.05449	-0.320315	-0.139698	-0.15176	16	16	40.9	43.614	0	323.31	12	12	13	13	15	14	9	12	11	10	12	9	9	10	12	12	13	13	15	14	9	12	11	10	12	9	9	10
H3BSH7;A0A0J9YWM9	CIRH1A	-0.879998	-1.17214	NaN	NaN	NaN	NaN	-0.641332	-0.500757	-0.319447	0.351234	-0.00965988	0.16276	0.581217	0.293329	12	2	25.4	77.942	0	54.894	4	2	1	0	0	0	3	5	3	3	2	5	6	7	0	0	0	0	0	0	0	2	0	0	0	0	0	0
Q14151;A0PJ47	SAFB2	-0.879178	-0.716185	-0.875473	1.11941	1.13003	0.974304	-0.138586	-0.300805	-0.154457	0.115587	0.173308	-0.0566171	-0.0763672	-0.0557366	28	16	37.3	107.47	0	323.31	8	15	16	6	8	7	21	14	13	10	9	14	12	12	3	6	9	2	3	2	13	7	6	4	5	7	7	6
Q5SGD2	PPM1L	-0.877303	-0.591569	0.222705	NaN	NaN	NaN	NaN	0.219333	-0.183591	NaN	NaN	NaN	NaN	NaN	4	4	18.1	41.053	0	24.774	2	3	3	0	0	0	2	2	4	0	0	1	0	0	2	3	3	0	0	0	2	2	4	0	0	1	0	0
Q5JUW8;Q59FY1;Q92796	DLG3	-0.876834	-0.531498	-0.652695	0.0346026	-0.0586593	NaN	NaN	NaN	-0.899573	-0.53451	-0.651686	NaN	NaN	NaN	13	11	23.8	93.605	0	104.69	8	10	8	3	3	1	1	3	3	7	10	1	1	1	7	8	6	2	1	1	1	3	2	6	8	0	0	0
Q9NX20;E9PI14	MRPL16	-0.876482	-0.735013	-0.739348	-0.434112	-0.363013	-0.555068	-0.415633	-0.511446	-0.516593	-0.52029	-0.50931	-0.275475	-0.0408637	-0.0240449	10	10	40.2	28.449	0	51.79	7	9	7	6	6	6	3	4	4	7	7	6	7	5	7	9	7	6	6	6	3	4	4	7	7	6	7	5
F6KD02;F6KD01;F6KCZ3;A0A0U1RR63;A0A024QYR6;P60484;O14781;O43460;F6KCZ5;F6KCZ4;A0A087WT17	PTEN;PTEN2;PTH2	-0.876248	NaN	-0.696386	NaN	NaN	NaN	NaN	NaN	NaN	NaN	NaN	NaN	NaN	NaN	6	6	18.9	46.874	0	16.241	5	1	3	0	0	0	0	0	0	0	0	0	0	0	5	1	3	0	0	0	0	0	0	0	0	0	0	0
Q5T6L4;P00966;A8KAP9;Q5T6L6;A0A0S2Z3B6;B4E395	ASS;ASS1	-0.876013	-1.12392	-1.10427	-0.552041	-0.515576	-0.570243	-0.470629	-0.418065	-0.308302	NaN	NaN	-2.829	-2.8131	-2.92442	28	22	77.4	46.53	0	323.31	5	4	2	24	23	19	23	23	23	0	1	27	25	27	4	4	2	19	18	16	18	18	18	0	1	21	20	21
Q59GF1;P04920;Q9UEY4;Q9UEY5;Q9UEY6;Q99654;Q8TAG3;Q6PJY3	SLC4A2	-0.875896	-0.891964	-0.308681	NaN	NaN	NaN	0.9682	0.973448	1.00402	0.711074	0.649864	-0.215588	-0.105474	-0.292859	22	21	26.4	137.28	0	98.757	6	6	5	0	0	0	14	12	11	2	3	15	8	13	5	5	4	0	0	0	13	11	10	1	2	14	7	12
Q9NV31	IMP3	-0.875192	-0.766722	-0.853312	0.369585	0.375555	0.58324	NaN	NaN	NaN	0.204846	0.183749	0.537991	0.628142	0.668419	6	6	40.8	21.85	0	58.303	4	5	6	2	2	2	1	0	2	5	4	2	3	3	4	5	6	2	2	2	1	0	2	5	4	2	3	3
A0A024R9W3;B7ZLP7;A0AV96;B7Z8Z7;D6R9D6;D6RBS9;D6REZ6	FLJ20273;RBM47	-0.874722	-0.976785	-0.953971	NaN	NaN	NaN	NaN	NaN	NaN	0.689054	0.275874	-0.397674	-0.440031	-0.589882	16	16	39.9	56.887	0	86.978	10	10	8	0	1	0	0	0	0	7	4	10	13	12	10	10	8	0	1	0	0	0	0	7	4	10	13	12
D6RA89;D6RBB0;Q6FGN0;A0A024R068;A0A024R0A4;O60683	PEX10	-0.874605	NaN	NaN	NaN	NaN	NaN	NaN	NaN	NaN	NaN	NaN	NaN	NaN	NaN	3	3	27.8	23.016	0	44.835	2	1	0	0	0	0	1	1	0	0	0	0	0	0	2	1	0	0	0	0	1	1	0	0	0	0	0	0
Q969M1;Q9H9G4;B7Z4T8	TOMM40L	-0.874605	-0.675535	-0.343368	NaN	NaN	NaN	0.291845	0.327873	0.295301	0.178173	0.496233	NaN	NaN	NaN	7	7	32.8	33.916	0	15.535	4	3	3	0	0	0	3	3	3	3	5	1	0	1	4	3	3	0	0	0	3	3	3	3	5	1	0	1
Q8IZT6;B3KWI2	ASPM	-0.872608	-0.640213	-0.536145	NaN	NaN	0.00101808	NaN	NaN	NaN	-0.148524	-0.0256615	NaN	NaN	NaN	39	39	13.5	409.8	0	43.322	31	13	7	0	0	2	1	1	1	22	10	0	0	2	31	13	7	0	0	2	1	1	1	22	10	0	0	2
B4DZC6;A0A0S2Z6S7;A0A0S2Z626;E9PBE3;Q8N3I7	BBS5	-0.871314	-0.750283	NaN	-0.286767	-0.145532	NaN	NaN	NaN	NaN	NaN	NaN	-0.0547785	NaN	NaN	2	2	3.5	60.99	0.0084465	1.7141	1	1	1	1	1	1	0	0	0	1	1	2	1	0	1	1	1	1	1	1	0	0	0	1	1	2	1	0
Q8N5Y8;A0A024R5Y7	PARP16	-0.870726	NaN	NaN	0.422335	NaN	0.298068	0.0798393	0.160536	0.243889	NaN	NaN	-0.185785	-0.299241	-0.213918	8	8	31.4	36.382	0	31.931	2	2	1	2	1	3	3	3	3	0	1	3	4	3	2	2	1	2	1	3	3	3	3	0	1	3	4	3
Q9BQ39;B4DED6;B4DW97;A0A087WVC1;Q9NTA9	DDX50;DKFZp761E0323	-0.869785	-0.993929	-0.834423	0.138306	0.182752	0.128634	-0.276297	-0.358334	-0.417522	-0.0344868	0.00214747	0.278629	0.478285	-0.19933	26	9	44.8	82.564	0	323.31	17	19	21	13	15	9	22	22	22	11	9	4	3	3	5	6	7	2	2	2	7	7	8	3	3	0	2	0
P55265;H0YCK3;A0A024DAK3;D3DV75	ADAR	-0.864952	-0.754049	-0.642623	NaN	NaN	NaN	NaN	NaN	NaN	NaN	NaN	NaN	NaN	NaN	55	1	52.8	136.06	0.001328	2.7608	46	41	44	12	14	15	36	32	32	38	36	35	33	33	1	1	1	1	1	1	0	0	0	0	0	0	0	0
A0A024RDV5;A0A024RDT9;Q9Y2H6;G5E9X3	FNDC3A	-0.864126	-0.950721	-0.947561	0.0573818	0.0131888	0.0485906	-0.393116	-0.329354	-0.380479	-0.583101	-0.607944	-1.30851	-1.4467	-1.21518	23	23	32.6	125.82	0	323.31	11	16	14	17	17	16	11	11	14	18	11	11	7	13	11	16	14	17	17	16	11	11	14	18	11	11	7	13
X5DP03;X5D2U3;Q9UEW8;Q6E0B2	STK39	-0.86389	-0.981979	-1.10205	-0.126171	-0.138643	-0.126921	-0.570781	-0.572818	-0.53803	-1.21843	-0.918752	-0.1698	NaN	NaN	19	3	53.9	57.697	0	314.02	7	7	5	14	12	11	10	9	8	7	9	6	3	0	0	0	0	2	2	2	1	1	1	0	0	1	0	0
Q96EP0;H0YKX0;B3KV71	RNF31	-0.85987	-0.478645	-0.889355	-0.522984	-0.561503	-0.885093	NaN	-0.65495	NaN	-0.911833	-0.98524	-0.45306	-0.546521	-0.525514	23	23	29.7	119.65	0	323.31	9	10	11	15	10	11	4	3	1	3	3	7	6	9	9	10	11	15	10	11	4	3	1	3	3	7	6	9
A0A024R0A8;O43865;Q2NKW8	AHCYL1	-0.857621	-0.414422	-0.731656	-0.0866033	-0.125286	-0.143482	-0.213175	-0.22516	-0.20176	0.0577285	0.0252297	0.238231	0.261816	0.350659	19	4	44.9	58.951	0	142.72	8	9	8	16	14	13	6	9	7	2	2	7	8	8	0	0	0	2	2	0	0	0	0	0	0	0	0	0
A0A024QZT0;P45880;A0A0A0MR02;A0A024QZN9;B4DKM5;Q5JSD1	VDAC2	-0.857384	-0.983131	-0.913086	0.657678	0.722462	0.597504	-0.201256	-0.180429	-0.193631	0.176437	0.239986	-1.49764	-1.40656	-1.50637	18	7	70.4	31.566	0	323.31	13	12	11	12	12	11	14	15	16	10	12	11	11	11	6	5	5	6	6	5	6	6	7	5	6	5	5	5
Q2TB59;A0A024R0C3;Q13423;E9PCX7	NNT	-0.855012	-0.864719	-0.894549	0.934536	0.967655	1.0545	0.73803	0.68696	0.723589	0.171414	0.238275	-1.59803	-1.58194	-1.65868	41	41	43.4	113.88	0	323.31	30	26	27	12	12	12	35	35	34	38	38	33	34	33	30	26	27	12	12	12	35	35	34	38	38	33	34	33
A0A0A0MSK2;P0DJ07	PET100	-0.853113	-1.02732	-0.756417	1.24554	NaN	NaN	NaN	NaN	-0.17536	2.04435	NaN	NaN	0.323915	NaN	2	2	22.7	5.5534	0.00012495	3.8436	1	2	2	2	0	1	1	1	1	2	1	1	2	1	1	2	2	2	0	1	1	1	1	2	1	1	2	1
O95714	HERC2	-0.852638	-0.914775	-1.00748	-0.536199	-0.165615	-0.324908	-0.517617	-0.91237	-0.72027	0.505612	0.247955	0.00975882	-0.0240326	-0.414332	73	73	21	527.22	0	232.04	45	42	39	6	7	3	30	35	22	33	31	12	14	11	45	42	39	6	7	3	30	35	22	33	31	12	14	11
A0A024R9P0;Q9NVX0;A0A024R9M5	CEP27;HAUS2	-0.851569	-1.28214	-0.531296	0.497752	NaN	NaN	-0.670905	-0.421422	-0.629039	NaN	0.686713	NaN	NaN	NaN	8	7	37	26.933	0	18.126	2	2	3	1	1	0	4	2	6	0	4	0	2	0	2	2	2	1	1	0	4	2	6	0	3	0	2	0
F8VV52;B3KTL6;A0A024RBD8;Q9NZN8;B2RDX7	CNOT2	-0.848476	-0.355338	-0.819273	-0.336272	-0.245205	-0.249066	-0.732852	-0.409876	-0.422262	-0.366211	-0.148088	NaN	-0.0594471	0.00106374	14	12	39.5	58.62	0	68.118	3	2	2	5	4	3	5	6	10	4	9	1	1	1	3	2	2	5	4	2	4	5	8	4	8	1	1	1
H0Y858;B4E0A1;C3W5P5;D1CS61;B6CH46;Q9NR96;D1CS62	TLR9	-0.847761	-0.770584	-0.980069	-0.208391	-0.0602913	-0.207535	0.197018	0.22683	0.165897	-0.742135	-0.809748	0.5258	0.614301	0.595284	32	27	35.3	133.52	0	323.31	3	6	5	6	5	4	6	5	4	4	3	19	20	23	0	1	1	1	1	1	2	0	0	1	0	14	17	19
A0A024R5W0;Q15751	HERC1	-0.846331	-0.853539	-0.742545	-0.821915	-0.119311	-0.196315	NaN	-0.128746	0.213968	0.180223	0.0241001	0.043815	0.0575446	-0.0515494	70	70	20.4	532.22	0	153.98	34	24	18	10	6	4	3	6	8	29	23	37	35	50	34	24	18	10	6	4	3	6	8	29	23	37	35	50
K7ENF0	NARS	-0.845855	-0.0711122	-0.605229	NaN	NaN	NaN	NaN	0.361704	0.00234189	NaN	-0.323354	NaN	-0.781335	-0.954122	1	1	19.1	5.3351	0.0056944	1.9715	1	1	1	0	1	0	1	1	1	1	1	1	1	1	1	1	1	0	1	0	1	1	1	1	1	1	1	1
B4E0K8;H0Y9Z5;Q96LI5;H0Y9C1;D6RGK9;B4E2S0	CNOT6L	-0.844185	-0.901361	-1.20979	-0.536526	-0.481572	-0.29063	-0.12279	-0.103857	-0.409179	-0.52052	-0.557993	-0.883299	-0.593207	-0.366769	13	13	29	63.049	0	57.854	6	5	5	5	3	2	3	4	6	10	10	4	5	3	6	5	5	5	3	2	3	4	6	10	10	4	5	3
Q9GZZ9;E7EQ61;E7EWE1;C9J5W5;C9JRV9	UBA5	-0.840602	-0.63608	-0.744715	-0.0939872	-0.379819	-0.43933	-0.404323	-0.511321	-0.544652	-0.605768	-0.581694	-0.24218	-0.297423	-0.256588	12	12	51.7	44.863	0	323.31	10	7	9	3	3	4	8	8	7	10	10	11	9	10	10	7	9	3	3	4	8	8	7	10	10	11	9	10
Q9BSF4	C19orf52	-0.839286	-0.515265	0.0358793	0.653232	0.41226	0.540654	-0.0341413	0.0405198	0.0266903	-0.400678	-0.406538	-1.30684	-0.792564	-1.08682	7	7	42.7	29.233	0	169.86	6	6	5	4	5	4	6	5	6	4	6	5	5	5	6	6	5	4	5	4	6	5	6	4	6	5	5	5
A8KAN5;A0A024R2L0;Q9NZI7;A0A024R2J0	UBP1	-0.833414	-0.615557	-1.59163	0.0816265	0	0.442351	-0.423596	-0.199605	-0.187442	-0.152576	-0.0174424	0.296746	0.160386	NaN	12	11	27	60.491	0	53.769	2	2	3	7	5	6	8	7	9	5	7	8	4	1	2	2	3	6	4	5	8	7	8	4	6	7	4	1
Q9BYB4	GNB1L	-0.831373	-0.178824	-0.159226	-0.911764	-0.606596	-0.519291	-0.194377	-0.556758	-0.228278	-0.240753	-0.212266	NaN	0.0690805	-0.440338	12	12	54.4	35.618	0	175.61	4	4	6	8	6	7	3	6	6	6	7	1	3	4	4	4	6	8	6	7	3	6	6	6	7	1	3	4
Q02224	CENPE	-0.831253	-0.0992025	0.272655	NaN	NaN	NaN	0.285415	0.316526	NaN	-0.134701	-0.479156	1.32839	NaN	NaN	27	2	12.7	316.41	0	34.587	4	5	4	1	2	0	3	4	0	4	20	2	1	2	0	1	1	0	0	0	0	0	0	0	1	0	0	0
Q9NVH1;B4DPK2;B4DGD5	DNAJC11	-0.828848	-0.460146	-1.1214	NaN	NaN	NaN	-0.278422	-0.39983	-0.32909	0.189624	0.375303	-0.80292	-1.68129	-1.4318	21	21	48.3	63.277	0	215.27	8	8	6	0	0	0	17	14	16	8	8	7	3	3	8	8	6	0	0	0	17	14	16	8	8	7	3	3
I3VM54;I3VM53;Q9Y2K7	KDM2A	-0.828006	NaN	NaN	NaN	NaN	NaN	0.0363591	NaN	0.679789	NaN	NaN	NaN	NaN	-1.07754	8	7	9.8	130.66	0	10.105	3	2	0	0	0	0	3	2	5	0	0	1	1	2	2	1	0	0	0	0	2	2	4	0	0	1	1	1
Q2VPK5;H3BSW6	CTU2	-0.827163	-1.04547	-1.08731	NaN	NaN	NaN	-0.0685162	-0.112654	-0.390461	-0.618503	-0.442205	0.272169	-0.0248824	-0.288261	10	10	24.1	56.107	0	51.123	3	4	4	0	0	1	6	6	6	6	5	3	4	4	3	4	4	0	0	1	6	6	6	6	5	3	4	4
Q16222	UAP1	-0.826802	-0.89703	-0.917051	0.145156	0.199891	0.174769	0.334914	0.339641	0.361088	0.230179	0.319639	-0.0956607	-0.073254	0.0603013	33	1	68.2	58.768	0	323.31	28	29	28	28	26	26	23	24	19	30	33	14	17	12	1	1	1	1	1	1	0	0	0	1	1	1	1	1
Q13535	ATR	-0.82632	-0.355657	-0.420456	0.444909	0.196922	0.381895	0.178536	-0.184935	-0.10642	0.329035	0.273205	-0.0744574	-0.0946274	-0.157353	58	58	28.4	301.36	0	150.09	18	11	10	2	2	1	16	19	12	7	13	34	41	35	18	11	10	2	2	1	16	19	12	7	13	34	41	35
A0A024QYY0;Q8WUX1;C9JJU1;C9JMY2;C9JHH7;C9JWG4;C9JNK4	SLC38A5	-0.824995	-0.739855	-0.768551	NaN	NaN	NaN	0.518557	0.370133	0.384166	0.819653	0.525868	-0.407682	-0.41789	-0.457923	9	9	21.6	51.457	0	12.59	2	2	2	0	1	0	2	2	2	5	4	8	6	8	2	2	2	0	1	0	2	2	2	5	4	8	6	8
A8K4T8;Q15003;B4DRG7;E9PHA2;C9J470	NCAPH	-0.819924	-0.904124	-1.34771	-0.392505	-0.325705	-0.559109	-0.598874	-0.515065	-0.513103	-0.0686355	-0.176824	0.325723	0.212454	0.339321	25	25	45.3	82.508	0	323.31	7	10	7	13	12	13	16	16	20	14	17	17	18	18	7	10	7	13	12	13	16	16	20	14	17	17	18	18
Q9HCU5;A8K813;Q05DB2;B5MC98	PREB	-0.819804	-0.683357	-0.814606	-0.307304	-0.251197	-0.578502	-0.00787227	0.168104	-0.0582772	-0.756337	-0.59515	-0.478289	-0.327784	-0.353476	19	19	63.8	45.468	0	323.31	13	16	15	11	11	7	11	15	14	14	16	19	18	18	13	16	15	11	11	7	11	15	14	14	16	19	18	18
Q6IBS0;D6RG15	TWF2	-0.815689	-0.858338	-0.742545	0.0975656	-0.077989	-0.129188	0.269747	0.233919	0.0737281	-0.686028	-0.682584	-0.794978	-0.739367	-0.834935	17	12	56.7	39.548	0	323.31	13	13	11	15	15	13	13	16	13	11	12	15	12	14	10	8	7	10	11	10	9	11	9	8	9	10	9	10
Q6IBC4;O75380;D6RBT3	NDUFS6	-0.815204	-0.785576	-0.879755	0.346453	0.538675	0.493897	0.0970413	0.0770055	0.0715953	0.700629	0.850961	-0.669075	-0.651867	-0.767652	6	6	60.5	13.711	0	200.48	5	4	2	6	6	6	5	6	5	5	6	6	6	6	5	4	2	6	6	6	5	6	5	5	6	6	6	6
Q53GX7;P26639;Q5M7Z9;B2RDX5;B3KTN2;B4DKZ9	TARS	-0.813143	-0.819355	-0.825518	-0.251845	-0.273496	-0.278547	0.441624	0.40154	0.328639	-0.322167	-0.466166	-0.602766	-0.952442	-0.655919	51	46	63.8	83.444	0	323.31	39	40	40	46	45	41	43	43	42	40	43	39	37	37	34	35	35	41	40	36	38	38	37	35	38	34	32	32
A8K7M4;Q8TEK8;A0A1B0GTG4;A8K5F3;Q8WWW0;A0A075B763;Q59GG4	FLJ00186;RASSF5	-0.812779	-0.217777	-1.0855	NaN	0.00452403	NaN	-0.521282	-0.46776	-0.535799	-0.311196	0.355833	-0.218118	0.140149	0.275713	12	12	55.8	27.612	0	66.011	2	3	2	0	2	0	6	2	4	3	4	8	9	9	2	3	2	0	2	0	6	2	4	3	4	8	9	9
Q5BKZ1;A0A0A0MRN4	ZNF326	-0.807919	-1.00273	-0.856443	0.804018	NaN	NaN	-0.639925	-0.574923	-0.539043	NaN	NaN	NaN	NaN	NaN	11	11	28.7	65.653	0	44.94	2	3	4	1	1	0	8	6	10	0	0	0	0	0	2	3	4	1	1	0	8	6	10	0	0	0	0	0
Q9NVS2;Q5QPA5	MRPS18A	-0.807798	-0.588603	-0.512209	-0.761029	-0.581169	-0.742607	-0.399789	-0.448252	-0.481909	-0.618719	-0.534294	-0.243547	-0.292077	-0.448869	9	9	43.9	22.184	0	42.092	7	6	7	6	6	3	6	6	5	5	9	7	6	5	7	6	7	6	6	3	6	6	5	5	9	7	6	5
F5GZS6;J3KPF3;P08195;B4E2Z3;A0A024R599	SLC3A2	-0.807676	-0.856494	-0.74943	-0.164435	-0.170863	-0.141806	0.549363	0.594342	0.506608	-0.261696	-0.315435	-0.623238	-0.817049	-0.780984	35	27	66.1	64.872	0	323.31	29	29	27	20	18	19	25	26	28	33	27	28	31	33	24	25	24	18	16	17	22	24	23	27	24	23	25	26
Q9NXS2	QPCTL	-0.804997	-0.727793	-0.660047	0.372354	0.34237	0.0823136	-0.140353	0.0168557	-0.132822	-0.551887	-0.371363	-1.47307	-1.22975	-1.19705	11	11	36.1	42.924	0	61.692	6	6	7	6	4	3	4	6	4	5	5	6	3	5	6	6	7	6	4	3	4	6	4	5	5	6	3	5
P0CG13;H0YAV5;J3KSJ7;H3BPP1	CHTF8	-0.803779	-0.315352	NaN	-0.12463	-0.039042	-0.0337185	NaN	NaN	-0.42926	NaN	-0.146917	0.0290458	-0.0204075	0.113628	7	7	72.7	13.313	0	9.6529	4	3	1	3	3	3	1	1	3	1	2	3	4	2	4	3	1	3	3	3	1	1	3	1	2	3	4	2
P51790;A0A087WU31;A0A0A0MTB7;E9PE15;B3KXK0	CLCN3	-0.802925	NaN	-1.44462	NaN	NaN	NaN	NaN	NaN	NaN	0.347635	-0.056588	NaN	NaN	NaN	10	8	12.3	90.965	0.00013079	5.6315	4	2	3	0	0	0	0	0	0	6	7	0	0	0	2	1	3	0	0	0	0	0	0	5	6	0	0	0
Q13884	SNTB1	-0.796816	-0.963914	-0.680086	-0.323966	-0.346766	-0.271045	NaN	NaN	NaN	-0.838554	-1.17717	NaN	NaN	NaN	18	18	46.5	58.06	0	249.82	12	10	13	10	8	10	0	0	0	5	10	1	0	0	12	10	13	10	8	10	0	0	0	5	10	1	0	0
Q147X3;B3KS28;B4E2G1	NAA30	-0.795592	-0.464373	-0.36032	-0.269136	-0.0962953	-0.254158	-0.524514	-0.492031	0.179078	-0.577106	-0.658578	-0.0605694	NaN	NaN	7	7	32	39.319	0	63.871	4	4	3	7	6	3	5	4	3	2	3	2	0	1	4	4	3	7	6	3	5	4	3	2	3	2	0	1
Q59GT1;Q562E6;O15111	CHUK	-0.793877	-0.255453	-0.747392	-0.155415	-0.22716	-0.213583	-0.518967	-0.205871	-0.217922	-0.241711	-0.602504	0.0367708	0.354036	-0.030042	14	14	25.1	82.444	0	39.285	5	7	5	6	9	7	3	5	4	4	4	5	3	5	5	7	5	6	9	7	3	5	4	4	4	5	3	5
Q8NEC7;D6R9W2	GSTCD	-0.792896	-0.310295	-1.04673	-0.279038	NaN	0.375358	-0.0865127	-0.0329074	-0.226182	0.0382139	-0.104175	NaN	0.0291007	-0.26856	11	11	18.5	71.078	0	49.876	8	8	6	2	1	2	4	4	4	7	8	1	2	3	8	8	6	2	1	2	4	4	4	7	8	1	2	3
O43390;B4DMB1;Q0VGD6;B2R7W4;B4DT28	HNRNPR;HNRPR	-0.792528	-0.805131	-0.698217	0.814881	0.75657	0.760654	-0.0674948	0.0268821	0.00866494	-0.3297	-0.379273	-0.143291	0.127081	0.0480205	35	7	52.6	70.942	0	314.12	25	28	28	24	22	25	29	27	34	24	23	22	24	22	2	4	4	2	2	4	5	5	7	3	2	2	3	3
A0A024R9Z0;O00483	NDUFA4	-0.791792	-0.855633	-0.694028	-1.37979	-1.60802	-1.67338	-0.796004	-0.141287	-0.423639	-0.300942	-0.218871	-0.352679	-0.453263	-0.346108	4	4	46.9	9.3697	0	7.709	4	3	3	3	4	3	2	3	4	3	4	4	2	3	4	3	3	3	4	3	2	3	4	3	4	4	2	3
Q53FF6;Q53FD1;Q9UHR6	ZNHIT2	-0.788477	-1.06588	-0.600967	NaN	NaN	NaN	-0.94521	-1.01244	-0.753844	-0.156618	-0.201104	NaN	NaN	0.445492	11	11	40.7	42.855	0	130.62	4	6	3	0	0	0	6	8	8	5	5	1	2	2	4	6	3	0	0	0	6	8	8	5	5	1	2	2
B2RDR4;A4D0U5;Q9UGI8;Q53GU1;E0X098	TES	-0.788231	-0.895102	-0.781359	0.259184	0.258591	0.367077	0.223386	0.185466	0.188596	-0.700933	-0.627662	-1.17145	-1.21583	-1.28776	20	20	52.3	47.966	0	323.31	16	18	14	9	10	12	17	16	15	18	16	13	11	10	16	18	14	9	10	12	17	16	15	18	16	13	11	10
Q9BPX3	NCAPG	-0.787985	-1.00033	-0.954542	-0.250552	-0.284774	-0.324775	-0.22627	-0.230976	-0.310583	-0.245673	-0.208883	0.245249	0.207064	0.222104	45	2	47.5	114.33	0	323.31	16	16	16	25	23	23	36	36	33	29	30	32	33	34	1	1	1	1	1	1	2	1	1	2	1	1	1	2
Q4EXP2;A4ZMU3;A1DSY0;A1DSV4;A1DSU1;A1DSD5;A0A075X6P1;D7P652;D7P639;B8X5X6;B2XIN1;A0A023REG7;X5CM76;X5CKG0;X5CI32;X5CF88;X5CBQ3;X5BWF0;X5BVA2;X5BV52;X5BPC3;X2JJ49;W8DRA6;W8DCA6;W8DBU7;W8D9F9;W8D8R1;W0C3F1;V9PAU1;V9PAR5;V9PA42;V9NA48;V9N990;V9N6Q0;V9N5T7;V9K141;V9JYL6;V9JXJ3;V9JTH7;V9JLL5;V9JJF5;V9JCX3;V9JCN2;V9J4Q5;V9J1H0;V9IVA7;V5L835;V5L812;V5JRZ3;V5JM76;V5JLM6;U5ZC31;U5Z7S3;U5KP70;U3M3X4;U3M2W8…	ND5;NADH5;MT-ND5;ndh5	-0.786632	-0.474449	-0.575331	NaN	1.28476	NaN	0.295427	0.127672	0.147065	1.04992	0.595894	-1.31153	-1.48202	-1.69016	7	2	20.1	67.039	0	87.375	3	4	3	0	2	1	3	5	4	3	3	5	3	4	0	0	0	0	0	1	0	0	1	0	0	0	0	1
A0A024R5A7;Q9Y6J9;A8K0D4	TAF6L	-0.78577	-0.189289	-0.687333	NaN	NaN	-0.514701	-0.362261	-0.296302	-0.457749	0.0610635	-0.247377	0.708739	0.504795	0.389555	14	14	33.1	67.814	0	119.81	2	3	2	2	1	2	8	7	8	11	8	6	12	10	2	3	2	2	1	2	8	7	8	11	8	6	12	10
O43776;B4DN60	NARS	-0.785524	-0.797663	-0.791345	-0.433029	-0.409703	-0.431964	0.101289	0.0544344	0.0688378	-0.438916	-0.47135	-0.732117	-0.721763	-0.789989	28	28	57.3	62.942	0	323.31	27	26	25	24	19	20	24	22	25	25	24	26	25	22	27	26	25	24	19	20	24	22	25	25	24	26	25	22
Q9BW85;M0R2S3	CCDC94	-0.782814	-0.830236	-0.642219	0.0015441	-0.0402683	-0.0361133	-0.654449	-0.620589	-0.618808	-0.573989	-0.335683	-0.319962	0.140065	0.0945151	10	10	31.6	37.085	0	158.64	5	5	5	6	6	4	5	6	6	3	4	5	5	5	5	5	5	6	6	4	5	6	6	3	4	5	5	5
Q9BZE9;J3QL04;J3QR12	ASPSCR1	-0.780717	-0.859567	-0.631008	-0.0727	-0.0697742	NaN	-0.0580461	-0.1295	0.00704331	-0.731149	-0.66897	-0.26597	-0.374978	-0.380306	26	26	60.6	60.182	0	323.31	14	13	12	4	2	2	9	9	13	16	15	22	21	19	14	13	12	4	2	2	9	9	13	16	15	22	21	19
E9PFN4;B5M450;C9JRP1;A0A0A0MST8;Q9Y6M7	SLC4A7	-0.779976	-0.865698	-0.948478	-0.464925	-0.538236	-0.421939	0.0536362	0.044573	0.00557161	0.84832	0.944825	-0.931805	-0.879382	-0.847333	17	7	15.4	135.3	0	45.111	7	6	5	13	12	12	14	12	12	9	7	4	4	6	4	3	3	6	5	5	6	3	4	3	3	2	3	5
A0A024QZK8;P31942;Q53F48;B4DHY1;A0A024QZP1	HNRPH3;HNRNPH3	-0.778988	-0.802223	-0.822704	0.0827661	0.111462	0.0429138	-0.9084	-0.919718	-0.74361	-0.420767	-0.616675	-0.536508	-0.379453	-0.501286	9	8	39.6	36.926	0	197.26	7	7	6	7	7	6	7	8	4	7	7	4	5	5	6	6	5	6	6	6	6	7	4	6	6	4	4	4
P23193;B7Z4W0;E5RIS7	TCEA1	-0.778123	-0.684703	-0.729471	-0.59739	-0.59814	-0.717388	-0.262724	-0.133383	-0.228957	-1.54037	-1.36627	-0.642954	-0.597055	-0.589358	24	22	66.1	33.969	0	323.31	15	19	19	20	19	18	14	15	19	17	22	11	13	17	13	17	17	18	17	16	12	13	17	15	20	10	11	15
A0A024R0Q6;P07992;K7EP14;K7ES46;K7ER89;K7ER60	ERCC1	-0.777505	-0.23348	-0.280859	-0.424322	-0.621768	-0.76323	-0.216902	-0.333802	-0.24865	-0.647407	-0.768539	-0.212293	0.078545	-0.182954	11	11	36	32.562	0	23.393	3	7	5	4	5	2	6	9	7	7	6	6	5	8	3	7	5	4	5	2	6	9	7	7	6	6	5	8
B7Z6D5;B3GQE6;Q96GQ7;Q53G15	DDX27	-0.776145	-0.509971	-0.55457	0.325753	0.364459	0.414915	0.263981	0.564384	0.280037	-0.0744094	-0.212548	-0.30004	-0.418113	-0.31627	22	22	30.5	86.604	0	102.63	13	10	12	8	13	11	9	8	9	7	6	15	14	11	13	10	12	8	13	11	9	8	9	7	6	15	14	11
Q9H501;A0JLU5;Q05C10;A0A087WX71	ESF1	-0.773049	-0.286463	-0.489136	-1.42011	0.14036	NaN	-0.795847	-0.714108	-0.801191	-0.000238095	0.282376	-1.39719	-0.226713	-1.02801	18	18	20.7	98.795	0	177.84	4	6	6	2	1	2	13	11	13	4	3	1	3	2	4	6	6	2	1	2	13	11	13	4	3	1	3	2
A0A024R482;Q96IJ6;A0A087WUI8	GMPPA	-0.770569	-0.875468	-0.769055	-0.290506	-0.313604	-0.353345	0.177116	0.14226	0.268342	-0.719375	-0.599723	-0.730966	-0.636609	-0.759166	17	17	55.2	46.291	0	226.91	15	15	14	15	12	12	11	13	11	14	14	16	12	11	15	15	14	15	12	12	11	13	11	14	14	16	12	11
V9HWJ2;O75874;V9HW78;Q6FI37;B2R5M8;Q0QER2;Q6FIA4;B4DXS4	HEL-S-26;IDH1;HEL-216	-0.7697	-0.676886	-0.808694	-0.329771	-0.322527	-0.374163	-0.0424339	-0.0576363	0.126595	-0.576439	-0.5236	-1.13977	-1.04441	-1.12315	18	17	53.1	46.659	0	323.31	16	16	16	15	17	13	15	15	15	14	17	16	13	14	15	15	15	14	16	12	14	14	14	13	16	15	12	13
Q59EC0;B7Z8Y3		-0.76883	-0.730291	-0.790099	0.552709	0.512276	0.374786	-0.0539772	-0.152989	-0.111633	-0.343376	-0.276753	-0.277902	-0.280221	-0.254365	56	2	52.1	137.83	0	323.31	46	41	45	12	14	15	37	33	33	39	37	36	34	34	1	1	2	1	1	1	1	1	1	1	1	1	1	1
Q13151	HNRNPA0	-0.768333	-0.727399	-0.778855	0.377838	0.257378	0.414839	-0.650646	-0.575	-0.675986	-0.212587	-0.0808579	-0.182291	-0.32076	-0.095816	10	10	43.9	30.84	0	323.31	7	7	5	6	9	7	8	7	7	4	6	6	8	8	7	7	5	6	9	7	8	7	7	4	6	6	8	8
A0A024R8W0;P38919	DDX48;EIF4A3	-0.768085	-0.704239	-0.647867	0.194536	0.134296	0.125964	-0.269397	-0.347168	-0.122605	-0.521556	-0.351809	-0.281414	-0.271975	-0.33858	29	24	78.3	46.871	0	323.31	26	24	20	21	23	21	21	21	19	23	26	16	14	17	22	19	15	16	18	16	17	17	15	18	22	12	10	13
A0A024RCW8;O77932;F8WC68;A0A024RCP2;A0A024RCW7	DOM3Z;DXO	-0.767464	-1.05459	-0.613724	NaN	NaN	NaN	-0.0757021	0.226366	0.0678943	-0.0792555	-0.768237	-0.322197	NaN	NaN	7	7	25.3	44.928	0	106.66	4	5	4	0	1	1	7	6	2	2	3	2	1	0	4	5	4	0	1	1	7	6	2	2	3	2	1	0
Q9P299;J3KRJ9	COPZ2	-0.767464	-0.244329	NaN	-0.314217	-0.288688	-0.333946	0.348526	0.156387	0.0757864	NaN	NaN	NaN	NaN	NaN	5	5	28.6	23.548	0	131.71	2	2	1	2	3	3	2	4	2	0	0	0	0	1	2	2	1	2	3	3	2	4	2	0	0	0	0	1
Q6NUN2;A3F769;A3F768;O15226;A2I829	NKRF;NRF	-0.767215	-0.720282	-0.840862	NaN	NaN	NaN	-0.659652	-0.127929	-0.614266	0.0318992	NaN	0.409216	0.326962	0.316292	21	19	39	77.703	0	160.61	13	13	15	0	0	0	11	9	10	5	1	7	7	7	11	11	13	0	0	0	10	7	8	4	1	6	6	6
Q15650;H0YL91	TRIP4	-0.766469	-0.169181	-0.530439	-0.237101	-0.134742	-0.184817	-0.625775	-0.423485	-0.682146	-0.444357	-0.456963	0.246029	0.190071	0.112722	26	26	60.1	66.145	0	323.31	6	5	3	12	13	16	13	13	17	13	10	9	17	12	6	5	3	12	13	16	13	13	17	13	10	9	17	12
A8K860;Q9UGP5;Q5QJV5;Q5JQP8;B4DE17;B3KXT3;Q5JQP4;B4DEF5;Q5JQP2;Q9HAJ3;Q5JQP3;Q9HBN3	POLL	-0.76622	-0.279836	-0.335152	NaN	NaN	NaN	NaN	NaN	NaN	NaN	NaN	0.520625	NaN	NaN	10	10	25.7	53.536	0	27.415	6	5	5	0	0	0	0	0	0	1	0	2	0	0	6	5	5	0	0	0	0	0	0	1	0	2	0	0
B3KR97;Q5SW96;Q9H7R8	LDLRAP1	-0.764229	-0.513943	-0.862208	NaN	-0.373408	NaN	-0.902505	-0.796465	-0.87158	-0.37581	-0.262335	-0.0542123	0.170781	0.180899	10	10	44.8	33.899	0	124.62	2	5	6	1	2	0	2	3	2	5	9	3	4	4	2	5	6	1	2	0	2	3	2	5	9	3	4	4
C8YD76;A0A075X8B5;H9E785;A0A059QSR8;A0A141ZSL4;A0A141ZQA8;Q1ZY32;X5CDJ3;X5BLB3;V9N9T2;V9N9H0;V9N518;V9JFH6;V9J5G3;V9J548;V9J0Z6;V9IZQ9;V5JGF7;U5ZDA5;U5YXJ5;U5YT86;U3LDR4;U3LCU1;U3L9L1;U3L8Y8;U3L8P3;U3L6U8;U3L6N6;U3L6H7;T2HMQ7;T1Q5B1;T1Q517;S5RPJ8;S5RLC1;S4UQT8;R9Y4Q4;R9Y4D9;R9Y457;R9Y323;R9Y2B9;R9Y0J8;Q9T9Y1;Q9B2Y7;Q9B2Y5;Q9B2X8;Q9B2X6;Q9B2W5;Q9B2W2;Q9B1S7;Q9B188;Q9B0T8;Q8WCZ0;Q8WCY0;Q8W8T1;Q8HNR…	ND4;ndh4;NADH4;MT-ND4	-0.764229	-0.790674	-1.0489	0.0474872	0.23351	0.428346	0.339096	0.236638	0.423768	-0.199864	0.219558	-1.93228	-1.83302	-1.82653	4	4	13.3	51.604	0	10.589	1	2	1	1	1	2	1	3	2	2	2	2	3	3	1	2	1	1	1	2	1	3	2	2	2	2	3	3
A0A024RE14;Q49AR2;A0A024RE20	FLJ11193;C5orf22	-0.763482	NaN	0.189925	-0.171828	-0.251623	0.0556407	0.696924	NaN	-0.432761	0.341847	0.30265	0.431577	0.50658	0.591093	5	5	16.3	49.967	0	38.872	2	1	3	4	4	2	2	2	4	2	3	3	3	3	2	1	3	4	4	2	2	2	4	2	3	3	3	3
A0A024R9J7;Q9BVC3	DCC1;DSCC1	-0.761363	-1.16513	-0.643296	NaN	NaN	NaN	NaN	-0.343433	-0.688988	-0.07638	-0.19343	NaN	0.28621	NaN	9	9	21.5	61.728	0	72.832	7	7	4	1	1	0	1	4	5	2	4	1	2	1	7	7	4	1	1	0	1	4	5	2	4	1	2	1
A0A087WTA5;Q71US4	EIF2B4	-0.759741	NaN	NaN	NaN	NaN	NaN	NaN	NaN	-0.332283	NaN	NaN	-0.305998	NaN	NaN	21	0	56.3	57.495	0	36.491	17	19	17	15	15	14	15	17	17	15	14	21	17	16	0	0	0	0	0	0	0	0	0	0	0	0	0	0
Q99447;B7Z4W6;I3L1R7;I3L2Q1;B3KSC8;I3L1L9	PCYT2	-0.759492	-0.714861	-0.966838	-0.320615	-0.478848	-0.344674	0.216794	0.207696	0.297638	-0.365451	-0.445999	-0.479238	-0.447919	-0.544296	14	14	50.9	43.835	0	155.68	8	7	6	6	3	4	6	7	6	9	11	9	8	10	8	7	6	6	3	4	6	7	6	9	11	9	8	10
J3KPV1;Q9BUK0;E5RJ08;E5RHM5;E5RFN2;E5RII1	CHCHD7	-0.758618	NaN	NaN	NaN	NaN	-0.710139	NaN	NaN	NaN	NaN	NaN	NaN	NaN	NaN	3	3	38.3	11.137	0	12.605	3	1	1	1	1	1	1	1	1	1	1	1	1	1	3	1	1	1	1	1	1	1	1	1	1	1	1	1
G3XAG1;Q96ME7;B4DES6;B7Z9P6	ZNF512	-0.755868	-0.532663	NaN	NaN	NaN	NaN	NaN	NaN	NaN	NaN	NaN	NaN	NaN	NaN	4	4	10.8	64.594	0	8.9553	4	4	1	0	0	0	0	0	0	0	0	0	1	0	4	4	1	0	0	0	0	0	0	0	0	0	1	0
Q9NRG1	PRTFDC1	-0.752614	-0.874006	-0.752863	-0.134887	-0.217133	NaN	NaN	NaN	NaN	-0.56796	-0.621518	NaN	NaN	NaN	9	7	36	25.673	0	19.865	6	5	6	4	5	1	0	0	1	5	5	0	0	0	5	4	5	4	5	1	0	0	0	4	5	0	0	0
Q53GL1;A0A024R4E1;Q9HAN9	NMNAT1	-0.749981	-0.707964	-0.908059	0.276344	0.231996	0.40735	-0.32778	-0.334407	-0.320267	NaN	-1.43127	-0.605667	-0.495527	-0.247677	11	11	57.3	31.92	0	183.15	8	4	5	6	7	8	5	4	6	1	2	3	3	3	8	4	5	6	7	8	5	4	6	1	2	3	3	3
D6R9P3;D6RD18;B4DMY3;D6RBZ0;Q53F64;Q99729	HNRNPAB	-0.747972	-0.643102	-0.624766	0.103351	0.0232312	0.117256	0.0555063	0.090586	0.0678157	-0.362025	-0.547221	-0.52061	-0.734001	-0.554832	17	17	40.7	30.302	0	113.26	8	9	9	12	14	14	11	13	13	9	12	11	11	12	8	9	9	12	14	14	11	13	13	9	12	11	11	12
I6L9I9	FMNL1	-0.747596	-0.680394	-0.566381	NaN	NaN	NaN	-0.51152	NaN	NaN	-0.773275	-0.471952	-0.645775	-0.00357244	NaN	23	1	40.6	69.459	0.002138	2.3735	18	17	20	7	9	5	14	10	12	21	20	17	12	13	1	1	1	0	0	0	1	0	0	1	1	1	1	1
A0A0C3SFZ9;O14526;M0QZI3;B7ZAZ3	FCHO1	-0.744075	-0.874859	-0.793211	NaN	NaN	NaN	NaN	NaN	-0.624732	-0.822575	-0.470146	-0.387259	-0.533194	-0.37838	14	14	25.3	97.018	0	108.11	10	8	6	0	0	0	1	1	3	10	5	7	9	9	10	8	6	0	0	0	1	1	3	10	5	7	9	9
O60476	MAN1A2	-0.742564	-0.364412	-0.406782	-0.28642	-0.222634	-0.247338	0.245566	0.336443	0.315546	-0.338744	-0.152475	-0.504328	-0.752785	-0.457352	12	12	23.7	73.003	0	54.472	6	7	9	2	3	3	4	4	2	3	2	2	6	4	6	7	9	2	3	3	4	4	2	3	2	2	6	4
Q53EV2;P06746;H0YBJ0;B7Z1W5;E7EW18	POLB	-0.742564	-0.436884	-0.487968	-0.478438	NaN	NaN	0.276701	0.0754997	-0.121082	NaN	NaN	NaN	-0.612637	NaN	12	12	40.3	38.161	0	74.903	7	7	6	2	1	0	5	5	5	0	0	0	3	2	7	7	6	2	1	0	5	5	5	0	0	0	3	2
W5RWE6;W5RX72;Q7Z7A4;W5RWD6;Q32NE9;B4DJS8;E9PD56;B4DID9;H7BYG4;A0A0C4DG95;B4DJD8	PXK	-0.737267	-1.03136	-0.68536	-0.37584	-0.500443	-0.343167	-0.145321	-0.135132	-0.122351	0.00707668	-0.356977	-0.738387	-0.678744	-0.654114	12	12	31.4	63.094	0	222.63	5	5	3	9	6	8	10	9	9	5	5	5	8	6	5	5	3	9	6	8	10	9	9	5	5	5	8	6
Q59FL4;Q9H2L5	RASSF4	-0.73714	-0.453485	-0.777225	NaN	NaN	NaN	NaN	NaN	NaN	0.579155	1.7378	NaN	NaN	NaN	9	8	27.4	45.808	0	28.685	6	8	5	1	0	1	2	2	1	2	7	0	0	1	5	7	4	0	0	0	1	1	0	2	6	0	0	0
B4DZM3;Q6PJJ2;P56182;Q53FR7;Q96J73	RRP1	-0.736635	0.184269	-0.20387	-0.140497	-0.176467	NaN	-0.283525	-0.176081	-0.864682	NaN	-0.401899	0.0574303	0.0708594	-0.0851639	13	13	32.7	46.15	0	51.973	3	5	6	4	2	1	5	3	4	1	3	3	11	8	3	5	6	4	2	1	5	3	4	1	3	3	11	8
Q92466	DDB2	-0.735497	NaN	-0.337842	0.0652217	0.385805	0.376724	-0.0552894	-0.178525	-0.0123664	-1.42166	-0.208742	-0.9952	-0.752785	-0.819743	10	10	31.1	47.863	0	20.636	2	1	2	8	9	8	4	4	4	3	6	8	6	9	2	1	2	8	9	8	4	4	4	3	6	8	6	9
A0A024R5C5;P11498	PC	-0.735371	-0.733703	-0.83491	-0.287461	-0.416374	-0.288902	0.0941931	0.0354965	0.0715164	-0.0804649	-0.0957342	NaN	NaN	NaN	43	43	51.4	129.63	0	323.31	9	15	12	18	17	16	22	24	25	40	38	1	0	0	9	15	12	18	17	16	22	24	25	40	38	1	0	0
Q9NVV4	MTPAP	-0.735244	-0.408687	-0.524286	NaN	NaN	NaN	0.109842	-0.149678	-0.458764	-0.122232	-0.145891	0.316077	0.286711	0.123639	18	18	41.9	66.171	0	207.54	8	10	6	0	1	1	8	12	10	9	14	7	9	5	8	10	6	0	1	1	8	12	10	9	14	7	9	5
Q5C9Z4	NOM1	-0.734865	NaN	NaN	NaN	NaN	NaN	-0.560475	-0.665151	-0.595568	0.130447	0.349368	0.231127	0.311032	0.407546	13	13	16.4	96.256	0	28.737	3	1	1	0	0	0	7	6	9	6	7	4	6	4	3	1	1	0	0	0	7	6	9	6	7	4	6	4
B3KPM8;Q8N5C6;B7ZAA7;B7Z6X7	SRBD1	-0.732587	-0.633872	-0.386855	-0.244138	-0.265673	-0.231149	0.260457	NaN	-0.189215	-0.365831	-0.709167	-0.393651	0.0313473	-0.545051	21	21	27.2	111.74	0	131.99	12	11	11	9	8	9	4	3	3	7	6	10	10	8	12	11	11	9	8	9	4	3	3	7	6	10	10	8
A0A0S2Z4Z0;Q96PK6	RBM14	-0.731954	-0.755216	-0.795821	0.967537	0.948932	0.872995	-0.702528	-0.795973	-0.775956	-0.390602	-0.272278	-0.0816987	-0.00787751	-0.103503	26	26	43.3	69.491	0	323.31	19	17	18	18	19	20	19	19	21	19	20	18	17	13	19	17	18	18	19	20	19	19	21	19	20	18	17	13
Q6P1N0	CC2D1A	-0.731827	-0.699974	-0.88213	0.0491491	0.0406768	-0.0702638	0.0939493	-0.0257801	-0.0179206	-0.715805	-0.690404	-0.662032	-0.772288	-0.707219	31	9	40	104.06	0	264.9	12	14	12	27	23	22	11	12	12	15	19	18	18	18	4	3	4	9	6	6	3	3	3	4	6	4	4	4
Q8N1Q1	CA13	-0.731321	-1.19033	NaN	0.202938	0.124988	0.129326	NaN	NaN	NaN	NaN	NaN	NaN	NaN	NaN	6	6	29	29.443	0	41.255	2	3	1	4	4	3	0	0	0	0	0	1	0	0	2	3	1	4	4	3	0	0	0	0	0	1	0	0
Q14088	RAB33A	-0.73094	-1.72679	-1.77895	NaN	NaN	NaN	0.272314	1.15304	-0.591752	NaN	NaN	-0.130053	NaN	NaN	8	6	46.4	26.592	0	140.75	5	5	6	0	0	1	6	3	7	1	0	1	2	1	4	4	4	0	0	0	5	3	5	0	0	0	1	1
Q6IAZ9;O43677;Q4W5J3	NDUFC1	-0.729672	NaN	NaN	0.475927	0.484175	0.556548	NaN	NaN	NaN	0.538824	NaN	NaN	-1.32527	-1.3058	2	2	27.6	8.7201	0.002366	2.3042	2	0	0	2	2	1	1	1	1	2	0	0	2	2	2	0	0	2	2	1	1	1	1	2	0	0	2	2
A8K0M9;F6XHT0;Q9Y6D0;F8WAX7	SELK	-0.728785	-0.596644	-0.528724	0.248979	0.302112	0.306145	0.276789	0.280384	0.258455	-0.516137	-0.380291	-0.624288	-0.479048	-0.602286	3	3	36.3	10.282	0	20.047	3	2	2	3	3	3	3	3	3	3	2	3	2	3	3	2	2	3	3	3	3	3	3	3	2	3	2	3
X6RAL5;O00422;U3KPY7	SAP18	-0.728785	-0.372811	-0.584656	1.13503	1.21499	1.22254	-0.367029	-0.240832	-0.423868	-0.303182	-0.268199	-0.286485	-0.304198	-0.273219	6	2	40.1	19.526	0	47.54	5	4	4	3	2	3	4	3	3	4	4	3	4	4	1	0	1	0	0	0	1	0	0	0	1	0	1	1
O76021;Q32Q62;J3QSV6;A0PJ61;A0PJ87;I3L3U9;I3L3C4	RSL1D1	-0.727769	-0.692086	-0.677973	1.30813	1.20179	1.19659	0.43406	0.443383	0.502236	-0.474732	-0.376853	-0.627717	-0.456417	-0.5097	24	24	47.1	54.972	0	323.31	16	14	16	12	13	11	21	21	21	17	17	22	21	17	16	14	16	12	13	11	21	21	21	17	17	22	21	17
A0A024RB76;Q9BRT6	C12orf31;LLPH	-0.727642	-0.513796	-0.600141	NaN	1.0153	NaN	-0.00474583	0.172656	0.0648343	NaN	NaN	0.467021	NaN	0.00967686	3	3	23.3	15.225	0.00012711	4.5145	2	2	2	1	1	1	3	2	2	1	1	2	1	2	2	2	2	1	1	1	3	2	2	1	1	2	1	2
O00461;F8W785	GOLIM4	-0.727261	-0.515412	-0.456741	0.0190403	0.0713177	0.148865	0.149922	0.0228288	0.128856	0.164203	0.122442	-0.572144	-0.471436	-0.846274	18	18	34.3	81.879	0	243.53	8	7	7	11	12	12	7	9	7	13	12	15	13	16	8	7	7	11	12	12	7	9	7	13	12	15	13	16
A0A024RAZ8;Q53HV7;D6RI04;D6RA78	SMUG1	-0.727134	-0.1783	NaN	-0.0731266	0.137294	-0.126759	NaN	0.0393758	0.10052	NaN	-0.467976	-0.003025	0.672192	NaN	6	4	34.8	29.861	0	9.2216	3	2	1	4	4	4	1	2	2	1	2	2	4	1	3	2	1	3	4	4	1	1	2	1	2	2	4	1
Q96EK9;B2R9D9	KTI12	-0.726626	-0.620847	-0.574634	-0.136814	-0.0822817	-0.284189	-0.149638	-0.250143	-0.0639016	0.0925018	0.0213599	0.113507	0.926545	0.107423	17	17	64.4	38.615	0	292.99	8	9	7	6	8	3	10	9	9	8	14	6	6	7	8	9	7	6	8	3	10	9	9	8	14	6	6	7
D3YTC9;Q6NXT1;C9JU48	ANKRD54	-0.725991	NaN	NaN	0.672757	0.417549	0.407244	NaN	NaN	-0.334203	NaN	-1.09302	0.452169	NaN	0.317521	5	5	38.4	30.75	0	40.884	2	1	1	3	3	4	1	2	2	1	3	2	1	3	2	1	1	3	3	4	1	2	2	1	3	2	1	3
P51970;B7Z768	NDUFA8	-0.725864	-0.386049	-0.435684	0.238924	0.319206	0.240184	-0.388479	-0.375511	-0.404371	0.447844	0.431931	-0.954285	-1.02191	-1.12886	10	10	64.5	20.105	0	170.51	5	5	8	5	7	6	8	8	8	9	5	7	5	7	5	5	8	5	7	6	8	8	8	9	5	7	5	7
Q9UQ13;X6RI37	SHOC2	-0.724211	-0.503332	-0.277434	0.00197041	0.0738305	0.0521665	0.16163	0.220624	-0.200361	-0.307128	-0.416648	-0.190817	-0.130741	-0.351024	17	17	38.5	64.887	0	154.27	8	8	11	12	11	10	12	13	13	6	10	10	10	6	8	8	11	12	11	10	12	13	13	6	10	10	10	6
Q15397;B2RDG4	KIAA0020	-0.723321	-1.01998	-0.818168	NaN	NaN	NaN	-0.224254	-0.28977	-0.296023	-0.574992	-0.358782	NaN	NaN	NaN	15	15	31	73.584	0	44.55	8	7	7	1	0	0	7	8	5	7	3	1	1	0	8	7	7	1	0	0	7	8	5	7	3	1	1	0
I6L9E8;Q8NCA5;E9PH82;B4DY25;B4DT23;B3KTW4	FAM98A	-0.722939	-0.787361	-0.870823	0.0139692	0.0470334	-0.00471604	-0.435968	-0.705685	-0.692665	-0.394964	-0.434099	0.102077	0.103614	0.0368715	11	9	27.6	55.173	0	323.31	11	10	9	8	9	10	10	10	10	8	9	9	10	7	9	8	7	6	7	8	8	8	8	6	7	7	8	6
P42166	TMPO	-0.722812	-0.810052	-0.71967	0.528101	0.559239	0.521611	-0.017046	0.0277852	-0.103253	-0.109666	-0.172791	-0.221022	-0.295846	-0.239374	37	24	74.2	75.491	0	323.31	32	34	33	30	31	32	30	29	30	33	29	29	30	29	20	22	22	20	20	20	18	17	17	20	16	16	18	17
A0A0A0MRF6;Q99996	AKAP9	-0.720392	-0.429528	-0.590754	0.124414	0.124511	0.256867	-0.195685	0.270971	0.450887	0.326344	0.0636108	-0.143291	-0.229004	-0.105671	140	2	43.7	453.49	0	323.31	99	50	46	42	48	33	8	3	1	4	5	77	85	76	2	1	1	2	2	1	2	0	0	1	0	1	1	1
B5MCR8;Q6NXT4;B3KU87	SLC30A6	-0.717075	NaN	NaN	0.413921	0.185686	NaN	NaN	0.798034	2.05745	-0.346584	-1.4402	-0.706762	-1.47062	-0.985981	3	3	15.8	42.509	0.00037212	3.5839	2	1	0	2	2	1	1	2	1	2	2	1	2	2	2	1	0	2	2	1	1	2	1	2	2	1	2	2
Q969U7;K7ENR6;V9GZ55;Q9P0C1	PSMG2	-0.71682	-0.781231	-1.00359	-0.631533	-0.642105	-0.667769	0.13674	0.0775608	0.152727	0.470218	0.40198	-0.109762	-0.17326	-0.160281	10	3	33.3	29.396	0	55.779	1	4	2	6	7	5	5	6	7	3	2	9	9	9	0	0	0	2	3	2	2	3	3	0	0	3	3	3
A4D1U5;Q53H12;E9PC15;B4E2Z8;A0A0G2JLG5;E9PG39;B4DR72	FLJ10842;AGK	-0.716692	-0.714994	-0.793087	0.468576	0.630101	NaN	-0.0952842	-0.0740986	0.1625	-0.386229	-0.364057	-1.44484	-1.51306	-1.61307	22	22	70.4	47.137	0	323.31	19	18	18	4	2	0	16	15	17	17	20	12	6	11	19	18	18	4	2	0	16	15	17	17	20	12	6	11
Q14789	GOLGB1	-0.715542	-0.710221	-0.696124	-0.101982	-0.163058	-0.110664	-0.467696	-0.534173	-0.400479	-0.352216	-0.377999	-0.76051	-0.83746	-0.764301	188	87	60.4	376.01	0	323.31	133	123	102	160	148	137	99	66	64	152	117	130	127	121	57	54	45	73	65	62	44	30	30	71	52	61	59	53
Q7L8L6;B4DWZ8	FASTKD5	-0.714392	-0.316655	-0.421969	-0.412843	-0.378879	0.257451	-0.471826	-0.338028	-0.346588	0.497942	0.391189	0.576706	0.421946	0.712383	21	21	39.8	86.573	0	200.1	7	6	6	8	4	3	16	14	12	12	8	13	12	13	7	6	6	8	4	3	16	14	12	12	8	13	12	13
A0A024R2X1;A0A024R329;Q9Y5P6	GMPPB	-0.714264	-0.523179	-0.723287	-0.178166	-0.354954	-0.473306	0.381902	0.41119	0.215807	-0.404023	-0.437297	-0.653085	-0.628148	-0.647481	15	15	62.2	39.834	0	261.69	10	10	10	13	15	12	11	11	11	10	12	13	12	12	10	10	10	13	15	12	11	11	11	10	12	13	12	12
D2KFF9;Q96D96	HVCN1	-0.712089	-0.695432	-0.855721	NaN	NaN	NaN	NaN	NaN	NaN	NaN	NaN	NaN	NaN	NaN	6	6	24.9	31.653	0	11.007	2	6	2	1	1	0	0	0	0	0	0	0	0	0	2	6	2	1	1	0	0	0	0	0	0	0	0	0
O95243	MBD4	-0.711961	-0.80551	NaN	NaN	NaN	NaN	-0.698289	-1.04471	0.636417	-0.000555641	NaN	-0.428585	-0.281938	0.017841	8	8	17.2	66.05	0	7.3109	2	3	1	0	0	0	3	2	4	2	0	3	2	2	2	3	1	0	0	0	3	2	4	2	0	3	2	2
B4DSV8;B4DPG9;Q9H3K2;Q6FIA7;Q9Y6G2;Q9P099;B4DNL0	GHITM	-0.71068	-0.700508	-0.806348	0.608924	0.500663	0.839355	0.23256	0.227667	0.248014	-0.0198077	-0.0741351	-0.950715	-1.1469	-1.21815	8	8	26.2	35.778	0	26.936	5	5	5	4	4	5	5	4	4	7	6	3	3	4	5	5	5	4	4	5	5	4	4	7	6	3	3	4
J3KNL6;F1T0I1;O15027;A4QN18	SEC16A	-0.710296	-0.543258	-0.616729	-0.0104324	-0.061578	-0.1009	-0.243488	-0.249426	-0.214023	-0.641432	-0.5126	0.261246	0.260303	0.274302	71	18	45.5	251.89	0	323.31	40	34	34	43	39	36	35	32	32	34	42	40	57	47	9	7	6	9	9	8	11	9	9	8	11	12	15	12
O95456;B2RD51	PSMG1	-0.71004	-0.680664	-0.755021	-0.58712	-0.627824	-0.610631	0.160845	0.188139	0.137874	0.415499	0.314644	-0.240688	-0.125286	-0.155957	18	18	70.5	32.854	0	154.31	6	7	4	10	9	6	13	9	10	4	6	14	15	17	6	7	4	10	9	6	13	9	10	4	6	14	15	17
Q4LE66;Q14814	MEF2D variant protein;MEF2D	-0.709527	-0.767366	-0.506576	-0.0341806	-0.09389	0.0461384	0.391226	-0.199488	-0.052755	-0.055492	0.0521002	0.0884683	0.228976	0.0197527	15	0	34.1	56.316	0	40.402	10	11	10	7	8	7	9	10	10	13	12	7	7	6	0	0	0	0	0	0	0	0	0	0	0	0	0	0
B4DEF8;A0A087X2D5;Q9BRJ2;A0A0G2JMS5;A0A087WU62	MRPL45	-0.709143	-0.572561	-0.429969	-0.565051	-0.647174	-0.576365	-0.298669	-0.281915	-0.330308	-0.675804	-0.623605	-0.16535	-0.262688	-0.311743	13	13	54.1	37.775	0	105.76	9	9	8	5	9	8	6	7	10	7	7	9	9	8	9	9	8	5	9	8	6	7	10	7	7	9	9	8
Q8TF46	DIS3L	-0.707475	-0.0172888	-1.0777	0.0974502	0.085897	0.0501537	-0.175862	-0.191477	-0.110541	NaN	NaN	-0.850085	-0.78402	-0.620855	25	25	32.9	120.79	0	52.856	4	3	3	3	4	6	13	12	12	2	0	3	7	6	4	3	3	3	4	6	13	12	12	2	0	3	7	6
Q96BS4;P22087;M0R299;M0QXL5;M0R2Q4;B4DLD4;M0R0P1	FBL	-0.704907	-0.271354	-0.635608	0.160848	0.0627905	0.00800696	-0.575833	-0.540619	-0.508388	-0.780452	-0.537651	-0.712694	-0.77621	-0.73218	14	12	71.5	28.449	0	176.61	8	11	7	6	8	6	10	11	12	9	11	9	10	11	6	9	6	4	6	5	9	10	10	7	10	7	8	9
A8K7F6;P60842;A8K088;J3KT12;Q59F68;J3QS69;J3KTB5;B4DNH2;J3QL43;J3KSZ0	EIF4A1	-0.699502	-0.651466	-0.618094	-0.328439	-0.364795	-0.308693	-0.232292	-0.342534	-0.155131	-0.100737	-0.091346	-0.000147017	0.0704264	0.0225944	30	16	69.5	46.121	0	323.31	25	28	26	27	29	29	25	25	24	26	25	27	25	26	13	14	13	13	15	15	13	13	13	14	14	15	13	13
Q9NR19;H0UIA1;Q6DKJ3;Q68CU9;Q4G0E8;Q96FY7	ACSS2;DKFZp762G026	-0.698084	-0.431983	0.378321	-0.268783	-0.404702	-0.202053	-0.374282	-0.379073	-0.250365	NaN	-0.231447	-0.536305	-0.453699	-0.512347	21	21	38.4	78.579	0	206.9	2	5	5	11	7	8	6	8	7	1	3	13	17	10	2	5	5	11	7	8	6	8	7	1	3	13	17	10
A0A024QZS3;O14494;A0A024QZU7	PPAP2A	-0.694986	0.816652	0.392289	NaN	NaN	0.533054	NaN	NaN	NaN	-0.441215	0.00724866	NaN	NaN	NaN	4	4	22.5	32.156	0	34.073	2	4	2	1	1	2	0	1	0	2	1	0	0	0	2	4	2	1	1	2	0	1	0	2	1	0	0	0
Q3MIH3;P62987	UBA52	-0.693176	NaN	NaN	NaN	0.190289	NaN	NaN	NaN	NaN	NaN	NaN	NaN	NaN	NaN	24	0	66.4	14.728	0.0015569	2.588	19	15	15	22	23	21	20	17	16	19	17	15	19	19	0	0	0	0	0	0	0	0	0	0	0	0	0	0
Q9BVC4;H3BSZ4;A0A0A0MR05;H3BR25;H3BPT1;H3BN58;H3BM50;H3BPU5;B4E2R3	MLST8	-0.693176	-0.267349	-0.315094	-0.525464	-0.140469	-0.273996	-0.303292	-0.403627	-0.6115	-0.101483	-0.164984	-0.0846129	0.170747	-0.0261633	8	8	43.9	35.876	0	104.94	2	4	2	2	4	4	3	7	5	4	6	6	4	6	2	4	2	2	4	4	3	7	5	4	6	6	4	6
Q13480;B7Z3B9	GAB1	-0.691495	-0.209016	-0.244334	NaN	1.13224	NaN	NaN	NaN	-0.79942	-0.263182	NaN	NaN	NaN	NaN	12	8	24.1	76.615	0	38.011	8	9	7	1	4	1	2	2	3	4	1	1	1	1	5	5	4	0	3	0	0	0	1	1	1	0	1	0
B3KNC3		-0.690459	0.169703	-0.914486	-0.210186	-0.232969	-0.320359	-0.161733	-0.253282	-0.0429253	0.104674	NaN	-0.25628	0.088168	-0.0710398	14	0	21.1	84.916	0	83.482	2	3	1	8	6	4	10	6	9	3	1	5	5	8	0	0	0	0	0	0	0	0	0	0	0	0	0	0
O14732	IMPA2	-0.689682	NaN	NaN	NaN	NaN	NaN	0.321847	0.483086	0.387985	NaN	NaN	0.366079	-0.158915	NaN	7	7	38.2	31.321	0	43.277	1	1	1	1	0	0	5	7	4	0	0	1	2	1	1	1	1	1	0	0	5	7	4	0	0	1	2	1
A8K900;B4DF93;U3KQ69;E9PI62;Q9BT17;E7EVK2	MTG1	-0.689293	-0.535426	-0.626125	NaN	NaN	NaN	-0.851635	-0.930765	NaN	-1.65904	-0.535568	NaN	NaN	NaN	9	9	42.3	33.355	0	173.41	5	6	6	2	0	2	4	5	2	2	7	0	0	0	5	6	6	2	0	2	4	5	2	2	7	0	0	0
Q9GZT3;A0A087WUN7;H0YJ40;G3V4X6;G3V2S9;H0YJW7	SLIRP	-0.687348	-0.743772	-0.707218	-0.624304	-0.562655	-0.692694	-0.450993	-0.393561	-0.474865	-0.322818	-0.339469	-0.30683	-0.389045	-0.287749	10	10	78.9	12.349	0	153.92	8	9	9	7	7	8	7	9	9	8	8	9	9	7	8	9	9	7	7	8	7	9	9	8	8	9	9	7
X5D8S1;H3BRN4;B7Z1V4;P80404;H3BNQ7	ABAT	-0.685662	-1.10098	-0.663379	NaN	NaN	NaN	1.76359	NaN	NaN	NaN	-0.767634	NaN	NaN	NaN	4	4	9.4	56.438	0	13.415	3	3	4	0	0	0	2	1	1	2	2	0	0	0	3	3	4	0	0	0	2	1	1	2	2	0	0	0
Q6IAX6;O43252;Q05BW9	PAPSS1	-0.683583	-0.652971	-0.683779	0.0992984	0.160754	0.1233	0.000588466	-0.00557174	0.0287985	-0.872367	-0.857402	-0.278265	-0.266162	-0.352128	35	18	75.8	70.832	0	323.31	29	30	29	26	25	24	21	22	23	26	25	19	16	14	16	16	15	12	12	11	11	11	11	13	12	10	10	9
Q99633;B2RBU0;Q5T9P7;M0R3G1;Q5T9P8	PRPF18	-0.683193	-0.608014	-0.726896	-0.299659	-0.4408	NaN	-0.329432	-0.369368	-0.496684	-0.397078	-0.226428	0.580204	0.827087	0.478281	10	10	40.9	39.859	0	33.995	6	5	2	2	3	2	2	3	2	6	7	3	4	4	6	5	2	2	3	2	2	3	2	6	7	3	4	4
A0A024RD78;Q6P1L8	MRPL14	-0.682803	-0.787871	-0.707869	-0.619389	-0.63189	-0.680379	-0.301063	-0.457306	-0.359891	-0.643995	-0.52942	-0.155089	-0.249083	-0.202855	6	6	44.8	15.947	0	84.02	6	5	4	5	5	5	3	3	4	5	4	6	6	5	6	5	4	5	5	5	3	3	4	5	4	6	6	5
O75394	MRPL33	-0.682023	-0.6708	NaN	-0.552309	-0.356943	-0.35762	NaN	-0.464566	NaN	-0.511164	-0.429414	-0.17202	0.105763	-0.294644	3	3	41.5	7.6191	0	8.5282	2	2	2	3	2	2	0	2	1	2	1	2	2	3	2	2	2	3	2	2	0	2	1	2	1	2	2	3
Q9Y4L1;A0A087X054;B7Z2N4;B7Z766;E9PJ21;Q05D91;A0A087WWI4;Q6IN67;K7EQK2	HYOU1	-0.679159	-0.614023	-0.609755	-0.337131	-0.407998	-0.35094	0.738978	0.661609	0.601124	-0.928035	-0.984182	-0.783494	-0.863988	-0.888992	64	3	66.2	111.33	0	323.31	48	52	54	55	54	49	56	56	52	52	55	55	58	56	3	3	2	1	1	1	3	3	2	3	3	3	3	3
Q6ZVM7;B7Z2U2	TOM1L2	-0.679029	-2.7624	-0.233171	-0.370672	-0.136973	0.259355	NaN	NaN	NaN	NaN	-0.0937686	NaN	NaN	NaN	9	9	23.5	55.556	0	54.96	3	2	3	4	5	2	0	0	0	1	2	0	1	1	3	2	3	4	5	2	0	0	0	1	2	0	1	1
Q8NBU5;B4E2J1	ATAD1	-0.678898	-0.502002	-0.465336	-0.471674	-0.648521	-0.510759	-0.940215	-0.981302	-0.918906	-0.746248	-0.799517	-1.02462	-0.996658	-1.13485	13	13	44.6	40.744	0	195.8	6	7	4	8	7	6	7	9	9	7	12	6	5	7	6	7	4	8	7	6	7	9	9	7	12	6	5	7
P82673	MRPS35	-0.678247	-0.608014	-0.606053	-0.711751	-0.862864	-0.607752	-0.230804	-0.0184564	-0.204899	-0.333453	-0.59794	0.0229787	0.0872109	0.0620351	10	10	37.5	36.844	0	252.77	5	6	6	7	7	5	5	6	7	6	7	7	7	9	5	6	6	7	7	5	5	6	7	6	7	7	7	9
A6NDU8	C5orf51	-0.678117	-0.672696	-0.281999	-0.0700507	-0.0338577	-0.0366446	-0.545846	-0.567063	-0.397277	-0.121495	0.0102853	0.0649742	0.0443959	0.00637883	13	13	58.8	33.62	0	297.89	7	6	5	9	10	10	8	4	3	2	5	7	5	6	7	6	5	9	10	10	8	4	3	2	5	7	5	6
J3QR07;Q96MU7	YTHDC1	-0.675116	-1.08924	-0.619048	NaN	NaN	NaN	-0.758056	-0.691086	NaN	-0.0745611	0.243854	NaN	NaN	NaN	9	9	16.7	85.586	0	56.003	2	4	5	1	1	0	7	3	2	3	2	1	1	1	2	4	5	1	1	0	7	3	2	3	2	1	1	1
P12429;D6RA82;D6RFG5	ANXA3	-0.674986	NaN	0.456604	1.49802	1.84521	2.244	NaN	NaN	NaN	NaN	NaN	NaN	NaN	NaN	9	9	34.7	36.375	0	22.636	2	1	3	2	3	5	0	0	0	0	0	0	0	0	2	1	3	2	3	5	0	0	0	0	0	0	0	0
Q9Y2X3;B3KN82	NOP58	-0.674594	-0.714861	-0.737684	0.251286	0.228635	0.389447	-0.483758	-0.656985	-0.514185	-0.757531	-0.678554	-0.476388	-0.485769	-0.421256	23	23	57.7	59.578	0	258.91	15	11	7	11	12	9	16	17	18	15	20	18	15	13	15	11	7	11	12	9	16	17	18	15	20	18	15	13
Q9H981;H0Y849	ACTR8	-0.674202	NaN	-0.47551	NaN	NaN	NaN	-0.585698	NaN	NaN	NaN	NaN	0.0987411	NaN	0.614385	6	6	12.5	70.483	0	7.4382	4	1	2	1	0	0	2	0	1	1	0	2	1	2	4	1	2	1	0	0	2	0	1	1	0	2	1	2
Q9Y3B7;Q53G19	MRPL11	-0.673418	-0.743511	-0.778479	-0.561973	-0.520116	-0.518573	-0.435001	-0.452435	-0.436204	-0.50931	-0.58866	-0.0546369	-0.0964407	-0.067636	14	14	67.7	20.683	0	226.06	10	10	13	9	9	5	9	8	10	10	10	9	8	11	10	10	13	9	9	5	9	8	10	10	10	9	8	11
Q9NR50;Q9HA31	EIF2B3	-0.673157	-0.701042	-0.816695	-0.449752	-0.289853	-0.407636	-0.153189	-0.175483	-0.15145	-0.570643	-0.452951	-0.260826	-0.217385	-0.132302	28	28	64.6	50.24	0	250.92	11	10	12	13	10	9	14	14	16	10	8	20	17	20	11	10	12	13	10	9	14	14	16	10	8	20	17	20
A0A024R3R0;Q7Z7F7;X6R631;X6RIW1	MRPL55	-0.673026	-0.678101	-1.14376	-0.399557	-0.441213	-0.501313	-0.200014	-0.317834	-0.415721	-0.398941	-0.689244	-0.276082	-0.265914	-0.295663	6	6	44.5	15.128	0	58.599	2	2	2	4	3	2	2	2	2	2	3	3	3	2	2	2	2	4	3	2	2	2	2	2	3	3	3	2
Q8TCF1;E5RIS3	ZFAND1	-0.673026	-0.595799	-0.666972	-0.488815	-0.550916	-0.492346	-0.455422	-0.663842	-0.522792	NaN	NaN	NaN	NaN	NaN	7	7	37.7	30.787	0	51.015	6	7	6	5	7	7	3	3	5	1	2	0	0	0	6	7	6	5	7	7	3	3	5	1	2	0	0	0
B1ALV0;Q8WW01;F2Z3M0;E9PPN1;H0YCV5	C1orf19;TSEN15	-0.67198	-0.898595	-0.52443	NaN	NaN	NaN	NaN	NaN	NaN	-0.423093	-0.431635	NaN	NaN	NaN	2	2	19.9	18.641	0	23.617	2	2	2	1	1	1	0	0	0	2	2	1	0	1	2	2	2	1	1	1	0	0	0	2	2	1	0	1
P10606;Q6FHM4;Q6FHJ9	COX5B	-0.670934	-0.634838	-0.496568	0.0910038	0.150557	0.0548553	0.161543	0.184044	0.0955697	0.932365	0.916333	-0.573133	-0.591527	-0.614794	7	7	56.6	13.696	0	86.059	6	4	5	6	6	5	6	7	7	5	6	6	6	5	6	4	5	6	6	5	6	7	7	5	6	6	6	5
Q9UI10;E7ERK9	EIF2B4	-0.67041	-0.6398	-0.630466	-0.269207	-0.240544	-0.326509	-0.351999	-0.285479	-0.314304	-0.411432	-0.393088	-0.369504	-0.334418	-0.384512	22	1	58.5	57.557	0	323.31	18	20	18	16	15	15	17	18	18	17	16	22	18	17	1	1	1	1	0	1	1	1	1	1	1	1	1	1
A0A024R2Q8;Q9UHA2	SS18L2	-0.670149	0.784338	NaN	NaN	NaN	NaN	-1.01671	NaN	NaN	-0.302655	-0.0910429	1.40961	0.723065	0.32522	6	6	81.8	8.8349	0	12.43	3	2	1	2	1	1	3	1	2	3	2	2	4	3	3	2	1	2	1	1	3	1	2	3	2	2	4	3
Q2T9J0	TYSND1	-0.670149	-0.756383	-0.841468	-0.778973	NaN	NaN	0.141939	-0.0319324	-0.225898	NaN	NaN	NaN	NaN	NaN	4	4	11	59.308	0	8.0369	3	2	2	2	2	0	3	1	1	0	0	0	0	0	3	2	2	2	2	0	3	1	1	0	0	0	0	0
Q9BZE1;S4R369	MRPL37	-0.667922	-0.662655	-0.576447	-0.52629	-0.555301	-0.626399	0.0376592	-0.0196575	-0.0173524	-0.666885	-0.536494	-0.155485	-0.211219	-0.134713	26	16	74.2	48.117	0	323.31	21	19	14	17	17	9	13	15	16	13	18	13	19	21	13	12	8	11	10	4	8	10	9	8	11	9	12	13
P35610;B1APM4	SOAT1	-0.666348	-0.60325	-0.64733	0.752246	1.12356	0.80702	0.410552	0.414879	0.381185	0.159545	0.659296	-0.543282	-0.438162	-0.220356	9	2	19.6	64.734	0	55.581	4	4	5	5	8	6	8	8	9	2	2	4	4	6	0	0	1	1	1	1	1	1	2	0	0	0	0	1
Q6P2E9	EDC4	-0.665299	-0.687659	-0.69298	-0.225094	-0.255738	-0.351395	-0.653463	-0.189713	-0.298806	-0.34825	-0.311859	-0.0583124	-0.05084	-0.0990115	60	60	66.7	151.66	0	323.31	51	53	55	46	43	44	3	7	10	49	53	58	44	50	51	53	55	46	43	44	3	7	10	49	53	58	44	50
G8JLB3;E5KMT6;E5KMT5;Q9Y606;A0A024RBS6;F5H1S9	PUS1	-0.662935	-0.676481	-0.744077	-0.993718	-0.860252	-0.760185	-0.0718448	-0.0424644	-0.045892	-0.77554	-0.691352	-0.384221	-0.552122	-0.473837	19	15	61.5	42.92	0	148.08	15	16	13	13	10	7	13	16	17	14	17	9	12	10	12	13	10	11	8	6	11	14	14	12	13	8	10	8
A0A024RC68;Q6ZNW5;H0YN11	hCG_1991723;GDPGP1	-0.662804	-0.256294	-0.399448	NaN	NaN	NaN	0.155107	NaN	NaN	-0.645595	-0.763	-0.732382	-0.306249	-0.70276	10	10	46.2	42.362	0	60.06	8	6	5	1	1	0	1	1	1	4	6	2	4	2	8	6	5	1	1	0	1	1	1	4	6	2	4	2
C9JEX3;A0A024R3B7;A8K5G2;Q13614;B4DDL6	MTMR2	-0.662278	0.000630979	-0.904661	0.436765	-0.136177	0.175662	0.37256	0.205786	0.221345	0.380227	0.349781	NaN	1.1667	NaN	11	9	24.3	64.49	0	30.53	3	3	3	5	5	4	6	7	4	4	2	2	4	2	3	3	3	5	5	4	5	7	3	3	2	2	3	1
Q6FG42;Q32Q14;O95182;Q6IB89;M0R0N0	NDUFA7	-0.662015	-0.675265	NaN	0.722308	0.8324	0.851974	0.13742	-0.0462463	0.148435	0.939005	0.663222	-1.58353	-1.40774	-1.49885	9	9	47.5	13.18	0	28.732	3	3	1	3	2	2	4	2	2	5	5	4	4	4	3	3	1	3	2	2	4	2	2	5	5	4	4	4
Q9Y512	SAMM50	-0.6607	-0.977594	-0.94021	NaN	0.752616	NaN	0.098183	-0.0252188	-0.0911299	-0.140245	-0.0901333	-1.65651	-1.80297	-2.02424	25	14	60.6	51.976	0	174.94	2	6	6	1	2	0	21	19	17	7	7	5	4	4	2	5	4	1	1	0	12	11	11	6	5	5	4	3
Q13084;A2IDC6;Q4TT37;A2IDC7	MRPL28	-0.659252	-0.519373	-0.644642	-0.464107	-0.502611	-0.526766	-0.398305	-0.271085	-0.236672	-0.428344	-0.561188	-0.109353	-0.0448135	-0.269467	17	17	69.1	30.156	0	216.01	9	15	8	12	8	7	8	7	6	8	12	12	10	13	9	15	8	12	8	7	8	7	6	8	12	12	10	13
A8K3S3;A0A140VKF1;Q99661;B7Z6Q6;B7Z7M6;Q5JR91;Q8N5N1	KIF2C	-0.658726	-0.827365	-0.697432	0.480349	0.5341	0.472248	-0.129	-0.196981	-0.16639	-0.552113	-0.453925	-0.0725014	-0.182483	0.094611	24	9	40.7	81.34	0	134.53	5	7	7	14	18	16	16	10	10	13	11	12	9	12	3	5	6	4	8	7	6	4	6	5	5	6	5	5
Q96GX5	MASTL	-0.657935	0.519397	-0.163218	0.24537	0.469054	0.450924	-0.612592	-0.633696	-0.534336	0.459852	0.495803	0.0442818	-0.0213035	0.23756	11	10	21.3	97.318	0	48.292	5	7	4	7	4	5	4	8	8	5	7	5	4	5	4	6	3	6	3	4	4	7	7	4	6	4	3	4
J9JIC5;Q9HAS0;J3KRR1	C17orf75	-0.657276	-0.489838	-0.539418	-0.312797	-0.200748	-0.0305166	-0.684149	-0.651692	-0.733065	-0.716928	-0.407414	-0.5456	-0.312143	-0.269337	13	13	40.7	44.609	0	69.288	5	5	6	7	7	4	6	6	5	6	6	3	4	3	5	5	6	7	7	4	6	6	5	6	6	3	4	3
P14324;A0A087WVN4;A0A087X090	FDPS	-0.656353	-0.727925	-0.820989	-0.510435	-0.38276	-0.470937	0.138527	0.170815	0.184225	-0.5573	-0.444776	0.615395	1.57457	1.79045	20	20	44.2	48.275	0	323.31	12	15	12	11	12	11	13	15	13	16	16	4	3	5	12	15	12	11	12	11	13	15	13	16	16	4	3	5
Q8N884	MB21D1	-0.656353	-0.88531	-0.652159	NaN	NaN	NaN	NaN	NaN	NaN	NaN	NaN	-0.307899	-0.285244	-0.185833	12	12	29.7	58.814	0	64.921	3	3	4	0	1	1	1	1	0	1	0	11	8	8	3	3	4	0	1	1	1	1	0	1	0	11	8	8
Q9UBW8;Q567U8;F5GYF7;F5H248;F5H7C6	COPS7A	-0.655826	-0.64722	-0.63033	0.00870486	-0.0410559	0.00284189	0.0592574	0.125499	0.0665592	-0.414263	-0.507191	-0.182162	-0.172732	-0.260241	14	14	64.7	30.276	0	323.31	5	12	5	13	12	12	9	7	9	8	10	12	13	13	5	12	5	13	12	12	9	7	9	8	10	12	13	13
Q86UE8;D3DU05;B4DUC2;J3KRK0;J3QLK5	TLK2	-0.655166	-0.596926	-0.427708	-0.215848	-0.0106009	0.0690728	-0.187626	-0.314649	-0.19972	-0.202949	-0.41316	0.143342	0.295439	0.156325	13	8	22	87.66	0	79.24	4	7	3	6	7	7	4	7	6	5	5	7	5	4	3	5	1	4	4	5	1	3	3	3	2	4	4	3
Q9UJA5	TRMT6	-0.654242	-0.6347	-0.474627	-0.215774	-0.184093	-0.121721	-0.193364	-0.129437	-0.110156	-0.492757	-0.482029	-0.296334	-0.271111	-0.323785	25	25	56.1	55.799	0	323.31	18	20	14	17	17	17	18	20	21	15	14	18	18	12	18	20	14	17	17	17	18	20	21	15	14	18	18	12
Q96HY6;A0A0A0MRX2	DDRGK1	-0.65411	-0.562842	-0.653231	0.245997	0.279217	0.332193	0.18424	0.080661	-0.0367544	-0.647726	-0.861019	-0.946373	-0.96349	-0.789256	10	8	47.5	35.61	0	323.31	7	9	8	7	10	6	7	8	7	9	10	7	8	8	7	7	8	7	8	6	6	7	6	7	8	7	7	7
B4DNR1;Q9H8Y8;B4DEI4;B4DQF1	GORASP2	-0.653582	-0.629586	-0.520844	0.431356	0.446265	0.40972	-0.314883	-0.204135	-0.115603	-0.465226	-0.472433	-0.648404	-0.619831	-0.701983	11	11	48	42.482	0	251.89	4	6	6	11	10	9	7	8	8	7	6	7	8	8	4	6	6	11	10	9	7	8	8	7	6	7	8	8
Q9NPF5;B4DQG8;Q5TG40;Q5TG38;Q5TG39	DMAP1	-0.651336	-0.0829122	-0.140894	0.868502	NaN	NaN	-0.225867	-0.234348	-0.240365	-0.40229	-0.103874	0.00840675	-1.94861	-0.260502	12	12	39.8	52.992	0	109.67	7	5	5	2	1	2	8	9	9	3	5	2	2	3	7	5	5	2	1	2	8	9	9	3	5	2	2	3
A0A0S2Z4V5;O60828;A0A0S2Z556;H7C053;C9JQA1	PQBP1	-0.651204	-0.506728	-0.690356	-0.150519	-0.13538	0.00542165	-0.62038	-0.409178	-0.463738	-0.183923	-0.143397	0.358557	0.142049	0.296283	11	11	57	30.472	0	264.21	9	8	7	4	7	8	8	6	8	9	8	6	7	7	9	8	7	4	7	8	8	6	8	9	8	6	7	7
Q8NE02;O43823;Q9UG73;B7Z8L8	AKAP8;DKFZp586B1222	-0.651204	-0.631799	-0.578259	0.213406	0.415586	0.176432	-0.467563	-0.548823	-0.345442	-0.357064	-0.432991	0.00355295	-0.12897	0.00743223	12	12	21.7	76.165	0	123.92	4	4	4	4	5	5	9	8	8	7	2	8	5	4	4	4	4	4	5	5	9	8	8	7	2	8	5	4
A0A024R8Y0;Q9BZD4;E9PQC4	CDCA1;NUF2	-0.65041	-0.139246	0.0232536	-0.878862	-0.397338	-0.808596	-0.7966	-1.04283	-0.821708	0.144427	0.190752	0.669671	0.688193	0.697249	11	11	25.9	54.329	0	28.803	3	6	5	6	6	6	4	4	6	5	6	5	5	3	3	6	5	6	6	6	4	4	6	5	6	5	5	3
O43772;C9JPE1;B4DWZ5	SLC25A20	-0.649616	-0.642139	-0.616456	NaN	NaN	NaN	0.453662	0.522913	0.507474	0.215798	0.289511	-1.69896	-1.7273	-1.72627	20	20	74.1	32.943	0	172.27	16	18	14	0	1	0	11	10	8	18	17	14	13	14	16	18	14	0	1	0	11	10	8	18	17	14	13	14
Q99615;Q59EH7;A8K4T2;B7Z9W6;K7ESP1;K7EIH8;K7EPP7	DNAJC7	-0.648954	-0.558252	-0.485483	-0.341153	-0.195502	-0.213806	-0.369206	-0.358236	-0.322468	-0.110705	-0.062612	-0.00182171	-0.0199812	-0.0163383	28	10	58.1	56.44	0	323.31	10	10	12	20	15	20	18	20	22	14	17	21	16	17	1	3	2	6	2	5	5	4	7	3	5	7	4	4
Q6NTA2;P14866;M0QXS5	HNRNPL	-0.64763	-0.557678	-0.711897	0.430686	0.418097	0.441186	-0.0892459	-0.112014	-0.0846783	-0.0388337	-0.0636908	-0.629618	-0.545602	-0.593332	27	0	63.3	61.926	0	323.31	18	19	19	19	19	19	22	23	25	19	21	21	18	16	0	0	0	0	0	0	0	0	0	0	0	0	0	0
O14893;H0YEL0;G5EA29;H0YDP6	GEMIN2	-0.644846	-0.749633	-0.106193	-0.0226883	NaN	-0.115675	-0.432047	-0.3165	-0.24282	NaN	NaN	0.0951473	NaN	NaN	8	8	40.4	31.585	0	71.542	3	5	4	3	1	2	6	6	6	1	1	3	1	1	3	5	4	3	1	2	6	6	6	1	1	3	1	1
A0A024R943;Q9H497;Q5W0C6	TOR3A	-0.643519	-0.371546	-0.545663	NaN	NaN	NaN	-0.0711665	-0.954109	-0.305651	0.181024	0.111176	0.00444617	-0.00937387	-0.0867739	11	11	31.2	46.164	0	24.169	5	4	3	1	0	0	4	4	6	6	8	5	5	5	5	4	3	1	0	0	4	4	6	6	8	5	5	5
A0A0A0MS59;Q6ZRS2;A0A0C4DFX4;A0A087X0E3	SRCAP	-0.639132	-0.360119	-0.229826	0.609065	0.644094	NaN	-0.00168203	0.0350411	0.0989756	-0.204489	-0.212407	-0.566696	-0.461513	-0.544727	33	32	14.5	315.61	0	40.946	15	13	12	3	2	1	22	12	15	15	8	13	11	19	14	13	11	2	2	1	22	12	14	14	7	12	10	18
Q5UIP0	RIF1	-0.637801	-0.645986	-0.862568	-0.0811998	-0.156287	-0.209106	0.0131076	0.0481821	0.0672658	-0.765571	-0.426324	0.119923	0.0876812	0.138225	60	60	34.7	274.46	0	319.83	21	14	22	10	18	12	40	38	31	21	12	39	38	45	21	14	22	10	18	12	40	38	31	21	12	39	38	45
A0A0S2Z5C3;Q9NWT1	PAK1IP1	-0.636869	NaN	-0.394544	-0.0523584	-0.0739323	0.823057	0.116557	0.274238	0.158596	NaN	0.316995	-0.508674	-0.55456	-0.47948	11	11	37.2	43.963	0	46.16	1	1	2	4	2	2	6	6	7	1	4	5	6	5	1	1	2	4	2	2	6	6	7	1	4	5	6	5
A0A024R2F4;Q9BV44;H7C3J3	THUMPD3	-0.633001	-0.678101	-0.685886	-0.234113	-0.316276	-0.398175	-0.750674	-0.737722	-0.709825	-0.150552	-0.12939	0.0636912	0.299533	0.172965	24	24	61.7	57.002	0	311.8	9	7	6	11	9	9	6	10	14	17	17	14	15	12	9	7	6	11	9	9	6	10	14	17	17	14	15	12
P27708;Q53SY7;F8VPD4	CAD	-0.633001	-0.619874	-0.63155	-0.331633	-0.468622	-0.424	-0.134472	-0.123139	-0.118538	-0.314731	-0.161938	-0.113163	-0.0550065	-0.0937789	118	103	73.3	242.98	0	323.31	103	100	96	98	106	98	101	94	95	94	87	101	98	107	93	89	86	87	95	90	91	85	88	85	79	91	89	97
Q9NVI7	ATAD3A	-0.632867	-0.543981	-0.553583	-0.00388457	0.0115593	0.0967485	-0.524681	-0.504669	-0.453631	-0.500005	-0.595373	-0.924389	-0.855529	-0.946794	34	1	51.4	71.368	0	323.31	21	22	24	18	17	15	28	24	24	20	21	21	22	18	1	1	1	0	1	0	1	1	0	0	1	1	1	1
A0A024RCB2;Q16540;B2R9J4;A6NJD9;A8MVT4;A8MYK1;H7C2P7	MRPL23	-0.631932	-0.395761	-0.549486	-0.610707	-0.518422	-0.458248	-0.389592	-0.305338	-0.482253	-0.575214	-0.569149	-0.103344	-0.173128	-0.0961068	11	11	61.4	17.781	0	98.919	6	8	7	6	5	6	4	6	6	8	7	5	5	4	6	8	7	6	5	6	4	6	6	8	7	5	5	4
Q86Y79;A0A096LP22;C9J7Z1;A0A096LP34;A0A096LPA3	PTRH1	-0.631665	-0.974935	-0.840134	-1.10687	-1.90781	-0.864693	-0.720044	-0.700799	NaN	-0.920584	-1.06006	-0.393651	-0.564873	-0.357146	9	9	59.3	22.936	0	146.8	2	4	6	4	4	4	3	4	3	2	5	4	7	5	2	4	6	4	4	4	3	4	3	2	5	4	7	5
Q9Y3X0;B4DXW2	CCDC9	-0.631665	-0.713537	-0.086617	0.724934	0.292001	NaN	NaN	-1.4288	NaN	-0.235544	-0.159177	NaN	NaN	NaN	9	9	23.7	59.702	0	42.324	2	4	2	3	3	2	1	3	3	4	2	1	1	1	2	4	2	3	3	2	1	3	3	4	2	1	1	1
O94829;A8K2A8	IPO13	-0.631131	NaN	NaN	0.216576	NaN	0.139965	0.289673	-0.431602	NaN	0.0188111	-0.191007	-0.0671793	0.0513909	0.0498172	20	20	25.9	108.19	0	82.738	2	1	0	3	1	2	2	2	0	8	5	11	12	11	2	1	0	3	1	2	2	2	0	8	5	11	12	11
Q16891;B9A067;B4DQY2;B4DKR1;B4DT20	IMMT	-0.631131	-0.653245	-0.878804	0.750992	0.793865	0.821539	-0.0579085	-0.0930206	-0.025838	0.197041	0.0866427	-1.28722	-1.22651	-1.18188	42	2	64.4	83.677	0	323.31	26	22	22	14	15	16	37	34	34	30	26	23	27	24	1	1	0	0	0	0	2	1	1	1	1	1	1	1
Q9UMX5	NENF	-0.630863	NaN	NaN	0.132825	0.0524125	0.14529	0.459482	0.525955	0.483984	0.371726	0.527074	0.223785	0.217085	0.200211	10	10	64	18.856	0	46.452	4	0	1	7	7	5	6	7	6	4	6	9	9	9	4	0	1	7	7	5	6	7	6	4	6	9	9	9
Q8WZA9;B7ZMD6	IRGQ	-0.630195	-0.714861	-0.61973	-0.20899	-0.14142	-0.146587	0.19974	0.126083	0.191909	0.101444	0.124328	-0.664167	-0.449012	-0.44311	22	22	50.1	62.717	0	323.31	14	14	12	14	13	15	12	11	14	20	16	12	13	12	14	14	12	14	13	15	12	11	14	20	16	12	13	12
B4DRU9;A0A0S2Z5L1;Q9NUQ8	ABCF3	-0.629927	-0.564561	-0.652025	-0.302464	-0.5334	-0.54134	-0.116861	-0.514816	-0.537017	-0.365324	-0.418264	0.0302385	0.10943	0.0391775	32	32	56.9	75.573	0	323.31	24	25	23	16	15	19	18	16	12	18	19	24	22	22	24	25	23	16	15	19	18	16	12	18	19	24	22	22
Q9UJX2	CDC23	-0.629392	-0.136924	-0.457929	-0.1269	-0.139517	-0.131934	-0.234747	-0.246884	-0.291858	-0.258044	-0.459754	-0.183327	-0.0611623	-0.0686728	26	24	48.2	68.833	0	207.81	7	9	11	13	9	10	19	17	18	12	14	16	17	9	6	8	10	12	8	9	18	16	17	11	13	14	16	8
Q92665	MRPS31	-0.629125	-0.406824	-0.551323	-0.585303	-0.42588	NaN	-0.0321628	0.0176749	-0.0379363	-0.260885	-0.390309	-0.231327	-0.261942	-0.247282	14	14	44.8	45.318	0	215.37	5	10	6	4	4	2	8	8	8	5	10	8	7	7	5	10	6	4	4	2	8	8	8	5	10	8	7	7
Q96GA3;B4DTT8	LTV1	-0.628991	-0.628756	-1.13245	-0.107031	-0.763701	-0.607954	-0.526272	-0.744207	-0.584805	0.199644	0.00262489	0.0426561	0.325076	0.470081	16	16	32.4	54.854	0	147.28	6	6	10	4	6	3	5	6	3	6	9	6	9	5	6	6	10	4	6	3	5	6	3	6	9	6	9	5
F5H702;Q96GC5	MRPL48	-0.628857	-0.570707	-0.5884	-0.435555	-0.374731	-0.429377	-0.432278	-0.423577	-0.450786	-0.608934	-0.5995	-0.278871	-0.294388	-0.279665	4	4	40.7	12.77	0	118.84	4	4	4	3	2	3	2	3	3	4	4	3	3	3	4	4	4	3	2	3	2	3	3	4	4	3	3	3
Q7Z333	SETX	-0.628723	0.0220103	0.185849	0.0036772	0.110518	0.103273	0.496729	0.321751	7.30335e-05	0.300525	0.16925	-0.0533625	0.0555752	-0.00151805	42	15	22	302.88	0	46.811	5	4	7	5	1	2	19	13	12	12	7	17	12	21	1	0	1	0	0	1	8	2	3	3	0	3	3	8
Q96LT7;Q9NUW0	C9orf72	-0.627117	0.127699	NaN	0.208851	-0.0855522	-0.0176979	NaN	NaN	-0.451231	NaN	NaN	NaN	NaN	NaN	2	2	5.6	54.327	0.00085397	3.0593	1	1	1	2	2	2	1	1	2	1	1	0	0	0	1	1	1	2	2	2	1	1	2	1	1	0	0	0
Q9UJX5;B3KN47	ANAPC4	-0.626983	-0.48029	-0.680746	-0.277289	-0.602326	0.089567	0.00110381	0.0887372	-0.196914	0.148479	-0.25919	-0.0282115	-0.0109426	-0.0974146	18	18	34.3	92.115	0	70.129	3	2	2	4	2	2	10	9	7	5	3	6	8	5	3	2	2	4	2	2	10	9	7	5	3	6	8	5
A0A024R6G6;O75438;Q3MHU6	NDUFB1	-0.626849	-0.953063	-0.743949	0.371382	0.299307	0.0970972	-0.58664	-0.265351	0.19812	0.239088	0.145314	-1.61147	-1.52538	-1.39238	4	4	69	6.9611	0	12.732	4	3	3	4	4	3	2	3	2	4	3	3	4	4	4	3	3	4	4	3	2	3	2	4	3	3	4	4
Q6IQ43;A0A0A0MR09;P43378	PTPN9	-0.625911	-0.970418	-0.657377	-0.311715	-0.281397	-0.256802	-0.812369	-0.332793	NaN	-0.638864	-0.831184	0.430433	0.309882	NaN	15	15	28.5	67.013	0	24.923	5	3	7	13	8	9	2	3	2	4	4	3	3	1	5	3	7	13	8	9	2	3	2	4	4	3	3	1
A0A024R7J4;Q9BQ48;M0R226	MRPL34	-0.624168	-0.560836	-0.78211	-0.739731	-0.488239	-0.404739	NaN	-0.13781	-0.12159	-0.563256	-0.821864	-0.170845	-0.024604	-0.0438476	7	7	41.3	10.165	0	18.906	4	3	4	7	6	4	1	3	2	3	5	3	4	3	4	3	4	7	6	4	1	3	2	3	5	3	4	3
Q5T321;A0A0D9SF28;F5GXV7;Q8NFP9;B3KXQ8;Q6N008;B3KVG9	NBEA;DKFZp686I03263	-0.623765	NaN	NaN	0.238392	-1.2545	-0.269073	NaN	NaN	NaN	0.0420657	-0.00886378	NaN	NaN	NaN	56	48	26.9	327.55	0	112.17	11	8	9	11	9	10	3	5	4	52	38	4	5	6	4	1	1	5	3	4	0	0	0	46	33	0	0	1
A0A024R3C7;Q13315	ATM	-0.623497	-0.604933	-0.459858	-1.33643	-1.3302	-1.17545	0.0566768	-0.0305376	0.0194236	-0.644849	-0.430648	-0.601507	-0.547133	-0.614794	103	103	43.4	350.68	0	323.31	50	42	33	64	53	50	51	48	37	35	25	82	68	78	50	42	33	64	53	50	51	48	37	35	25	82	68	78
A0A024RDM4;Q9BQC6	MRP63;MRPL57	-0.623497	-0.566135	-0.412263	-0.498637	-0.530595	-0.524848	NaN	NaN	NaN	-0.745447	-0.29935	-0.260704	-0.371641	-0.391455	3	3	39.2	12.266	0	9.1711	1	1	1	2	2	1	0	0	0	1	2	1	1	1	1	1	1	2	2	1	0	0	0	1	2	1	1	1
Q8N3C0	ASCC3	-0.623229	-0.671613	-0.664977	-0.32343	-0.301426	-0.27013	-0.235374	-0.300387	-0.309858	-0.181937	-0.213674	-0.139826	-0.123645	-0.135846	75	74	43.3	251.46	0	217.55	21	19	17	54	44	38	31	30	21	37	43	48	39	51	21	19	17	53	43	37	30	29	20	36	42	47	38	50
Q2TU64		-0.623095	NaN	NaN	NaN	NaN	NaN	NaN	NaN	NaN	NaN	0.0406373	-0.941483	0.9922	NaN	43	1	70.6	60.578	0.0015582	2.6026	35	35	36	39	39	38	41	38	41	34	34	35	35	32	1	1	1	0	0	0	0	0	1	1	1	1	1	1
Q9P0M9;D6RAN8;H7C5U8	MRPL27	-0.622155	-0.559688	-0.896317	-0.481085	-0.520443	-0.464845	-0.369057	-0.280848	-0.337528	-0.689248	-0.604505	-0.354405	-0.385056	-0.14488	7	7	48.6	16.073	0	23.399	6	5	3	6	5	4	3	3	2	5	7	6	5	3	6	5	3	6	5	4	3	3	2	5	7	6	5	3
P82933;Q86WV4	MRPS9	-0.620005	-0.552499	-0.537853	-0.651363	-0.72113	-0.477741	-0.0732001	-0.0995893	-0.129555	-0.347738	-0.521149	-0.104028	-0.195947	-0.134571	22	22	55.1	45.834	0	294.33	6	10	8	8	8	4	11	15	12	7	9	13	10	15	6	10	8	8	8	4	11	15	12	7	9	13	10	15
A0A024R6Q2;Q96FX7;Q96B39;H0Y2Q1	C14orf172;TRMT61A	-0.61987	-0.707831	-0.736916	-0.0870242	-0.110281	-0.117803	-0.13053	-0.074365	-0.222147	-0.25017	-0.532091	-0.180217	-0.164377	-0.205425	10	10	51.6	31.381	0	259.28	6	8	7	8	9	6	9	8	8	7	9	9	8	8	6	8	7	8	9	6	9	8	8	7	9	9	8	8
Q6P161	MRPL54	-0.619198	-0.648728	-0.743311	-0.231701	-0.438023	-0.497432	-0.123111	NaN	NaN	NaN	-0.55605	-0.250731	-0.116239	-0.121192	4	4	48.6	15.819	0	53.208	4	3	2	3	3	3	2	1	3	1	3	2	3	3	4	3	2	3	3	3	2	1	3	1	3	2	3	3
Q8TDR3;Q8IYV2;Q9UHI6;Q8NEH0	DDX20	-0.61866	-0.269352	-0.247488	-0.0529676	0.0516266	0.362493	-0.366087	-0.319679	-0.197733	0.188365	-0.206058	0.381965	0.376065	0.399557	23	23	38.6	92.219	0	260.99	16	11	10	9	11	11	13	8	12	6	3	13	8	7	16	11	10	9	11	11	13	8	12	6	3	13	8	7
P57081	WDR4	-0.618391	-0.632076	-0.716047	-0.345554	NaN	NaN	-0.16401	-0.118261	-0.212412	-0.323078	-0.27567	-0.660824	-0.777514	-0.645868	14	14	51.7	45.489	0	306.26	7	11	6	2	1	1	9	9	6	9	10	10	9	11	7	11	6	2	1	1	9	9	6	9	10	10	9	11
B0YJ76;P00374;A0A024RAQ3;B4DM58	DYR;DHFR	-0.618257	-0.691818	-0.681406	-0.755581	-1.46848	-0.866382	-0.653536	-0.586877	-0.663329	0.428748	0.139056	1.18565	1.17104	1.25332	13	11	70.1	21.452	0	98.845	5	7	7	6	3	4	6	6	7	5	7	11	9	10	4	5	5	4	2	4	4	5	6	3	5	9	7	8
O00373		-0.61691	-0.427531	-0.272694	NaN	NaN	NaN	NaN	NaN	NaN	NaN	NaN	NaN	-0.420342	-0.0416936	9	2	26.4	39.855	0	24.031	5	6	4	0	0	1	1	0	1	0	1	1	4	3	0	0	0	0	0	1	0	0	0	0	0	0	1	0
A6NKZ2;P51606;H7C2G7;H7C317	RENBP	-0.616776	NaN	NaN	NaN	NaN	NaN	NaN	NaN	NaN	NaN	NaN	NaN	NaN	NaN	4	4	11.6	47.065	0	8.1489	2	3	0	0	0	0	0	0	0	0	0	0	1	0	2	3	0	0	0	0	0	0	0	0	0	0	1	0
Q14331	FRG1	-0.615024	-0.24585	-0.381145	0.385033	0.42306	0.249473	-0.141991	-0.183811	-0.256258	-0.237739	-0.405536	0.0896647	0.18948	0.202465	10	10	36.8	29.172	0	34.468	8	8	5	5	5	4	4	5	5	5	6	4	5	4	8	8	5	5	5	4	4	5	5	5	6	4	5	4
D3DVL7;B4DU42;Q969Z0;B3KRS4;B3KMT3;B3KM73;C9J7P5;C9IZN7	TBRG4	-0.613001	-0.636907	-0.522566	-0.522155	-0.531674	-0.59354	-0.768488	-0.741996	-0.722797	0.0116037	0.0434099	0.232947	0.214538	0.288809	24	24	57.7	65.007	0	323.31	18	18	18	15	13	15	17	17	18	16	16	19	18	14	18	18	18	15	13	15	17	17	18	16	16	19	18	14
B3KMV8;O75746	SLC25A12	-0.612326	-0.492366	-0.489282	0.630828	0.673316	0.488412	0.405907	0.35699	0.336259	-0.0727401	-0.118843	-1.10821	-1.22357	-1.28374	32	26	59.3	74.777	0	323.31	18	17	19	15	14	14	28	28	30	29	26	25	28	25	12	11	13	10	11	10	22	22	24	23	20	20	22	19
B4DP77;A0A024RD03;P82664	MRPS10	-0.611786	-0.646534	-0.74165	-0.407055	-0.753778	-0.418778	-0.0922368	-0.163336	-0.0403648	-0.609697	-0.218731	-0.052654	-0.184189	0.043029	9	9	65	18.733	0	89.172	2	7	4	6	4	7	5	6	4	6	7	6	3	5	2	7	4	6	4	7	5	6	4	6	7	6	3	5
A0A0R4J2E8;P43243;A8MXP9;D6REM6;Q68D11;D6R991	MATR3;DKFZp686K23100	-0.611516	-0.53339	-0.53529	0.804975	0.835051	0.683558	-0.0728614	-0.205871	-0.135202	-0.137913	0.0216821	0.361486	0.374076	0.378668	38	35	55.7	94.622	0	323.31	25	25	29	24	24	24	34	30	30	25	25	21	24	24	22	23	26	21	21	21	31	27	27	23	22	19	21	21
P08754	GNAI3	-0.611111	-0.392007	-0.557671	-0.0887063	-0.0245655	-0.0738559	0.0846532	-0.111055	-0.030262	-0.237876	-0.344026	-0.421358	-0.495739	-0.389423	18	10	62.7	40.532	0	323.31	10	13	11	16	16	12	14	13	15	11	13	16	14	17	6	8	7	9	9	6	8	7	8	5	7	8	8	10
A0A024RAJ5;Q9Y5P4	COL4A3BP	-0.610571	-0.58733	-0.538991	0.39298	0.376747	0.324755	-0.482664	-0.408062	-0.459162	0.0949221	-0.0125232	0.438481	0.437068	0.294118	22	22	48.5	68.006	0	303.83	11	10	11	14	14	11	9	10	8	14	12	13	15	11	11	10	11	14	14	11	9	10	8	14	12	13	15	11
Q13190;E9PNU4;B4DKR0	STX5;STX5A	-0.610435	-0.584073	-0.505129	0.172968	-0.0597762	-0.0123617	0.489836	0.367887	0.0754694	-1.2107	-0.945615	-0.456278	-0.489277	-0.479367	12	12	44.2	39.672	0	323.31	8	9	8	9	9	7	5	6	7	2	6	6	7	7	8	9	8	9	9	7	5	6	7	2	6	6	7	7
B7Z927;A0A024R7U8;B4E2B4;Q658R8;F5H1M8;Q96MG8	PCMTD1;DKFZp666F248	-0.609895	NaN	-0.938483	-0.743438	NaN	-0.718024	NaN	NaN	NaN	NaN	NaN	NaN	NaN	-0.256457	3	3	16.6	21.003	0.0027161	2.2755	2	1	2	2	1	3	0	0	0	1	0	1	1	2	2	1	2	2	1	3	0	0	0	1	0	1	1	2
Q6UB28	METAP1D	-0.609625	-0.00143872	NaN	-0.719855	NaN	NaN	NaN	NaN	NaN	NaN	NaN	0.134798	NaN	-0.0129158	5	5	21.5	37.087	0	6.8674	2	3	2	2	1	2	0	0	1	0	0	2	1	2	2	3	2	2	1	2	0	0	1	0	0	2	1	2
Q4ZG72;A0A024RAH8;Q9NVP1;Q8N254;H7C452;Q59FR7	DDX18	-0.608949	-0.807025	-0.775845	1.05704	1.11345	1.08041	-0.160067	-0.261327	-0.291435	0.451018	0.26472	-0.156672	-0.216488	-0.184326	22	22	50.7	61.594	0	323.31	14	13	13	20	15	15	12	12	13	16	13	15	18	16	14	13	13	20	15	15	12	12	13	16	13	15	18	16
Q15717;M0QZR9	ELAVL1	-0.608272	-0.588603	-0.507444	-0.140817	-0.141182	-0.242067	0.0815214	-0.284044	0.0228627	-0.0488801	-0.0164915	-0.0182883	-0.00294792	-0.213649	15	14	56.1	36.091	0	270.97	10	12	11	11	15	12	12	12	13	10	11	11	11	13	9	11	10	10	14	11	11	11	12	9	10	10	11	12
A0A024R3T8;P09874;B4E0E1;B2R5W3	PARP1	-0.608002	-0.618204	-0.527151	-0.0178394	-0.0906463	-0.0186896	0.0656215	-0.19809	0.171235	-0.166535	-0.247101	0.28931	0.106108	0.251917	72	72	65.3	113.08	0	323.31	51	48	48	56	49	47	58	61	62	56	54	62	61	60	51	48	48	56	49	47	58	61	62	56	54	62	61	60
B4DDM0;P23443	RPS6KB1	-0.608002	NaN	NaN	-0.255283	-0.222269	-0.372572	-0.288708	-0.596857	-0.506168	-0.350426	-0.355299	0.222573	-0.120084	NaN	9	8	20.8	54.122	0	17.591	5	3	3	6	6	3	4	2	5	6	4	4	4	1	4	2	2	5	5	3	3	2	5	6	3	3	4	1
A8K563;B7Z4W5;Q16773;Q5T278	CCBL1	-0.607731	-0.311111	-0.252291	-0.136252	0.040788	-0.0842188	-0.129255	-0.0902754	-0.138512	NaN	NaN	-0.784945	-0.849256	-0.847685	10	10	28.9	47.875	0	49.056	3	4	4	4	4	2	7	8	7	1	0	5	3	4	3	4	4	4	4	2	7	8	7	1	0	5	3	4
P55039;A8MZF9;Q59FW9;J3QKW7	DRG2	-0.607731	-0.532226	-0.444673	-0.308799	-0.273217	-0.322302	-0.239695	-0.127112	-0.327617	-0.0481096	-0.0924063	-0.139292	-0.0685717	-0.0750256	18	14	54.4	40.746	0	212.96	11	13	8	10	14	9	12	13	8	12	16	14	13	15	9	10	8	7	10	7	9	11	6	10	12	11	9	11
B3KN05;B2RBE0;A0A024R497;O95573	ACSL3	-0.606648	-0.596644	-0.714881	-0.214733	-0.280222	-0.294213	-0.281628	-0.230413	-0.21408	-0.438431	-0.471711	-0.175669	-0.154502	-0.169862	36	13	63.3	79.222	0	323.31	24	28	26	35	28	30	22	25	21	27	23	19	24	20	8	10	8	13	10	10	7	9	8	9	8	6	9	6
O75616;J3QSB2;J3QRV9	ERAL1	-0.606107	NaN	NaN	NaN	NaN	NaN	-0.536006	-1.03715	-0.823914	-1.28789	-1.25476	-0.445308	-0.415657	-0.419733	12	12	37.5	48.349	0	70.461	2	0	0	2	2	0	4	7	9	3	4	7	7	5	2	0	0	2	2	0	4	7	9	3	4	7	7	5
A0A087WUK2;A0A024RDF6;O14979;B4DTA2	HNRNPDL;HNRPDL	-0.6057	-0.615975	-0.72754	0.21258	-0.0581432	-0.0307838	-0.324676	-0.145616	-0.364837	-0.157483	0.034457	-0.32302	-0.532267	-0.443341	15	13	27	40.04	0	97.924	11	14	11	10	11	8	11	11	11	10	13	10	8	12	9	12	9	8	9	6	9	9	9	8	11	8	6	10
S4R3H4;E7EQT4;Q9UKV3;Q69YJ6;G3V3B0	ACIN1;DKFZp667N107	-0.605294	-0.67256	-0.578816	0.679187	0.947841	0.972896	-0.256504	-0.563286	-0.382589	0.135138	-0.238807	-0.131798	-0.438052	-0.129461	33	4	35.1	145.44	0	323.31	24	26	27	15	12	13	29	27	25	14	9	10	7	7	4	3	4	1	1	1	4	4	4	2	1	2	1	1
Q549U1;Q13595	HSU53209;TRA2A	-0.605158	-0.647769	-0.601655	0.621432	0.579953	0.356105	-0.285742	-0.407689	-0.431489	0.146775	0.240924	-0.318548	-0.654615	-0.353721	5	5	22.7	32.688	0	71.309	5	5	5	5	4	2	4	5	4	3	3	4	2	4	5	5	5	5	4	2	4	5	4	3	3	4	2	4
Q8TCC3	MRPL30	-0.605023	-0.525226	-0.492929	NaN	NaN	NaN	NaN	-0.317578	-0.514933	NaN	-0.493946	-0.211785	-0.250336	NaN	4	4	32.9	18.546	0	11.602	3	3	3	2	1	1	2	2	2	1	2	2	2	1	3	3	3	2	1	1	2	2	2	1	2	2	2	1
Q9NRX2;E9PKV2	MRPL17	-0.605023	-0.524641	-0.62082	-0.506405	-0.503665	-0.551226	-0.395233	-0.469679	-0.448513	-0.571647	-0.59258	-0.156013	-0.208513	-0.254103	10	10	52	20.05	0	144.08	7	9	6	5	5	5	5	5	5	8	7	6	7	7	7	9	6	5	5	5	5	5	5	8	7	6	7	7
A0A024R0S8;Q59HH7;P18887;F5H8D7;B2RCY5;B4DTD3;B4DEB2	XRCC1	-0.604887	-0.569565	-0.40861	-0.37889	-0.35206	-0.3219	-0.231663	-0.242668	-0.448647	-0.349147	-0.388791	-0.521429	-0.456308	-0.616131	21	21	41.5	69.525	0	260.7	12	15	15	11	12	10	15	13	12	14	10	13	10	13	12	15	15	11	12	10	15	13	12	14	10	13	10	13
Q92979;A8K6D2;B4DQC7;V9GYP5;A0A087WWQ2;A0A087WVM7;B4DP65	EMG1	-0.604752	-0.647906	-0.682989	-0.224873	-0.336421	-0.378543	-0.0375937	0.088095	0.025563	0.210188	0.196208	-0.418941	-0.403314	-0.315894	13	13	66.8	26.72	0	61.49	4	7	8	5	4	6	8	8	11	8	12	7	10	7	4	7	8	5	4	6	8	8	11	8	12	7	10	7
Q9BTY7;Q96BK8	HGH1;C8orf30A	-0.604074	-0.564847	-0.619185	NaN	NaN	NaN	-0.766741	-0.653054	-0.650641	-0.31172	-0.198976	0.131769	0.223543	0.233931	18	18	63.8	42.129	0	245.79	13	12	11	2	1	1	13	15	15	10	14	11	6	6	13	12	11	2	1	1	13	15	15	10	14	11	6	6
B4DVJ0		-0.603667	-0.598474	-0.55203	1.15858	1.15594	1.13589	0.853227	0.875997	0.863316	0.339961	0.361095	0.798916	0.813276	0.805952	37	2	68.4	59.99	0	323.31	15	16	13	27	29	25	32	32	29	20	26	32	33	26	1	1	1	1	2	1	2	2	1	1	1	1	2	1
A0A024R158;O95347;B7ZLZ7;A8K984;B3KMB1;Q05BV1;Q2KQ72	SMC2L1;SMC2	-0.60326	-0.55854	-0.478302	-0.129893	-0.179143	-0.108107	-0.0487099	-0.0377675	-0.0653867	-0.0715249	-0.0886163	0.2564	0.199487	0.199885	77	77	64.4	135.65	0	323.31	37	45	47	55	51	45	60	57	60	55	44	57	54	56	37	45	47	55	51	45	60	57	60	55	44	57	54	56
Q9UQD4;Q6FGM0;Q99961;M0R0I3;M0QYE0	SH3GL1	-0.60326	NaN	-0.0431566	0.375391	0.416772	0.317516	-0.171908	-0.261545	0.124171	0.0377848	0.00980538	-0.0374081	-0.322311	0.0515387	16	16	53.3	39.84	0	246.3	3	2	3	15	14	15	6	6	5	5	10	4	4	4	3	2	3	15	14	15	6	6	5	5	10	4	4	4
Q6ZT12	UBR3	-0.603125	NaN	NaN	0.205095	NaN	-0.46012	NaN	-0.143083	NaN	0.828898	0.0847668	NaN	NaN	NaN	8	7	5.9	212.43	0	7.3895	2	0	0	3	0	1	0	3	0	3	2	1	1	2	2	0	0	2	0	1	0	3	0	3	2	1	1	1
Q96DV4;B2R894	MRPL38	-0.603125	-0.677021	-0.701744	-0.706959	-0.596015	-0.471978	-0.193602	-0.196339	-0.201876	-0.749351	-0.614469	-0.421907	-0.385969	-0.322786	18	18	49.7	44.596	0	191.63	13	14	11	10	8	6	7	8	10	11	14	9	9	9	13	14	11	10	8	6	7	8	10	11	14	9	9	9
A0A0A0MRP0;Q8IWC1	MAP7D3	-0.602039	-0.466934	-0.379289	NaN	NaN	NaN	NaN	NaN	NaN	NaN	NaN	NaN	0.281377	NaN	8	8	15.3	90.131	0.00012821	4.8679	3	2	3	0	1	0	1	1	0	1	2	0	2	0	3	2	3	0	1	0	1	1	0	1	2	0	2	0
Q9HD23;B4DSN2;A0A0A0MQX2	MRS2	-0.601768	NaN	NaN	-0.0383361	NaN	NaN	0.509988	0.292548	0.457928	NaN	0.726363	NaN	NaN	NaN	10	10	37.7	50.317	0	14.047	1	0	0	2	0	0	6	4	5	1	4	1	1	0	1	0	0	2	0	0	6	4	5	1	4	1	1	0
A8K9D2;Q9H0U6	MRPL18	-0.60136	-0.630416	-0.555416	-0.600927	-0.508755	-0.408129	-0.250579	-0.468153	-0.451587	-0.670983	-0.647255	-0.302665	-0.334064	-0.282493	5	5	30.7	20.435	0	24.58	4	5	4	4	4	3	4	4	4	5	4	4	3	3	4	5	4	4	4	3	4	4	4	5	4	4	3	3
Q59GW5;D3DTY9	TRIM25	-0.601225	-0.371704	NaN	-0.624904	-0.889385	-0.333086	NaN	NaN	NaN	-1.10325	-0.26956	-0.308018	-0.219819	-0.333623	35	1	61	72.249	0	9.5749	28	25	26	30	26	28	15	16	16	28	24	27	27	26	1	1	1	1	1	1	0	0	0	1	1	1	1	1
A8K6R4;Q3MIT2	PUS10	-0.600274	-0.408222	-1.02374	NaN	NaN	NaN	NaN	NaN	NaN	-0.511396	-0.642813	NaN	NaN	NaN	8	8	16.8	60.263	0	16.731	3	4	3	2	1	1	0	1	1	3	2	1	1	0	3	4	3	2	1	1	0	1	1	3	2	1	1	0
V9HWH0;Q96KB5	HEL164;PBK	-0.599866	-0.543981	-0.575471	-0.174538	-0.207452	-0.244237	-0.870612	-0.701003	-0.830381	-0.204629	0.00469598	0.50015	0.500715	0.409193	16	16	52.5	36.085	0	40.958	9	9	8	7	7	6	9	10	11	10	13	6	4	5	9	9	8	7	7	6	9	10	11	10	13	6	4	5
Q6LES9;Q59GW7;P40937;A8K3S0;A8K4Z2	RFC5	-0.59973	-0.559831	-0.674004	-0.102065	-0.312467	-0.40899	-0.495498	-0.536895	-0.517215	-0.525694	-0.405536	-0.2007	-0.22964	-0.216469	20	20	73.8	38.397	0	323.31	15	15	14	17	16	12	13	13	11	11	15	16	9	12	15	15	14	17	16	12	13	13	11	11	15	16	9	12
A0A024RE06;P49917;A0A0C4DGV9;B2RBW4;A8K8Q4	LIG4	-0.599322	-0.356614	-0.243337	-0.244282	-0.087058	-0.25951	0.156929	NaN	-0.234538	-0.524201	-0.146477	NaN	-0.232053	-0.214589	14	14	24.8	103.97	0	47.96	6	5	6	3	2	3	4	3	3	6	7	1	2	2	6	5	6	3	2	3	4	3	3	6	7	1	2	2
A0A087WVD1;Q96B70	LENG9	-0.598507	-0.269519	-0.396691	NaN	NaN	NaN	-0.193066	-0.0129969	0.984702	-0.356427	-0.310002	-0.240688	NaN	0.13436	13	13	36.6	50.766	0	36.829	2	5	6	0	0	0	4	3	4	8	7	2	2	5	2	5	6	0	0	0	4	3	4	8	7	2	2	5
Q9H974	QTRTD1	-0.595921	-0.52274	-0.57979	0.325586	-0.159173	-0.0369988	0.0155715	0.183956	0.253738	-0.124292	-0.103273	-0.471731	-0.256588	-0.426749	13	13	46	46.712	0	182.55	5	4	5	8	6	7	11	11	11	9	7	6	5	5	5	4	5	8	6	7	11	11	11	9	7	6	5	5
A8K329;Q15424;B7ZLP5;B7Z2Z1;B7Z5X3;B7Z2F6;B7Z1C7;B7Z959	SAFB	-0.59415	-0.627371	-0.76262	0.949773	0.966234	1.12918	0.509786	0.895202	0.770519	0.208063	0.0244226	0.0902401	-0.287322	-0.332009	25	13	36	102.75	0	323.31	14	19	16	7	12	9	17	14	16	11	10	13	12	13	9	10	9	3	7	4	9	7	9	5	6	6	7	7
Q15404;Q32Q10;B0YJ73	RSU1	-0.593469	-0.6957	-0.521849	-0.043529	0.0325849	-0.0362019	-0.203617	-0.169189	-0.0807059	-0.110556	-0.298281	-0.142492	-0.314302	-0.212438	12	12	60.3	31.54	0	177.14	7	9	5	10	10	9	6	6	5	6	7	8	6	8	7	9	5	10	10	9	6	6	5	6	7	8	6	8
Q9BVQ7	SPATA5L1	-0.593469	-0.453788	-0.42801	-0.279946	-0.0966265	0.644198	-0.426623	-0.297456	-0.541952	-0.0810693	-0.0324273	-0.0406989	0.368339	0.380555	27	27	50.7	80.709	0	313.44	18	23	16	7	5	5	23	13	16	19	15	9	9	13	18	23	16	7	5	5	23	13	16	19	15	9	9	13
Q5TDG3;Q9UNX4	WDR3	-0.593196	-0.389187	-0.378516	NaN	0.3725	0.322112	-0.501914	-0.688435	-0.508513	NaN	NaN	-0.250854	-0.0409361	-0.228232	19	19	28.3	106.1	0	84.69	7	8	6	3	4	2	8	9	7	0	0	11	9	15	7	8	6	3	4	2	8	9	7	0	0	11	9	15
Q9H8W4	PLEKHF2	-0.593196	0.192569	-1.19505	0.66857	1.00894	0.278947	-0.12702	-0.199081	-0.177992	NaN	0.497568	0.762609	0.0853635	NaN	7	7	33.3	27.797	0	92.005	2	4	3	5	3	3	4	7	5	1	3	2	2	1	2	4	3	5	3	3	4	7	5	1	3	2	2	1
Q9BYD2;Q5SZR1	MRPL9	-0.593059	-0.519226	-0.605091	-0.480223	-0.451133	-0.485069	-0.193543	-0.209508	-0.313272	-0.586311	-0.612702	-0.129516	-0.14658	-0.201636	11	11	43.1	30.243	0	309.3	6	7	6	9	8	6	6	6	9	7	10	8	7	8	6	7	6	9	8	6	6	6	9	7	10	8	7	8
A0A024R649;Q96EK6;G3V4W4;G3V5E4	GNPNAT1	-0.592787	-0.77803	-0.569883	0.198648	0.192243	0.163054	0.299711	0.244643	0.267836	-0.371144	-0.477118	-0.278387	-0.285	-0.275285	11	11	66.3	20.749	0	323.31	3	4	7	9	8	10	10	9	9	4	4	2	5	3	3	4	7	9	8	10	10	9	9	4	4	2	5	3
S4R341	NOLC1	-0.592787	NaN	-0.687333	NaN	NaN	NaN	0.422992	0.382419	0.265242	NaN	NaN	-1.36507	NaN	-1.06744	4	1	68.5	8.0509	0	62.321	2	2	3	1	0	0	4	4	4	0	1	4	3	2	1	1	1	0	0	0	1	1	1	0	0	1	1	1
Q9NXE4	SMPD4	-0.591286	-0.294549	-0.108158	0.342086	0.326637	0.39269	0.00856961	0.042506	-0.141126	0.472308	0.377803	0.216701	0.146177	0.372965	21	1	35.1	93.351	0	139.08	5	3	5	6	7	5	17	15	15	11	7	4	6	8	1	1	1	1	1	1	1	1	1	1	1	1	1	1
B4E1Q4;B0YJ89;O14730;I6L994	RIOK3	-0.58992	-0.724239	-0.879874	NaN	NaN	NaN	NaN	-0.324376	NaN	-1.32862	-1.11183	-0.841333	-1.23255	-1.22564	8	8	22.1	57.474	0	30.094	4	2	3	0	0	0	1	2	0	3	2	7	4	3	4	2	3	0	0	0	1	2	0	3	2	7	4	3
A0A024R3B3;Q8N4S0;F5H777;B2RBH9	CCDC82	-0.588827	NaN	NaN	NaN	NaN	NaN	NaN	NaN	NaN	NaN	-0.458541	NaN	-0.269133	-0.440684	2	2	6.8	64.001	0	39.513	1	0	1	0	0	1	0	0	1	1	1	1	1	2	1	0	1	0	0	1	0	0	1	1	1	1	1	2
Q02338;E9PCG9;C9K0G7	BDH1	-0.588827	-0.453485	-0.550899	-0.207867	-0.449379	-0.55879	0.263874	0.309787	0.254907	-0.195928	-0.224612	-0.472473	-0.523273	-0.557294	15	15	61.8	38.157	0	204.56	7	10	7	6	4	3	15	15	12	8	8	11	9	12	7	10	7	6	4	3	15	15	12	8	8	11	9	12
A0A024RAC5;Q9P258;A5PLK7	RCC2	-0.58869	-0.572703	-0.598901	-0.230603	-0.147031	-0.286964	0.588915	0.57106	0.574629	-0.505594	-0.439385	-0.423333	-0.531648	-0.510031	34	34	73	56.084	0	323.31	24	23	23	23	23	19	27	32	32	23	26	24	26	26	24	23	23	23	23	19	27	32	32	23	26	24	26	26
O95396	MOCS3	-0.58746	-0.469794	-0.22463	0.147596	-0.0998512	-0.940055	-0.546828	0.832371	-0.352595	-0.0539567	-0.327036	0.242895	NaN	-0.251352	18	18	57.8	49.669	0	300.65	13	13	9	6	8	5	6	4	5	8	10	2	2	3	13	13	9	6	8	5	6	4	5	8	10	2	2	3
B4DVR4;O60504;Q9BT70;H0YB51	SORBS3	-0.587323	-0.261159	-0.36874	0.107302	0.175847	0.201324	NaN	NaN	NaN	NaN	NaN	NaN	NaN	NaN	14	6	50.9	42.329	0	249.11	7	5	5	10	9	6	0	0	1	1	0	0	0	0	3	2	2	5	4	3	0	0	1	0	0	0	0	0
O95671;B3KM43;B4DRF1;B4DN81	ASMTL	-0.587186	-0.662519	-0.814482	-0.575332	-0.558722	-0.60522	NaN	NaN	NaN	0.231059	0.129756	0.207642	0.179972	0.227348	29	29	54.1	68.856	0	323.31	19	15	13	14	16	13	0	0	0	19	15	21	23	20	19	15	13	14	16	13	0	0	0	19	15	21	23	20
O00154;K7EKP8	ACOT7	-0.586775	-0.347984	-0.541833	0.152215	0.291233	0.283165	0.498012	0.354647	0.475092	0.243335	0.0434099	0.0348843	0.0715974	0.0949467	16	3	45.3	41.796	0	303.75	9	10	9	14	13	11	14	14	14	10	12	11	11	15	1	1	1	2	2	2	2	2	3	2	2	3	2	3
Q53HG1;Q9UI09;F8VRD8;H0YID5	NDUFA12	-0.58568	-0.412719	-0.368895	0.902419	0.554398	0.6625	0.129964	0.111083	0.0449928	0.726958	0.720407	-1.37071	-1.27677	-1.39152	8	8	55.5	17.214	0	96.548	5	5	3	3	2	4	3	4	5	4	6	5	5	4	5	5	3	3	2	4	3	4	5	4	6	5	5	4
A0A087WYN9;Q7Z478	DHX29	-0.585544	-0.568708	-0.552312	0.155857	0.11217	0.173504	0.466265	0.419071	0.446649	0.0139504	0.0801698	-0.235703	-0.242547	-0.249122	63	62	57.9	155.29	0	323.31	32	33	27	30	26	32	26	29	33	26	34	56	45	52	31	32	26	29	25	31	25	28	32	25	33	55	44	51
Q9BV20	MRI1	-0.58527	-0.606894	-0.437485	-0.184007	-0.222415	-0.134913	0.0894111	-0.0142759	-0.20397	0.0577447	0.0304034	-0.463652	-0.319686	-0.25528	16	16	47.7	39.149	0	281.59	8	8	7	11	11	8	10	13	13	8	7	11	9	12	8	8	7	11	11	8	10	13	13	8	7	11	9	12
A8K6D3;O00462;E9PFW2;B4DT18;A7LFP5	MANBA	-0.584722	-0.415041	-0.922983	NaN	NaN	NaN	0.554853	0.66289	0.560813	0.327279	0.432738	NaN	NaN	NaN	21	20	30.6	100.94	0	47.134	4	7	4	1	2	1	8	11	9	10	12	1	0	1	3	6	3	0	1	0	8	10	8	9	11	0	0	0
Q9P0J0;B4DEZ3;K7EJE1;E7ENQ6;B4DQP1	NDUFA13	-0.584722	-0.518493	-0.417577	0.461786	0.510613	0.446708	-0.242188	-0.304662	-0.288788	0.414672	0.505425	-1.20404	-1.28737	-1.44993	9	9	52.1	16.698	0	53.998	7	6	5	8	8	8	7	7	5	6	7	6	7	6	7	6	5	8	8	8	7	7	5	6	7	6	7	6
Q9BYD1;E5RJI7	MRPL13	-0.583763	-0.483279	-0.663779	-0.437715	-0.604538	-0.432325	-0.453842	-0.508691	-0.493289	-0.577551	-0.570056	-0.0681612	-0.0999216	-0.196885	12	12	64.6	20.692	0	323.31	9	11	11	8	7	8	8	8	9	10	8	10	9	8	9	11	11	8	7	8	8	8	9	10	8	10	9	8
A4D1X5;Q92556;B4DJV6	ELMO1	-0.583351	-0.571135	-0.651489	-0.0724439	-0.0596904	-0.0428242	-0.0863124	-0.153295	-0.303984	0.70295	0.572917	0.384636	0.487352	0.476388	33	28	54.3	83.829	0	283.92	8	8	10	4	3	5	25	20	22	22	17	20	22	21	5	6	7	0	1	1	20	17	20	18	14	16	17	17
Q96KM6	ZNF512B	-0.581294	-0.43933	NaN	NaN	NaN	NaN	NaN	NaN	NaN	NaN	NaN	NaN	NaN	NaN	4	4	7.6	97.263	0.0007381	3.3463	2	3	1	0	0	0	0	0	0	0	1	0	0	0	2	3	1	0	0	0	0	0	0	0	1	0	0	0
Q53F98;B2RBY4;P49642;F8VNY2	PRIM1	-0.580333	-0.277843	-0.200813	-0.334816	-0.154724	-0.445458	NaN	-0.496785	NaN	0.0935223	0.178352	0.593311	0.386648	0.626415	16	12	47.1	49.9	0	96.627	8	7	7	7	7	9	3	6	3	11	10	8	8	12	6	4	5	5	5	7	1	3	2	8	7	6	5	9
Q9NTJ3;E9PD53;B3KXX5;B3KVJ5	SMC4	-0.579509	-0.580812	-0.588677	-0.503204	-0.512776	-0.519456	-0.149138	-0.165633	-0.112467	-0.06894	-0.0713768	0.274785	0.224717	0.217904	72	62	55.1	147.18	0	323.31	52	48	50	50	49	43	63	58	60	58	57	64	57	61	47	45	46	45	43	40	56	51	54	52	50	55	50	53
B2R5R5;P46976;Q8N5Y3;C9JQ42;G5E9W8;B4DSX6	GYG1	-0.579234	-0.457121	-0.393776	1.02207	1.29665	1.42045	0.0786396	0.0719429	0.0476039	-0.371902	-0.47111	-0.021145	-0.167035	-0.181169	11	11	37.7	39.353	0	58.211	9	6	4	5	5	5	3	4	3	6	7	5	5	7	9	6	4	5	5	5	3	4	3	6	7	5	5	7
Q9NUD5	ZCCHC3	-0.578685	-0.579675	-0.740883	NaN	-1.39948	NaN	-0.364995	-0.539891	-0.461541	-0.35528	-0.45015	-0.19737	0.273926	-0.424531	17	17	49.5	43.618	0	259.6	13	16	14	1	1	1	11	10	7	6	10	3	4	2	13	16	14	1	1	1	11	10	7	6	10	3	4	2
Q99986;A8K245;H0YJ50	VRK1	-0.578547	-0.596644	-0.643835	-0.359419	-0.372777	-0.217076	-0.572694	-0.456024	-0.396947	-0.695256	-0.539385	-0.128978	-0.0162577	0.00853161	18	18	55.1	45.476	0	323.31	11	13	9	5	6	6	15	16	13	9	15	10	8	8	11	13	9	5	6	6	15	16	13	9	15	10	8	8
B9EK57;A0A024RBI2;Q7Z3V4;F5H5T5	UBE3B	-0.57731	NaN	NaN	NaN	NaN	NaN	NaN	NaN	NaN	0.00178567	-0.356848	0.189077	NaN	NaN	9	9	11.5	123.08	0	6.028	2	1	1	0	1	0	1	1	0	6	4	2	0	2	2	1	1	0	1	0	1	1	0	6	4	2	0	2
Q6NZY4;A8K559	ZCCHC8	-0.575521	-0.686719	-0.651355	0.201049	0.110165	0.140098	-0.415727	-0.354791	-0.421757	-0.284505	-0.389677	-0.666762	-0.636897	-0.448064	27	27	57.4	78.576	0	323.31	19	18	20	17	18	14	16	14	13	18	19	9	15	11	19	18	20	17	18	14	16	14	13	18	19	9	15	11
V9HWI0;P14550	HEL-S-165mP;AKR1A1	-0.573869	-0.479243	-0.449301	-0.271884	-0.334785	-0.332953	-0.359569	-0.274959	-0.250475	-0.261966	-0.130426	-0.135015	-0.248706	-0.154559	24	24	73.8	36.573	0	323.31	15	19	16	21	21	19	20	18	18	13	14	20	21	22	15	19	16	21	21	19	20	18	18	13	14	20	21	22
Q53H60;O60508;Q59H56;Q5SRN1;H0UI46	CDC40	-0.573042	-0.364412	-0.357505	NaN	NaN	NaN	-0.445723	-0.149678	-0.63774	0.0739219	-0.0506975	NaN	NaN	NaN	17	17	37.1	65.521	0	69.313	5	4	3	0	0	0	11	6	14	8	9	1	0	1	5	4	3	0	0	0	11	6	14	8	9	1	0	1
Q6PJT7;G3V256	ZC3H14	-0.573042	-1.18867	-0.680614	NaN	NaN	NaN	-0.392248	-0.447404	-0.316107	NaN	-0.37213	NaN	NaN	NaN	25	6	45.2	82.875	0	143.28	7	7	7	0	1	2	20	20	21	1	2	0	1	2	1	1	0	0	0	0	5	4	6	0	0	0	1	2
Q13144	EIF2B5	-0.57249	-0.543113	-0.634527	-0.14353	-0.204627	-0.236259	-0.181672	-0.182566	-0.408247	-0.281438	-0.227265	-0.0652136	-0.0969983	-0.083992	25	25	47.7	80.379	0	323.31	18	18	16	17	16	17	16	16	17	12	10	19	20	18	18	18	16	17	16	17	16	16	17	12	10	19	20	18
P05141;Q6NVC0	SLC25A5	-0.571801	-0.515852	-0.528438	0.481398	0.619491	0.656015	0.382343	0.524847	0.437474	-0.144317	0.00565292	-1.18056	-1.26429	-1.27374	28	10	65.8	32.852	0	205.55	20	20	21	19	18	16	23	23	22	21	23	24	21	21	6	6	6	6	6	6	7	7	8	7	8	8	6	7
Q14126	DSG2	-0.569455	0.0666449	0.000362039	NaN	-0.0913126	NaN	NaN	NaN	NaN	NaN	NaN	1.58793	1.55289	1.53417	27	27	39.7	122.29	0	283.66	3	5	4	1	2	0	0	0	0	0	0	24	17	25	3	5	4	1	2	0	0	0	0	0	0	24	17	25
A0A024R806;Q9BT73	MGC10911;PSMG3	-0.569316	-0.387619	-0.522423	-0.528597	-0.435416	-0.560275	0.0270804	-0.0754962	0.0819887	-0.0744094	-0.138398	-0.33134	-0.30154	-0.364217	7	7	75.4	13.104	0	144.34	7	4	4	6	5	4	2	4	4	5	5	6	6	5	7	4	4	6	5	4	2	4	4	5	5	6	6	5
A0A0A0MTI6;B4DSC2;B3KWH9;A0A024RD35;Q9NYP7	ELOVL5	-0.569316	-0.563845	-0.706046	-0.164826	0.0483759	0.128706	0.856336	0.818219	0.755759	NaN	NaN	-0.370528	-0.414651	-0.351024	2	2	8.4	30.742	0	8.1408	2	2	2	2	2	2	2	2	2	1	0	2	2	2	2	2	2	2	2	2	2	2	2	1	0	2	2	2
Q7L1V2;B3KN76;Q6ZR87;E7EW32;B4DKA0;H3BUX9	MON1B	-0.56904	-0.919425	-0.253614	-0.434834	NaN	0.106782	NaN	NaN	NaN	-0.249217	-0.691668	-0.853506	-0.871176	-0.686654	14	13	39.9	59.217	0	80.794	5	4	2	4	1	4	1	0	1	6	5	9	6	2	5	4	2	4	1	4	1	0	1	6	5	8	6	2
K7EK60;K7EJE6	FMNL1	-0.568349	-0.459239	-0.594763	-0.203064	NaN	-0.196315	-0.208907	-0.264537	-0.222602	-0.423704	-0.399512	-0.571848	-0.45913	-0.539433	35	3	46.9	74.601	0	50.699	27	26	29	10	12	9	22	17	19	33	30	21	19	21	2	3	3	2	1	1	3	3	3	3	3	2	3	3
C9JNK6;B7Z9F3;O75431;B3KM74;C9JAZ1	MTX2	-0.568211	-0.556384	-0.752863	NaN	NaN	NaN	-0.284877	-0.250805	-0.28794	0.0887717	0.0889738	-1.72174	-1.51421	-1.65322	9	9	49.3	23.643	0	112.16	1	4	2	1	1	0	8	8	6	4	6	4	4	2	1	4	2	1	1	0	8	8	6	4	6	4	4	2
A0A090N7X1;A0A090N7Y2;Q9UG63	ABCF2	-0.56752	-0.50141	-0.458671	0.266085	0.0805957	0.327925	-0.488559	-0.571255	-0.525712	0.0288936	0.0654626	0.408477	0.535735	0.429079	27	27	51.2	71.289	0	221.94	20	21	16	4	3	4	17	20	18	20	14	15	17	12	20	21	16	4	3	4	17	20	18	20	14	15	17	12
Q96BR5	COA7	-0.56752	-0.290758	NaN	-1.10275	-0.827842	-0.47636	-0.52103	-0.711589	-0.622071	0.09601	0.312911	0.344003	0.341949	0.459193	7	7	48.9	25.709	0	80.267	4	5	1	4	4	3	2	3	5	2	3	5	7	5	4	5	1	4	4	3	2	3	5	2	3	5	7	5
I3L2Z5;A0A087WWR2;Q8WZ46;Q8IUI2;P56270;Q9UJ31;H3BQI4	MAZ;A-328A3.4	-0.567105	-0.128685	-0.339106	-0.113779	0.156508	NaN	0.0117662	0.0420473	0.077214	0.267918	0.323527	-0.154165	0.32093	-0.118186	4	2	25.7	22.187	0	22.733	2	3	2	1	2	0	4	2	3	3	3	1	3	3	2	2	1	1	2	0	2	1	2	2	2	1	2	2
A0A024R0H2;O15235	MRPS12	-0.566967	-0.356773	NaN	-0.734663	-0.716057	-0.73616	-0.134535	-0.233394	-0.0790458	-0.499772	-0.45842	0.0702248	0.0812074	0.0646321	4	4	33.3	15.173	0	64.728	4	3	3	4	4	4	3	4	4	4	4	4	4	4	4	3	3	4	4	4	3	4	4	4	4	4	4	4
Q9UJX4;F5H0F9	ANAPC5	-0.566137	-0.654202	-0.323716	-0.25814	-0.354569	-0.258157	-0.21405	-0.24189	-0.228505	-0.080616	-0.311196	0.183223	0.174922	0.0406707	28	28	48.9	85.076	0	313.63	11	10	8	7	10	8	17	14	12	14	8	20	14	15	11	10	8	7	10	8	17	14	12	14	8	20	14	15
Q9Y2S0	POLR1D	-0.56586	-0.381017	NaN	-0.562611	-0.859314	-0.750115	-0.369354	-0.388392	-0.28523	-0.0182382	-0.0117282	-0.170714	0.000290595	-0.0606565	8	2	69.9	15.237	0	131.18	5	4	1	7	6	4	5	5	4	3	3	3	4	3	0	0	0	2	1	1	1	1	1	0	1	0	1	1
O75592	MYCBP2	-0.562259	-0.38652	-0.632362	-0.556539	-0.650299	-0.227484	-0.160191	-0.56557	-0.161477	0.177374	0.146148	-0.386134	-0.350756	-0.421724	77	77	21.9	510.08	0	192.56	25	20	22	14	10	10	38	29	29	59	50	37	47	50	25	20	22	14	10	10	38	29	29	59	50	37	47	50
J3KS15;Q14197	ICT1	-0.561705	-0.601987	-0.475215	-0.332695	-0.406534	-0.390192	-0.209727	-0.331176	-0.257794	-0.621644	-0.581694	-0.494448	-0.321476	-0.401336	8	8	40.1	21.905	0	43.838	6	6	7	6	6	6	6	5	5	5	6	4	7	6	6	6	7	6	6	6	6	5	5	5	6	4	7	6
Q8IXM3	MRPL41	-0.560318	-0.503332	-0.583822	-0.576904	-0.535337	-0.570978	-0.348064	-0.317321	-0.320575	-0.61655	-0.668864	-0.210007	-0.126515	-0.079736	7	7	65	15.383	0	38.829	5	5	6	6	6	6	5	5	3	6	6	6	7	5	5	5	6	6	6	6	5	5	3	6	6	6	7	5
E7ETU7;B4DKM0;H0Y9G6;P09001;B4DW56;D6RC14;E9PF06	MRPL3	-0.560179	-0.66034	-0.621092	-0.754302	-0.793154	-0.526986	-0.551562	-0.4692	-0.471563	-0.268976	-0.464233	-0.293339	-0.156109	-0.0353946	14	14	41.9	41.628	0	81.408	6	7	9	5	3	3	7	7	6	7	11	7	9	9	6	7	9	5	3	3	7	7	6	7	11	7	9	9
Q9BWD1;Q59GW6	ACAT2	-0.56004	-0.523325	-0.549486	-0.248322	-0.239249	-0.274207	0.507089	0.533622	0.417845	-0.197616	-0.320982	-0.283227	-0.340316	-0.3785	22	1	74.3	41.35	0	323.31	10	10	10	13	13	11	17	20	18	13	15	14	14	13	0	0	0	1	1	0	0	1	0	1	1	1	1	1
Q9H583;Q5T3Q7;A0A024R3R7;A2VDI1;B3KWS1;B7ZAU8	HEATR1	-0.559901	-0.425224	-0.595177	-0.0822997	-0.217427	-0.117558	0.0638887	-0.111055	-0.0407112	0.321356	0.374384	-0.375975	-0.324098	-0.340682	69	2	40	242.37	0	323.31	22	20	18	12	12	14	42	37	37	19	23	52	36	57	0	0	0	0	0	0	1	1	1	0	0	1	1	2
B2R823;Q9NRX1;F8WBJ6	PNO1	-0.559762	-0.435354	-0.494968	-0.63733	-0.658428	-0.790446	-0.797008	-0.613069	-0.93023	0.0584529	0.0877491	0.107246	0.145772	0.0712076	9	9	45.6	27.94	0	176.71	6	7	7	5	5	4	5	4	3	7	9	7	8	8	6	7	7	5	5	4	5	4	3	7	9	7	8	8
P61960;H0Y614	UFM1	-0.559068	-0.580812	-0.612083	0.297579	0.270738	0.374331	0.135042	0.024403	0.0940329	-0.503733	-0.50978	-0.326307	-0.568194	-0.222629	10	10	89.4	9.1175	0	127.17	5	4	4	9	7	6	4	6	4	4	5	4	6	4	5	4	4	9	7	6	4	6	4	4	5	4	6	4
Q96JB5;J3QQY1	CDK5RAP3	-0.558374	-0.64722	-0.476392	0.112199	0.187847	0.189146	-0.601966	-0.474982	0.281112	-0.881518	-0.891538	-0.599568	-0.512657	-0.574628	26	26	59.9	56.92	0	306.63	17	17	14	20	16	15	14	13	12	19	20	18	15	13	17	17	14	20	16	15	14	13	12	19	20	18	15	13
Q6L8Q7;F6T1Q0	PDE12	-0.557957	-0.555522	-0.544529	-0.0835673	-0.210344	-0.116494	-0.188345	-0.162731	-0.217063	-0.262777	-0.155392	0.0768964	-0.0146652	0.0888521	20	20	50.9	67.351	0	323.31	15	15	15	14	16	16	19	16	18	16	19	18	17	12	15	15	15	14	16	16	19	16	18	16	19	18	17	12
A8K5D5;P49406;B4DIG4;S4R3W9	MRPL19	-0.557401	-0.583648	-0.697956	-0.438673	-0.508148	-0.469084	-0.44262	-0.429102	-0.383643	-0.552677	-0.589221	-0.137423	-0.16584	-0.149096	17	17	57.5	32.38	0	108.26	6	11	5	9	9	8	9	8	7	5	8	8	11	11	6	11	5	9	9	8	9	8	7	5	8	8	11	11
A0A024RDE5;Q9UN86	G3BP2	-0.557262	-0.483428	-0.493074	-0.121948	-0.0554734	-0.125136	-0.642219	-0.687986	-0.627679	0.215034	0.146739	0.0845437	-0.1027	-0.0639275	20	2	50.4	54.12	0	323.31	18	18	18	11	11	10	9	8	11	14	15	14	6	6	1	2	2	0	0	0	0	0	0	1	1	1	0	1
Q86V81;E9PB61	ALYREF	-0.55615	-0.486114	-0.508456	0.3326	0.307435	0.341732	-0.450766	-0.491818	-0.520483	-0.301205	-0.319927	0.113523	0.0183355	0.212728	12	12	50.6	26.888	0	323.31	7	8	7	12	10	9	8	9	8	9	9	7	8	8	7	8	7	12	10	9	8	9	8	9	9	7	8	8
P35249;C9JZI1;C9J8M3;C9JTT7	RFC4	-0.55601	-0.424454	-0.487091	-0.000412078	-0.141341	-0.209779	-0.39379	-0.514774	-0.405961	-0.238562	-0.257547	-0.104439	-0.00977355	-0.0645216	23	23	70.8	39.681	0	315.12	16	17	18	20	19	15	17	17	16	11	17	17	16	17	16	17	18	20	19	15	17	17	16	11	17	17	16	17
Q9H6F2	TMEM38A	-0.555732	NaN	NaN	NaN	NaN	NaN	NaN	-0.11227	NaN	0.909409	0.852136	NaN	NaN	NaN	1	1	5	33.26	0.0016762	2.578	1	1	0	0	0	0	0	1	0	1	1	0	0	0	1	1	0	0	0	0	0	1	0	1	1	0	0	0
Q12974;E9PMY3;E9PML8;E9PJC0;E9PRR9	PTP4A2	-0.554758	0.43823	-0.450344	NaN	NaN	-0.388939	NaN	NaN	NaN	0.0058301	-0.763	0.491729	0.250565	0.402103	6	4	46.7	19.127	0	28.466	3	4	3	2	3	4	2	3	3	4	5	6	6	6	1	2	1	1	1	2	0	1	1	2	3	4	4	4
A8K031;O14777;Q05DQ6	KNTC2;NDC80	-0.553505	-0.294714	-0.182366	-0.224726	NaN	-0.35159	-0.66832	-0.799928	-0.471693	0.289476	0.290269	0.630393	0.703484	0.750898	27	27	41.1	73.912	0	94.688	10	11	5	8	4	6	8	9	13	18	11	11	15	13	10	11	5	8	4	6	8	9	13	18	11	11	15	13
Q5U0Q1;Q13283;Q53HH4;Q32P45;Q6ZP53;B7Z8K4	DKFZp686L1159;G3BP1	-0.553227	-0.484623	-0.522709	-0.313879	-0.368604	-0.301888	-0.265708	0.176173	0.0253376	0.243697	0.232	0.413867	0.356641	0.381548	25	1	62.7	52.164	0	323.31	22	20	21	21	19	20	18	21	22	19	19	21	22	21	1	1	1	1	1	1	1	1	1	1	1	1	1	1
J3KTA4;B5BUE6;P17844;B4DN41;B4DNG2;Q7Z2V5;Q59E92	DDX5;DKFZp686J01190	-0.552948	-0.645436	-0.616183	-0.419331	-0.42576	-0.435564	-0.516224	-0.477752	-0.529605	0.264338	0.295972	0.36126	0.428078	0.412889	39	24	65.8	69.086	0	323.31	31	30	29	32	31	27	27	29	30	32	32	31	33	29	18	17	16	19	18	14	15	18	17	19	18	18	21	18
Q6P1A2;F5H0M4	LPCAT3	-0.55253	0.370761	-0.328171	0.0119251	0.123081	0.185135	0.684743	0.657484	0.661422	-0.0860463	-0.110777	-0.571947	-0.687747	-0.8859	8	6	19.7	56.034	0	44.368	3	4	4	5	2	3	8	8	8	6	6	6	5	5	2	3	3	4	1	2	6	6	6	4	4	4	3	3
Q2M2A3;Q8TET4	GANC	-0.552391	NaN	NaN	NaN	NaN	NaN	NaN	NaN	NaN	NaN	NaN	NaN	NaN	NaN	4	4	5.5	104.26	0	6.46	2	1	2	1	0	1	0	1	0	1	0	0	2	2	2	1	2	1	0	1	0	1	0	1	0	0	2	2
Q9NZC9;H7BYI2	SMARCAL1	-0.551972	-0.0990203	0.0646403	0.0105287	-0.0633766	-0.346048	-0.472756	-0.460833	-0.419182	0.454922	NaN	NaN	NaN	-0.180482	25	25	38.1	105.94	0	69.934	10	10	11	11	10	5	15	20	13	5	1	1	1	2	10	10	11	11	10	5	15	20	13	5	1	1	1	2
Q8N335;C9JM46	GPD1L	-0.551833	-0.341887	-0.309966	NaN	NaN	NaN	-0.50884	-0.521931	-0.42643	-0.256011	-0.181422	-0.250978	-0.218411	-0.300619	20	19	58.1	38.418	0	219.7	5	8	6	0	0	0	14	14	13	12	15	14	12	13	5	8	6	0	0	0	14	14	13	11	14	14	11	12
Q969S3	ZNF622	-0.551833	-0.635252	-0.563436	0.129264	0.116783	0.142788	-0.612058	-0.502988	-0.5704	-0.461408	-0.354912	-0.126557	0.1382	0.150067	12	12	31.9	54.271	0	162.52	11	11	10	8	7	9	5	9	11	11	11	9	9	7	11	11	10	8	7	9	5	9	11	11	11	9	9	7
Q9H8V3;Q96SJ9	ECT2	-0.551833	-0.48507	NaN	0.000585405	-0.362121	-0.449306	-0.773773	-0.841981	-0.194687	0.117675	0.0412893	1.08764	0.35738	0.430488	8	8	11.3	103.5	0	14.807	4	4	1	3	3	4	5	5	3	2	4	2	5	3	4	4	1	3	3	4	5	5	3	2	4	2	5	3
V9GYQ8;Q9NX04;V9GYT8;V9GYI2;V9GY35;V9GYN4;B4DRQ5;B7Z9X8	C1orf109	-0.551833	-0.557678	-0.600554	NaN	NaN	NaN	NaN	-0.827212	-0.666156	-0.0771372	-0.335945	0.0351237	NaN	NaN	7	7	28.8	21.952	0	19.517	2	2	5	0	0	0	2	2	4	3	4	3	0	0	2	2	5	0	0	0	2	2	4	3	4	3	0	0
Q6PG44;O75330;B4DZK6;Q6NSC0;Q05DM0	HMMR	-0.551415	NaN	NaN	0.219844	0.0207127	0.122587	0.281157	NaN	-0.112659	-0.940881	-0.499399	-0.0706829	0.0135605	0.0326379	18	18	39	71.197	0	103.08	3	1	0	5	6	4	3	1	2	12	6	8	15	9	3	1	0	5	6	4	3	1	2	12	6	8	15	9
Q9ULX3;B2RAR2	NOB1	-0.551415	-0.666324	-0.663779	NaN	-0.440328	NaN	-0.681919	-0.700765	-0.762218	0.289122	0.228981	-0.0727809	-0.0684295	0.0203751	11	11	34.5	46.674	0	190.95	6	6	8	3	4	2	4	5	6	7	6	7	8	10	6	6	8	3	4	2	4	5	6	7	6	7	8	10
P50583	NUDT2	-0.551136	-0.679585	-0.800287	-0.0340034	-0.011772	-0.0175174	-0.328709	-0.334911	-0.329699	-0.480999	-0.48621	-0.0509522	-0.0538583	0.0241468	10	10	81.6	16.829	0	96.296	7	5	6	9	10	9	5	6	5	6	4	7	5	6	7	5	6	9	10	9	5	6	5	6	4	7	5	6
A0A0S2Z3Z5;Q92851	CASP10	-0.550857	-0.397479	-0.486945	NaN	NaN	NaN	-0.82709	-0.783415	-0.477248	0.19467	-0.134269	-0.233954	0.0104936	-0.413625	18	2	48.5	58.993	0	323.31	15	14	9	0	0	0	9	12	10	14	13	6	6	6	1	0	2	0	0	0	1	0	0	1	1	0	0	0
Q9NYS0;G5E9P3	NKIRAS1	-0.550299	-0.312417	0.0233637	-0.420429	-0.322527	NaN	NaN	NaN	NaN	NaN	0.113576	NaN	NaN	NaN	6	6	32.8	21.643	0.0029408	2.1962	2	3	2	3	2	2	0	0	0	0	5	0	0	1	2	3	2	3	2	2	0	0	0	0	5	0	0	1
F8W8I6;Q59G98;P31483;E5RGV5;E5RG67	TIA1	-0.54988	-0.493852	-0.219756	0.452658	0.415129	NaN	0.131992	-0.184106	0.196045	-0.235544	-0.0738288	-0.870732	-0.578411	-0.675918	10	3	38.4	42.835	0	27.28	8	8	7	6	4	3	6	7	6	6	7	6	6	5	2	1	2	1	0	0	2	2	2	1	2	1	1	1
Q96A35;X6RJ73	MRPL24	-0.549043	-0.525518	-0.45094	-0.48407	-0.451075	-0.613855	-0.21475	-0.279887	-0.247986	-0.705461	-0.49145	-0.212927	-0.0638741	-0.13216	10	10	55.6	24.915	0	158.94	6	9	9	9	7	6	8	7	8	8	9	8	10	6	6	9	9	9	7	6	8	7	8	8	9	8	10	6
Q9Y487	ATP6V0A2	-0.548764	-0.566421	-0.484898	0.398144	0.324874	0.496446	0.526024	-0.242891	0.392198	0.247375	0.204182	-0.502565	-0.217514	0.104282	17	15	25.2	98.081	0	48.092	12	11	11	3	5	3	5	8	8	11	9	7	6	5	10	9	9	2	4	2	3	7	6	9	7	5	5	4
A0A024RDQ8;P40938;Q5U0C2;B4DKE6;Q53HK8	RFC3	-0.548624	-0.448778	-0.637635	-0.134646	-0.0951347	-0.0766693	-0.406606	-0.398467	-0.597622	-0.496502	-0.402151	0.0273628	0.00723333	0.00130347	21	21	60.4	40.556	0	323.31	11	18	15	14	13	11	13	14	17	11	17	16	12	12	11	18	15	14	13	11	13	14	17	11	17	16	12	12
Q53GJ1;A0A024RAS3;Q9H0S4;Q9H4E3;A4UCU0	hCG_27698;DDX47;E4-DBP	-0.547507	-1.06764	-0.587291	0.10428	0.25332	0.154157	-0.500282	-0.310729	-0.293073	0.272446	0.318577	-0.13059	-0.684505	-0.354578	13	13	35.9	49.881	0	151.33	5	2	3	5	7	5	10	7	6	6	6	6	2	5	5	2	3	5	7	5	10	7	6	6	6	6	2	5
Q9BVS4	RIOK2	-0.547367	-0.647906	-0.521275	-0.784129	-0.381009	NaN	NaN	NaN	NaN	-0.445322	-0.125387	0.323452	0.467238	0.379076	10	10	29.7	63.282	0	171.45	4	6	7	2	2	1	2	2	2	5	5	8	8	7	4	6	7	2	2	1	2	2	2	5	5	8	8	7
Q9BX40;Q5TBQ0;Q5TBQ1;A0A0C4DFV2	LSM14B	-0.547227	-0.147796	-0.341949	0.118526	0.148182	0.164701	-0.476115	-0.612995	-0.62926	0.234654	0.284776	-0.0822543	NaN	0.580333	12	6	43.4	42.07	0	323.31	8	6	4	10	9	9	4	5	5	7	7	2	2	2	4	3	2	5	4	4	2	2	2	5	4	0	1	1
A0A0S2Z5K8;V9HWK4;Q96SI9	HEL162;STRBP	-0.546947	-0.350545	-0.229157	NaN	0.518358	0.479101	0.208779	0.11446	0.00351503	-0.584984	-0.62996	-0.394434	-0.38574	-0.197429	31	27	55.3	72.131	0	124.65	12	13	15	4	5	5	21	19	25	19	17	17	16	17	8	9	11	0	1	1	17	15	21	15	13	13	12	13
Q15437;B4DRA5;B4DJW8;Q5QPE2	SEC23B	-0.546808	-0.52727	-0.578398	-0.227962	-0.263567	-0.152532	0.252065	0.198543	0.142118	-0.239521	-0.371107	-0.497992	-0.630364	-0.603012	36	33	70.4	86.478	0	323.31	25	31	29	25	25	22	24	20	20	31	25	32	28	29	22	28	26	22	22	19	21	17	17	28	22	29	25	26
Q96HY7	DHTKD1	-0.546808	-0.831607	-0.384696	NaN	NaN	NaN	-0.081358	-0.214334	-0.0631582	-0.932239	-1.13027	-1.00424	-0.792047	-0.340435	15	15	23.8	103.08	0	42.355	6	8	7	1	1	0	7	4	3	3	3	4	4	4	6	8	7	1	1	0	7	4	3	3	3	4	4	4
B3KN15;Q7LGA3	HS2ST1	-0.54359	-0.905323	-0.276291	0.787783	0.627412	0.629822	0.190607	0.213359	0.111736	0.372374	0.411576	NaN	NaN	NaN	9	9	30.1	41.871	0	44.008	3	3	4	5	3	2	8	4	4	6	6	1	0	0	3	3	4	5	3	2	8	4	4	6	6	1	0	0
B7ZMB3;B9EGU6;Q5TC82	RC3H1	-0.54261	0.236083	-0.175316	-0.00789096	0.13025	0.122706	0.0235301	-0.642249	-0.313272	-0.189019	-0.768941	-0.0614148	0.152807	0.0517869	14	10	21.2	124.83	0	166.15	4	8	8	5	7	3	8	3	5	6	5	11	7	9	2	6	5	4	4	2	5	2	3	5	4	8	5	6
A0A024RAC9	ZUBR1	-0.541769	-0.139068	-0.163218	0.0577166	-0.0707091	-0.246041	-0.0485014	-0.210429	-0.500067	0.197814	0.0173386	NaN	NaN	NaN	113	2	50.6	289.7	0	7.6473	91	87	80	101	95	89	64	69	65	94	85	79	83	89	2	1	1	2	2	2	2	2	2	2	2	0	0	0
H7C1M5;Q9H147;H7C1J2;F2Z2A4	DNTTIP1	-0.540227	NaN	NaN	0.890984	1.00795	0.976953	-0.0607946	-0.0623695	-0.171518	NaN	NaN	NaN	NaN	NaN	7	7	25	31.664	0	24.659	1	1	1	2	4	1	2	3	5	1	1	0	0	1	1	1	1	2	4	1	2	3	5	1	1	0	0	1
Q7Z518;A8K413;A0A087WXC5;A0A024R4B3;E7ESZ7;O95299;Q53SW4	NDUFA10	-0.539946	-0.914059	-0.997569	-0.0275146	-0.158472	-0.102561	-0.337696	-0.380656	-0.647585	0.157589	0.153236	-1.59978	-1.57555	-1.64489	12	12	34.2	40.676	0	148.6	7	8	7	4	4	3	8	10	9	7	8	7	4	7	7	8	7	4	4	3	8	10	9	7	8	7	4	7
B3KPV5;O00566	MPHOSPH10	-0.539525	-0.427838	-0.648404	-0.532159	0.432754	NaN	NaN	NaN	NaN	0.277208	-0.0436944	0.405761	0.35849	0.520074	10	10	23.4	76.344	0	142.92	5	8	6	1	3	1	0	0	0	6	3	7	2	4	5	8	6	1	3	1	0	0	0	6	3	7	2	4
Q7Z736;X6R3U4	PLEKHH3	-0.537138	0.0359085	-0.23651	NaN	NaN	NaN	NaN	NaN	NaN	-0.398445	-0.848709	NaN	NaN	NaN	11	11	19.9	85.316	0	13.233	2	5	5	0	0	0	0	0	0	5	4	0	1	0	2	5	5	0	0	0	0	0	0	5	4	0	1	0
Q5T653;A0A024RD44;C9IY40	MRPL2	-0.536998	-0.493406	-0.433731	-0.312527	-0.487	-0.364064	-0.358819	-0.510612	-0.159407	-0.517869	-0.597828	-0.138491	-0.0377599	-0.198108	6	6	31.5	33.3	0	228.95	3	4	3	4	4	3	3	3	4	2	5	5	4	3	3	4	3	4	4	3	3	3	4	2	5	5	4	3
Q9HB00;Q08554	DSC1	-0.536998	NaN	-0.888409	1.36554	NaN	0.558567	0.407842	0.452399	1.13219	-0.807112	-1.44621	-0.252583	1.48101	2.11253	8	8	15	93.834	0	11.302	2	1	2	2	1	4	2	2	2	2	2	4	4	3	2	1	2	2	1	4	2	2	2	2	2	4	4	3
Q8WTW3;B3KUY5;A0A087WVI0;Q4G0L8;E9PBL8	COG1	-0.536436	-0.504514	-0.705786	-0.428927	-0.596015	-0.578033	-0.554732	-0.670754	-0.399068	-0.365958	-0.225171	-0.57639	-0.483319	-0.519055	24	24	34.2	108.98	0	160.22	10	4	5	9	6	9	7	5	7	14	14	14	13	15	10	4	5	9	6	9	7	5	7	14	14	14	13	15
A0A024RCP3;Q12899;A2AE48	TRIM26	-0.535873	-0.542534	-0.642623	-0.696282	-1.30909	-0.772827	-1.11004	-1.13448	-0.909425	0.621873	-0.0306992	-0.521634	0.301087	-0.213111	21	21	45.8	62.165	0	168.05	10	8	12	5	6	2	8	10	7	5	8	4	7	4	10	8	12	5	6	2	8	10	7	5	8	4	7	4
A1L170;F8W6W0	C1orf226	-0.53503	-0.745206	-0.534577	NaN	NaN	NaN	NaN	NaN	NaN	NaN	NaN	NaN	NaN	NaN	5	5	32	29.057	0.00012723	4.5402	2	4	2	0	0	0	0	0	0	1	1	0	0	0	2	4	2	0	0	0	0	0	0	1	1	0	0	0
Q5JVZ5;B4DRL5;Q96JJ3;B7Z1S8;B4DZ20;H0YCM7	ELMO2	-0.53503	-0.271187	-0.36032	-0.109175	-0.0751172	-0.104469	NaN	NaN	NaN	NaN	NaN	0.168464	0.198753	0.141408	25	20	43.7	82.364	0	323.31	6	9	5	22	19	20	5	3	2	6	3	12	13	11	3	7	2	18	17	16	0	0	0	2	0	8	8	7
Q9NT62	ATG3	-0.534467	-0.554802	-0.601242	-0.261487	-0.154333	-0.314644	-0.466004	-0.570356	-0.598381	-0.263182	-0.308674	-0.094009	0.038171	0.116157	12	12	53.2	35.864	0	121.86	5	5	4	10	8	6	5	7	7	4	10	6	7	7	5	5	4	10	8	6	5	7	7	4	10	6	7	7
L0R8F8	SMCR7L	-0.532919	-0.480141	-0.513219	-0.796144	-0.764817	-0.809385	-0.757958	-0.606279	-0.696806	-0.698871	-0.581807	-0.170061	-0.172203	-0.261544	5	5	52.9	8.4447	0.0001311	5.7292	3	2	2	3	3	2	4	3	3	3	4	4	4	3	3	2	2	3	3	2	4	3	3	3	4	4	4	3
A8K7S5;O75449	KATNA1	-0.531792	-0.930821	NaN	-0.834277	NaN	NaN	NaN	-0.202279	-0.354474	NaN	-0.510368	NaN	NaN	NaN	7	6	18.3	55.976	0	10.849	2	3	0	2	2	0	1	3	3	0	3	0	0	1	2	3	0	2	2	0	1	2	3	0	3	0	0	1
P35250;B5BUD2;Q75MT5;A0A087WVY3;H7C5P4	RFC2	-0.531792	-0.587896	-0.552171	-0.057135	-0.18044	-0.340015	-0.402798	-0.385773	-0.576718	-0.491234	-0.471832	-0.261317	-0.323741	-0.33994	18	18	70.3	39.157	0	323.31	12	13	13	16	17	14	14	17	14	10	14	14	13	14	12	13	13	16	17	14	14	17	14	10	14	14	13	14
O43824	GTPBP6	-0.531087	-0.329636	-0.365781	-0.700984	-0.691877	NaN	NaN	-0.0851556	-0.273879	-0.908301	-0.637052	-0.561028	-0.611954	-0.293497	14	1	35.1	56.883	0	76.126	2	5	3	6	2	2	3	3	3	2	5	2	2	2	0	0	0	0	0	0	0	0	0	0	0	0	1	0
O75629;B3KQR3	CREG1	-0.530805	-0.071667	0.0622215	0.970879	0.987068	NaN	0.525382	0.494572	0.478558	0.302684	0.132097	-0.149666	-0.21109	-0.207992	7	7	43.2	24.074	0	216.42	2	4	2	3	2	1	4	4	5	6	6	5	6	6	2	4	2	3	2	1	4	4	5	6	6	5	6	6
A4D1F3;Q9UHE8;B4E221;C9JL51;C9JE84;A0A024RA63;A4D137;Q6NZ63	LOC392745;STEAP1;STEAP1B;MGC87042	-0.530241	-0.370755	-0.377432	0.0523687	0.490972	0.420543	NaN	NaN	NaN	NaN	NaN	NaN	NaN	NaN	8	8	18.5	55.231	0	24.316	6	6	6	2	3	3	0	0	0	1	1	0	1	0	6	6	6	2	3	3	0	0	0	1	1	0	1	0
Q6I9V5;P12236;Q59EI9	SLC25A6	-0.5301	-0.497412	-0.469913	0.784095	0.761857	0.766472	0.580623	0.50726	0.55276	0.0616443	0.0339699	-1.20996	-1.19801	-1.26995	29	9	80.9	32.866	0	233.94	20	21	21	19	20	15	24	25	22	20	21	23	23	22	3	4	3	4	6	3	6	7	5	3	3	4	5	5
Q15007;A8K489;A0A087X1R4;Q6AHX7	WTAP;DKFZp686F20131	-0.5301	-0.317306	-1.35993	0.330748	0.301351	0.353465	-0.331852	-0.478097	-0.350118	-0.200846	-0.129094	-0.122376	0.0254724	-0.424414	10	10	35.1	44.243	0	313.05	4	7	3	8	8	8	8	6	9	4	3	5	6	4	4	7	3	8	8	8	8	6	9	4	3	5	6	4
A0A024R5S5;O75822	EIF3S1;EIF3J	-0.528266	-0.359005	-0.54708	-0.120156	-0.219924	-0.0307838	0.43853	0.158719	0.395325	-0.679776	-0.595485	-0.131664	-0.359262	-0.183091	21	21	61.6	29.062	0	323.31	18	19	16	16	13	10	17	15	15	16	17	14	15	14	18	19	16	16	13	10	17	15	15	16	17	14	15	14
Q9Y2X9;B3KMX4;B4DM04	ZNF281	-0.528125	-0.405892	-0.221102	NaN	NaN	NaN	-0.00649215	NaN	NaN	NaN	NaN	NaN	NaN	0.501595	7	7	14.6	96.914	0	14.902	3	4	3	1	0	0	2	1	1	0	0	0	0	3	3	4	3	1	0	0	2	1	1	0	0	0	0	3
Q9BQG0;I3L1L3	MYBBP1A	-0.527701	-0.551634	-0.520269	-0.071419	-0.051412	-0.0810871	0.0912724	0.229063	0.145442	-0.920494	-0.880395	0.0376552	0.0364622	0.0265852	53	53	49.8	148.85	0	323.31	46	41	45	36	31	32	37	34	40	27	33	35	34	39	46	41	45	36	31	32	37	34	40	27	33	35	34	39
B3KSJ3;Q9BZI7;A0A087WYC8;Q0VAK7	UPF3B	-0.52756	-0.501262	-0.383307	0.521674	0.0828977	0.0799056	-0.322341	-0.277105	-0.150404	-0.0812204	-0.196987	-0.151123	-0.084121	-0.242806	14	14	28.5	56.113	0	104.13	13	10	10	5	6	7	11	9	8	7	7	9	4	5	13	10	10	5	6	7	11	9	8	7	7	9	4	5
Q9NU22	MDN1	-0.527278	-0.465729	-0.570162	-0.270264	-0.156287	-0.202053	-0.289031	-0.303309	-0.36425	0.0155167	0.122836	0.336264	0.320304	0.43946	185	151	44.5	632.81	0	323.31	84	76	64	23	20	13	142	137	127	133	107	41	59	53	66	60	47	13	12	8	114	109	104	107	88	30	45	36
A0A024QZ08;Q8IY31;J3QR43;J3QRC6	IFT20	-0.526572	NaN	NaN	-0.355791	-0.287522	-0.117476	NaN	-1.03985	NaN	NaN	NaN	-0.838047	-0.384713	NaN	5	5	52.3	15.28	0	22.355	3	1	1	4	3	3	0	3	1	1	1	3	2	1	3	1	1	4	3	3	0	3	1	1	1	3	2	1
Q05639;Q59GP5	EEF1A2	-0.526289	-0.381017	-0.369673	0.0673586	0.351603	0.264467	NaN	NaN	NaN	0.0748001	0.0326721	0.0739873	0.16554	0.220028	29	7	51	50.47	0	119.35	14	13	15	19	20	16	12	14	12	23	22	23	23	26	2	3	3	3	4	3	1	1	1	6	7	6	7	7
P07108;B8ZWD1;A0A024RAF2;A0A0A0MTI5;B8ZWD9;B8ZWD8	DBI	-0.525865	-0.623903	-0.568343	0.0421845	0.0873994	0.088528	0.316341	0.385481	0.289468	-0.0649783	0.0646191	-0.415859	-0.359146	-0.370286	12	12	83.9	10.044	0	54.67	9	5	6	11	9	11	7	7	10	8	11	6	9	8	9	5	6	11	9	11	7	7	10	8	11	6	9	8
A4D1T3;Q3KRB4;Q9Y291;C9JBY7	MRPS33	-0.525582	-0.563702	-0.86664	-0.557019	-0.574156	-0.609572	-0.101152	-0.147772	-0.121018	-0.426636	-0.441715	0.00109567	-0.0258051	0.0605667	4	4	47.2	12.629	0	17.676	3	3	2	3	4	3	3	2	3	3	3	3	3	2	3	3	2	3	4	3	3	2	3	3	3	3	3	2
O94927	HAUS5	-0.524168	-0.123652	-1.08997	-0.448744	NaN	-0.476763	-0.848049	-0.670754	-0.518581	0.0173984	0.116817	0.639559	-0.271358	0.262106	16	16	32.5	71.682	0	100.99	6	5	4	5	1	4	12	13	10	10	6	4	1	4	6	5	4	5	1	4	12	13	10	10	6	4	1	4
A0A023T6R1;Q96A72;F5H6P7;F5H6N1	FLJ10292;MAGOHB	-0.523885	-0.42707	-0.481089	0.161675	0.128334	0.0644279	-0.0829676	-0.062909	-0.135265	-0.723343	-0.730088	-0.513419	-0.562655	-0.561246	14	1	77	17.276	0	272.22	10	10	7	10	10	9	8	10	8	13	12	11	11	11	1	1	1	1	1	1	1	1	1	1	1	1	1	1
H0YDE3;E9PRI1;Q53ES5;B3KX63;Q96NY9;H0YDU2	MUS81	-0.523743	-1.90467	-0.179274	0.29412	NaN	NaN	-0.889639	-0.492414	NaN	-0.775146	-0.720075	-0.503602	NaN	NaN	10	5	41.1	43.358	0	96.536	6	5	3	1	0	0	3	7	2	4	5	3	0	0	3	3	2	0	0	0	1	3	1	3	3	3	0	0
O00148;B4DX78;A0A024R7H0;K7EQN7	DDX39A;DDX39	-0.523743	-0.51732	-0.513507	-0.183393	-0.203137	-0.1728	-0.244222	-0.382094	-0.20141	-0.621427	-0.482985	-0.449943	-0.266286	-0.295917	30	11	74.2	49.129	0	323.31	20	24	22	26	25	20	25	24	25	28	28	24	22	22	4	6	5	7	7	4	7	7	7	9	10	6	6	5
Q9NWY4	C4orf27	-0.523461	-0.677561	-0.578955	-0.406747	-0.517274	-0.527697	NaN	-0.607183	-0.527845	-0.838554	-1.0248	-0.349221	-0.302991	-0.652509	15	15	54.6	39.436	0	45.251	6	6	5	12	13	8	2	2	5	6	13	6	5	6	6	6	5	12	13	8	2	2	5	6	13	6	5	6
Q86VV8	RTTN	-0.523319	-0.118968	-0.272367	-0.265177	0.0203846	0.199981	-0.476203	-0.401332	0.392843	-0.0266954	-0.132349	-0.395552	-0.230783	-0.177318	18	18	10.6	248.63	0	26.589	6	5	4	5	4	3	7	14	8	5	5	7	4	8	6	5	4	5	4	3	7	14	8	5	5	7	4	8
C9JVP0;Q9UPW0	FOXJ3	-0.523036	NaN	-0.125216	NaN	NaN	0.404834	-0.226788	-0.16382	-0.396428	1.23016	NaN	1.04272	0.859712	0.411119	5	5	21.7	42.372	0	156.09	3	1	2	1	1	1	4	4	3	3	0	5	3	3	3	1	2	1	1	1	4	4	3	3	0	5	3	3
A0A024R8P8;P63173;J3KT73;J3QL01	RPL38	-0.522328	-0.443145	-0.45362	0.145781	0.0640373	0.17729	-0.0336471	0.000329021	-0.0995546	-0.109369	-0.110178	-0.222282	-0.2089	-0.24241	9	9	61.4	8.2178	0	99.606	7	7	7	8	9	5	5	6	6	7	6	7	6	6	7	7	7	8	9	5	5	6	6	7	6	7	6	6
A0A024R1F9;Q9H1I8;A0A024R1E1	ASCC2	-0.522186	-0.540651	-0.511777	-0.000778129	-0.143162	-0.183054	-0.637476	-0.404422	-0.349423	-0.326847	-0.184289	0.171819	0.103876	0.181102	17	2	25.6	86.359	0	59.845	9	8	8	13	12	8	12	9	13	10	11	10	10	9	0	0	1	1	1	0	1	0	2	1	1	1	1	1
Q9NQ50	MRPL40	-0.522186	-0.534699	-0.484019	-0.442021	-0.496373	-0.452845	-0.350084	-0.328189	-0.443546	-0.569861	-0.563239	-0.343903	-0.288055	-0.220489	9	9	42.2	24.49	0	147.49	6	7	8	7	6	5	8	8	6	7	8	7	7	7	6	7	8	7	6	5	8	8	6	7	8	7	7	7
Q9NYF8;E9PK91;Q6DCA8;E9PK09;E9PQN2;E9PKI6;E9PJA7	BCLAF1	-0.521761	-0.710221	-0.465188	1.4432	1.09889	1.64197	-0.300638	-0.500757	-0.418997	0.323181	0.395392	0.273441	0.346057	0.351899	19	18	28.6	106.12	0	233.11	12	13	13	7	7	10	17	18	16	7	9	2	3	4	11	12	12	7	6	9	16	17	15	7	8	2	3	4
A0MNN5;Q9BQ67;Q8NCK5;Q8TCJ8;B2RDP6	GRWD1;DKFZp564C172	-0.521195	-0.440094	-0.449599	-0.0115198	-0.0512389	-0.0226472	-0.310738	-0.396442	-0.411968	0.185571	0.0674657	0.225784	0.257207	0.371475	19	19	77.8	49.419	0	323.31	6	7	9	8	7	4	14	14	14	7	11	7	9	11	6	7	9	8	7	4	14	14	14	7	11	7	9	11
A0A024R323;Q9BV23;Q9HBL9	ABHD6	-0.521053	NaN	NaN	0.149861	-0.0623492	NaN	NaN	NaN	NaN	NaN	NaN	0.252093	-0.21109	-0.0596142	8	8	24	38.33	0	10.283	3	1	1	2	3	1	1	1	1	1	1	6	6	7	3	1	1	2	3	1	1	1	1	1	1	6	6	7
A8K9V9;Q96KN1	FAM84B	-0.519777	1.2285	-0.279555	NaN	NaN	NaN	NaN	NaN	NaN	NaN	NaN	NaN	NaN	NaN	5	5	21.9	34.532	0	26.254	3	2	2	0	0	0	0	0	0	1	2	0	0	0	3	2	2	0	0	0	0	0	0	1	2	0	0	0
Q13057	COASY	-0.519635	-0.479842	-0.432377	-0.0560947	0.00322978	-0.0374413	-0.383576	-0.369077	-0.416737	-0.29949	-0.274992	-0.284676	-0.305887	-0.258024	21	21	55.7	62.328	0	323.31	17	18	16	15	14	12	15	15	16	16	14	16	15	13	17	18	16	15	14	12	15	15	16	16	14	16	15	13
P48634	PRRC2A	-0.519352	-0.417978	-0.446018	-0.11041	-0.0561631	0.0594631	-0.178953	-0.0325593	-0.157638	-0.546682	-0.520565	0.122164	0.0963521	-0.00546085	69	28	41	228.86	0	323.31	39	36	38	33	33	37	48	51	52	39	42	35	42	48	20	18	19	15	17	20	23	24	24	22	20	17	18	23
P41223;C9JNV2;C9JCD9	BUD31	-0.51921	-0.637596	-0.502231	-0.222588	-0.213228	-0.227264	-0.612936	-0.439109	-0.640465	-0.6038	-0.535453	-0.639278	-0.717962	-0.590719	11	11	54.9	17	0	123.44	10	8	6	7	5	8	7	7	8	9	8	8	6	7	10	8	6	7	5	8	7	7	8	9	8	8	6	7
A0A075B746;P82921	MRPS21	-0.517933	NaN	-0.856082	-0.672397	-0.511731	-0.23071	0.467037	0.536699	-0.048025	NaN	-0.862824	NaN	-1.04434	NaN	2	2	29.9	10.688	0	29.61	2	1	2	2	2	2	2	2	2	1	2	1	1	1	2	1	2	2	2	2	2	2	2	1	2	1	1	1
P51116	FXR2	-0.517507	-0.744424	-0.485775	0.264545	0.245774	0.252303	-0.497785	-0.152254	-0.337478	-0.508033	-0.483463	-0.0496745	-0.202049	-0.370407	22	18	43.4	74.222	0	323.31	8	9	8	20	19	17	10	10	11	7	7	9	9	9	5	7	6	16	15	14	7	7	8	5	5	7	7	7
A0A140VJD0;Q9UFC0	LRWD1	-0.517223	-0.267182	-0.312852	-0.537723	-0.336355	-0.279803	-0.258285	-0.285426	-0.216032	-0.225074	-0.697137	0.233686	0.0345206	0.066042	17	17	38.3	70.86	0	128.72	8	5	8	4	6	4	14	14	11	7	6	8	9	7	8	5	8	4	6	4	14	14	11	7	6	8	9	7
Q6MZS5	DKFZp686A13234	-0.516655	-0.643102	-0.469028	0.851463	NaN	NaN	0.0522361	0.187158	-0.260749	NaN	-0.0225052	0.701144	0.4438	0.507297	29	1	45.2	68.359	0	8.0003	24	25	25	23	21	22	25	23	28	22	22	21	22	20	1	1	1	1	1	1	1	1	1	1	1	1	1	1
A0A024QZY5;Q13523;B4DZQ5;H0YDJ3	PRPF4B	-0.516087	-0.569279	-0.358757	0.445248	0.518374	-0.2321	-0.2265	-0.571568	0.322616	-0.708848	1.98187	NaN	-0.0422827	0.118528	17	17	18.8	116.99	0	160.37	9	10	10	3	3	3	6	7	6	5	1	1	3	3	9	10	10	3	3	3	6	7	6	5	1	1	3	3
A0A024R8D4;Q9Y399;Q5T8A0	MRPS2	-0.515945	-0.398572	-0.400061	-0.545042	-0.5377	-0.618421	-0.140542	-0.215365	-0.104676	-0.434792	-0.499754	-0.150858	-0.0434257	0.0373478	13	13	43.6	35.552	0	34.914	5	5	5	8	5	6	5	8	8	2	6	6	10	6	5	5	5	8	5	6	5	8	8	2	6	6	10	6
D3DXC9;Q53ET7;P34896;B4DZB5	SHMT1	-0.515945	-0.477896	-0.563155	0.407119	0.265105	0.337387	-0.0448097	0.131949	0.0194982	0.183078	0.171949	-0.261685	-0.42368	-0.245178	18	17	53.4	49.061	0	276.36	16	15	16	8	10	7	13	13	11	11	13	13	13	12	15	14	15	7	9	6	12	12	10	10	12	12	12	11
F5H2F4;B7Z809	MTHFD1	-0.515803	NaN	-0.263507	0.0958353	0.200145	0.28658	NaN	NaN	NaN	-0.0904075	NaN	NaN	NaN	NaN	60	1	68.2	110.61	0.00012452	3.7346	52	53	48	54	52	49	52	52	54	47	50	49	51	51	1	1	1	1	1	1	0	0	0	1	1	0	0	0
P21796;B3KTS5;C9JI87	VDAC1	-0.515803	-0.424608	-0.424992	0.766875	0.762872	0.74475	-0.0308888	-0.00721895	0.0113985	0.322972	0.362007	-1.15365	-1.16616	-1.2335	28	15	91.5	30.772	0	323.31	17	15	17	15	16	16	21	19	26	21	19	21	21	21	11	9	10	9	10	9	11	10	15	11	11	12	12	12
P28715;B4DSI5	ERCC5	-0.515661	-0.542534	-0.502811	-0.0697939	0.0388987	0.089567	-0.243431	-0.131506	-0.210857	-0.384977	-0.172935	-0.28093	-0.257585	-0.317902	31	1	37.9	133.11	0	246.74	5	3	7	5	4	4	21	16	28	2	4	4	3	6	0	0	0	0	0	0	1	0	0	0	0	0	0	0
Q96EL2	MRPS24	-0.515661	-0.599739	-0.774966	-0.631434	-0.662943	-0.803264	-0.136816	-0.211981	-0.176318	-0.472716	-0.338165	-0.0667583	0.0208605	-0.0283245	7	7	41.3	19.015	0	38.997	3	5	4	5	4	3	3	5	7	6	4	7	5	4	3	5	4	5	4	3	3	5	7	6	4	7	5	4
H0Y2W2	ATAD3A	-0.515519	-0.284311	-0.720833	0.0746978	0.281282	0.253217	-0.159079	-0.745246	-0.50167	-0.343633	-0.282836	-0.617405	-0.813746	-0.674336	32	1	53.3	64.243	0.00013004	5.4051	20	20	22	17	16	14	26	22	23	19	19	20	20	18	0	0	0	0	0	0	0	0	0	0	0	0	0	1
A0A024R6U9;Q9Y2Y0;H3BU49;B4DQD8;H3BM52	ARL2BP	-0.515092	-0.545572	-0.37867	0.295644	0.284876	0.269171	NaN	NaN	NaN	-0.483475	-0.499872	0.0385999	0.0561944	0.0210437	6	6	49.7	18.822	0	28.643	4	4	2	5	5	5	0	0	0	4	5	6	6	5	4	4	2	5	5	5	0	0	0	4	5	6	6	5
B1AL05;Q8N983;H0Y6Y8;H0YBU8	MRPL43	-0.515092	-0.83907	-0.672812	-0.606592	-0.574466	-0.507862	-0.339687	-0.391431	-0.469776	-0.582325	-0.573341	-0.266826	-0.287566	-0.235934	12	2	66.8	20.539	0	37.605	6	10	7	10	4	7	5	8	4	7	7	7	7	6	1	2	2	1	1	1	1	1	1	2	2	1	1	1
O60934;A8K1D3;A6H8Y5;A0A0C4DG07;A0PJ71	NBN	-0.515092	-0.283152	-0.307718	-0.337461	-0.232245	-0.237932	-0.125612	-0.185703	-0.188801	-0.53131	-0.592132	-0.336355	-0.458696	-0.380667	26	26	52.3	84.958	0	323.31	7	7	5	19	15	15	15	14	11	8	8	16	13	15	7	7	5	19	15	15	15	14	11	8	8	16	13	15
A0A024R101;Q86XZ4	SPATS2	-0.514381	-0.571563	-0.475215	0.938508	0.691937	0.681373	-0.4817	-0.460745	-0.205247	0.295225	0.252047	0.0506065	0.0785129	0.0532932	11	11	27	59.544	0	156.84	8	6	6	4	2	4	6	5	6	9	7	3	9	6	8	6	6	4	2	4	6	5	6	9	7	3	9	6
P14854	COX6B1	-0.514097	-0.547595	-0.502666	-0.72145	-0.701509	-0.716025	-0.598835	-0.558543	-0.631753	0.269444	0.17674	0.113602	0.0749707	0.140863	4	4	57	10.192	0	130.13	4	3	3	4	3	3	3	3	3	3	3	3	4	4	4	3	3	4	3	3	3	3	3	3	3	3	4	4
A0A0S2Z4A5;P33993;C6EMX8;B2RBA6;B4DDF5;B3KUD7;Q9H4N9	MCM7	-0.513243	-0.503924	-0.528295	-0.158169	-0.175701	-0.167128	-0.0455772	-0.0900135	-0.291964	-0.136745	-0.20422	0.0135719	0.00390339	0.0023381	51	51	69.4	81.307	0	323.31	40	43	41	33	38	37	46	40	44	42	36	41	44	45	40	43	41	33	38	37	46	40	44	42	36	41	44	45
O95168;F2Z3P9;C9JXQ9	NDUFB4	-0.513101	-0.238064	-0.203531	0.437209	0.585565	0.491985	0.0660946	0.119175	0.23639	0.593673	0.741286	-1.39115	-1.47437	-1.37609	5	5	41.1	15.208	0	42.084	4	4	3	4	3	4	4	5	5	5	5	4	5	4	4	4	3	4	3	4	4	5	5	5	5	4	5	4
A0A090N7V5;O75223;B8ZZK2;M0QZK8;B3KMN7	C7orf24;GGCT	-0.512959	-0.263504	-0.379753	-0.116727	-0.079422	-0.179827	0.387173	0.366873	0.375383	-0.0757739	0.016375	-0.0850287	-0.105197	-0.0725171	12	12	77.7	21.007	0	150.05	7	7	7	9	7	9	11	12	9	8	7	7	8	12	7	7	7	9	7	9	11	12	9	8	7	7	8	12
O95466	FMNL1	-0.512816	-0.480141	-0.468585	-0.0178394	-0.21728	-0.0732581	-0.0879136	-0.102953	-0.114452	-0.305814	-0.306548	-0.420809	-0.462919	-0.425115	52	12	44.8	121.85	0	323.31	41	39	43	16	19	15	31	26	28	47	43	34	28	31	9	10	10	4	3	4	8	9	8	10	9	9	8	8
A8K4U2;A0A024R5Z6;Q6V1X1;B4DLA8;J3KPT0;B4DYW8	DPP8	-0.511962	-0.0356488	-0.348564	0.207357	0.240756	0.420665	0.521376	0.696821	0.574616	-0.235681	-1.02351	-0.01913	-0.36691	-0.240034	10	10	16.1	103.21	0	91.385	4	6	6	3	2	1	1	1	3	2	1	3	2	2	4	6	6	3	2	1	1	1	3	2	1	3	2	2
A0A024R926;Q9H246	C1orf21	-0.511962	-0.561122	NaN	NaN	NaN	NaN	NaN	NaN	NaN	NaN	-1.2986	NaN	NaN	NaN	2	2	19	13.865	0.0092981	1.6128	1	1	0	0	0	0	0	0	0	1	2	0	0	0	1	1	0	0	0	0	0	0	0	1	2	0	0	0
Q9UJ68;B7Z694;E5RIA9	MSRA	-0.510395	-0.325913	-0.659246	-0.236519	-0.366828	-0.45602	NaN	NaN	NaN	0.0734178	-0.0158573	NaN	-0.413421	-0.0940702	6	6	41.3	26.132	0	43.516	2	2	2	5	6	5	0	0	0	3	5	1	3	3	2	2	2	5	6	5	0	0	0	3	5	1	3	3
E7ESL0;J3KQY1;Q9NWU5	MRPL22	-0.508114	-0.571705	-0.560344	-0.478092	-0.471203	-0.370787	-0.342945	-0.317578	-0.37494	-0.58443	-0.466528	-0.178659	-0.130196	-0.15246	8	8	39.2	24.325	0	34.795	6	8	8	4	3	5	5	4	4	5	6	8	6	6	6	8	8	4	3	5	5	4	4	5	6	8	6	6
C9JG41;A0A024R466;Q9NQX7;F5H4I5;E7EUS6;B8ZZM6;B4DIB1;B4E028	ITM2C	-0.507971	-0.762464	-0.23651	NaN	NaN	NaN	0.570774	NaN	NaN	0.734836	1.06472	1.4174	1.07279	1.0932	7	7	53.9	20.056	0	82.266	5	6	6	0	0	1	2	1	0	6	7	2	4	5	5	6	6	0	0	1	2	1	0	6	7	2	4	5
Q96DE0;A0A140VJQ3;B4DIZ6	NUDT16	-0.507115	-0.1783	-0.234675	-0.16841	-0.219337	-0.275048	0.205939	0.190729	0.249683	-0.142137	-0.0446298	0.0358274	0.0218531	0.0301281	16	15	82.6	21.273	0	323.31	9	10	11	6	6	7	9	10	11	11	11	11	10	10	8	9	10	5	5	6	8	9	10	10	10	10	9	9
Q5JVF3;A8K097;A0A024RE04;A0A024RDZ9	PCID2;RP11-98F14.6	-0.506972	-0.413958	-0.486068	-0.467723	-0.346442	-0.59738	-0.305146	-0.315832	-0.421298	-0.180801	-0.220554	-0.209753	-0.31574	-0.367254	19	19	59.6	46.029	0	323.31	5	9	10	8	6	3	12	15	13	10	14	11	11	9	5	9	10	8	6	3	12	15	13	10	14	11	11	9
B2RNR6;Q96KR1	ZFR	-0.5044	-0.61486	-0.508745	1.13747	0.878396	0.865437	0.191958	0.245505	0.252579	-0.230317	-0.418016	-0.163776	-0.321118	-0.216469	35	35	44.8	117.01	0	323.31	20	22	19	8	9	7	26	25	25	23	20	10	15	13	20	22	19	8	9	7	26	25	25	23	20	10	15	13
Q9Y5W9;B4DKH7;J3QLV8;B4DJI7;J3QRB9;J3KTN6	SNX11	-0.503971	0.0335571	NaN	NaN	NaN	NaN	NaN	NaN	-0.288417	NaN	NaN	NaN	NaN	-0.0140984	4	4	20.4	30.433	0	7.9961	2	2	1	0	0	1	0	0	2	0	0	1	1	2	2	2	1	0	0	1	0	0	2	0	0	1	1	2
A0A0A0MRJ6;H7BY58;P22061;F6S8N6;B7Z972	PCMT1	-0.503828	-0.43719	-0.380217	0.212161	0.190377	0.156452	0.141768	0.092116	0.122087	-0.211055	-0.253981	-0.36346	-0.345252	-0.291966	15	15	56.5	30.315	0	323.31	10	10	9	13	12	13	12	12	13	10	12	8	10	10	10	10	9	13	12	13	12	12	13	10	12	8	10	10
Q9Y3D3;A6ND22	MRPS16	-0.50297	-0.298005	-0.294659	-0.647799	-0.581118	-0.597124	-0.332674	-0.348311	-0.265763	-0.44689	-0.511896	-0.0289321	-0.0964407	-0.124761	7	7	66.4	15.345	0	42.182	4	3	4	5	4	4	4	4	3	3	3	5	6	6	4	3	4	5	4	4	4	4	3	3	3	5	6	6
A0A024R578;Q13405;H0YDP7;Q59GE9	MRPL49	-0.502827	-0.49919	-0.585211	-0.495014	-0.490321	-0.385926	-0.362609	-0.244057	-0.326854	-0.567065	-0.560846	-0.21115	-0.366795	-0.197972	9	9	54.8	19.198	0	323.31	6	6	6	6	5	6	4	5	5	7	8	6	5	6	6	6	6	6	5	6	4	5	5	7	8	6	5	6
K7ER95;Q92918;K7EKT6;K7EJS6	MAP4K1	-0.502541	-0.718433	-0.642758	NaN	NaN	NaN	-0.204559	-0.385725	-0.260039	0.0756139	0.0160541	-0.424428	-0.196337	-0.246888	26	26	41.5	89.969	0	162.41	16	13	13	0	0	1	7	4	7	19	10	16	12	10	16	13	13	0	0	1	7	4	7	19	10	16	12	10
A0A024RB62;Q9UBP6	METTL1	-0.502254	-0.46075	-0.574075	-0.369328	-0.602729	-0.439211	-0.254663	-0.200419	-0.304818	-0.69598	-0.662765	-0.439032	-0.559827	-0.531402	13	13	51.2	34.092	0	146.19	9	9	8	7	7	5	12	6	11	6	5	9	11	12	9	9	8	7	7	5	12	6	11	6	5	9	11	12
Q8N5N7	MRPL50	-0.502111	-0.570421	-0.473302	-0.576171	-0.477312	-0.519015	-0.465201	-0.464259	-0.398879	-0.533939	-0.532091	-0.315834	-0.364481	-0.375123	10	10	67.7	18.325	0	156.15	7	7	7	6	9	7	7	8	7	8	10	9	9	7	7	7	7	6	9	7	7	8	7	8	10	9	9	7
Q53HG7;Q14247;A0A024R5M3;Q76MU0	CTTN;EMS1	-0.501825	-0.559544	-0.37278	0.239275	0.215257	0.251853	NaN	NaN	NaN	-0.639614	-0.19855	-0.259354	-1.37226	-1.07686	21	21	45.6	61.557	0	226.21	6	7	7	17	20	18	0	0	0	6	2	3	5	3	6	7	7	17	20	18	0	0	0	6	2	3	5	3
A8KAL2;Q8TBA6;B4E1D4	GOLGA5	-0.501682	-0.143704	-0.124685	0.219511	0.254902	0.175203	0.27419	-0.161276	0.0499139	-0.192689	-0.915904	0.0437096	-1.00307	-0.466129	25	25	46	82.961	0	323.31	6	7	4	20	13	17	6	4	5	3	3	5	3	4	6	7	4	20	13	17	6	4	5	3	3	5	3	4
Q9HD26;T1WFC1;F5H1Y4	GOPC	-0.500679	-0.419367	-0.295468	-0.925123	-0.953592	-1.16884	-0.923593	-0.974806	-0.781894	-0.278766	-0.349737	0.00955297	0.125782	0.259525	16	11	48.3	50.519	0	124.93	5	7	6	10	3	6	9	11	12	6	6	8	8	9	4	4	3	5	2	4	5	7	8	4	5	5	4	5
Q2TSD2;Q01085;O15187;A8K5C4;E7ETJ9;E7ETC0;Q59G49;Q49AS9	TIAL1	-0.49982	-0.371388	-0.375417	0.151466	0.108987	0.0490371	-0.186966	-0.115589	0.0388014	-0.113076	0.122477	-0.435232	-0.205543	-0.660819	10	5	37.7	41.462	0	129.45	8	9	8	9	8	5	6	7	8	5	8	7	7	4	3	5	3	4	4	2	2	3	4	1	3	3	3	2
A0A0S2Z652;P83436;B3KSN1	COG7	-0.499533	-0.313722	-0.33626	-0.55782	-0.448501	-0.560858	-0.43606	-0.447315	-0.777742	-0.259398	-0.54054	-0.247515	-0.124465	-0.229562	25	25	37.3	86.343	0	116.18	6	12	13	8	7	10	18	14	10	14	7	14	16	16	6	12	13	8	7	10	18	14	10	14	7	14	16	16
Q9NRY2	INIP	-0.498099	-0.209361	-0.849574	-0.517283	-0.0718129	-0.588087	NaN	NaN	NaN	-0.386479	-0.638793	NaN	0.0489397	NaN	5	5	71.2	11.425	0	18.264	4	2	4	4	4	2	1	0	1	2	2	2	2	1	4	2	4	4	4	2	1	0	1	2	2	2	2	1
B2RWN4;Q96RT7;E7EQL8;A7E2V7	TUBGCP6	-0.497812	NaN	-0.390088	0.111382	-0.27022	-0.316395	-0.147513	-0.0786167	-0.0531652	0.270677	0.0890912	0.398762	0.509619	0.393045	26	26	23.1	199.5	0	208.15	3	1	2	7	5	5	18	17	17	6	13	6	9	8	3	1	2	7	5	5	18	17	17	6	13	6	9	8
Q6P3X3;B4DRC7	TTC27	-0.497812	0.105863	-0.596419	-0.15573	-0.208417	-0.431964	-0.42313	-0.0499445	-0.164452	NaN	NaN	0.108742	0.215422	0.279666	22	22	33.9	96.631	0	173.21	6	4	3	12	13	10	11	9	11	1	0	14	14	9	6	4	3	12	13	10	11	9	11	1	0	14	14	9
A0PJ79;Q9BYD6;H0Y8N7	MRPL1	-0.497095	-0.580243	-0.456741	-0.34516	-0.320536	-0.287588	0.0254169	-0.0294204	-0.0682826	-0.523397	-0.41004	-0.226183	-0.234462	-0.291711	14	14	53	34.446	0	175.86	12	9	10	10	10	11	7	8	10	8	9	8	9	10	12	9	10	10	10	11	7	8	10	8	9	8	9	10
Q8IUF1;C9J3G2;B7Z8M0	CBWD2	-0.497095	-0.498005	-0.178586	-0.106205	-0.23485	-0.496417	-0.605585	-0.690983	-0.715163	-0.357702	-0.207895	-0.399235	-0.401736	-0.552688	13	1	46.6	44.034	0	146.76	4	6	5	6	6	2	9	9	9	4	7	7	6	5	0	0	0	0	0	0	1	0	0	0	0	0	0	0
A0A024QZ20;Q13164;B4DI23	MAPK7	-0.496521	NaN	NaN	0.554718	0.589039	0.641331	NaN	NaN	NaN	0.26632	0.453316	NaN	NaN	NaN	15	15	24.6	88.385	0	78.572	2	0	1	12	8	10	0	0	0	3	8	0	0	0	2	0	1	12	8	10	0	0	0	3	8	0	0	0
Q86U38	NOP9	-0.496377	-0.346381	-0.577144	-0.183393	-0.189323	-0.334211	-0.377619	-0.410712	-0.495073	-0.744544	-0.597271	0.0427614	0.0887684	-0.0888204	22	3	51.9	69.437	0	296.48	10	9	7	9	9	7	14	11	10	3	6	13	15	12	1	1	1	1	1	0	1	1	1	0	0	1	3	1
Q05DF2;Q15428	SF3A2	-0.496233	-0.702774	-0.449152	0.152662	0.175573	0.25053	0.0339927	0.139037	0.00593933	-0.411309	-0.408665	-0.172933	-0.301299	-0.271538	12	12	29.7	51.475	0	171.94	9	7	6	11	7	10	10	10	10	6	9	9	7	5	9	7	6	11	7	10	10	10	10	6	9	9	7	5
A0A024R3N9;Q8IW92;Q8NCG3	LOC89944;GLB1L2	-0.49609	-0.694362	-0.388549	NaN	NaN	NaN	NaN	NaN	NaN	NaN	NaN	NaN	NaN	NaN	9	9	21.1	72.078	0	58.6	5	7	6	0	0	1	0	0	0	1	0	0	0	0	5	7	6	0	0	1	0	0	0	1	0	0	0	0
P05161;A0A096LNZ9;A0A096LPJ4	ISG15	-0.494653	NaN	NaN	0.17196	0.11702	0.312074	-0.372216	-0.362157	-0.332637	-1.16019	-0.989028	-0.319844	-0.183271	-0.32865	9	9	66.7	17.887	0	156.21	3	0	0	6	5	5	6	7	5	2	5	4	3	4	3	0	0	6	5	5	6	7	5	2	5	4	3	4
A0A024RDZ2;Q13042;B2RCW0;Q5T8C6	CDC16	-0.494366	-0.0629574	-0.159052	-0.158954	-0.239105	-0.0917967	-0.554083	-0.550583	-0.316725	-0.192407	-0.163389	-0.140893	0.00712576	-0.022412	20	20	41.3	71.655	0	197.73	8	7	8	7	4	8	13	12	11	13	11	11	15	14	8	7	8	7	4	8	13	12	11	13	11	11	15	14
Q9GZS1;B4E005	POLR1E	-0.493791	-0.338027	-0.692324	NaN	NaN	NaN	0.0828852	-0.062909	-0.0280176	-0.311327	-0.283106	-0.0955232	NaN	NaN	6	3	14.3	53.961	0	64.371	4	4	3	0	0	1	5	3	3	3	4	2	0	2	2	2	1	0	0	1	2	2	2	1	2	0	0	0
A0A024R473;Q9H9J2	MRPL44	-0.493359	-0.420139	-0.385005	-0.50719	-0.390354	-0.255445	-0.400267	-0.325801	-0.406288	-0.467608	-0.501173	-0.27511	-0.207223	-0.317024	16	16	45.5	37.535	0	182.6	10	13	9	10	11	9	9	12	10	10	12	13	10	10	10	13	9	10	11	9	9	12	10	10	12	13	10	10
B4DN17;Q2M296;H3BNE5;F5H0M7;B3KUB0;H3BSD1;H3BQU0	MTHFSD;FLJ12998	-0.493216	0.181677	0.0763867	NaN	NaN	NaN	NaN	NaN	NaN	NaN	-0.72576	NaN	NaN	NaN	5	5	27	42.111	0	60.497	5	2	4	0	0	0	0	0	0	1	2	0	0	0	5	2	4	0	0	0	0	0	0	1	2	0	0	0
A0A024QZQ1;Q96EB6;A8K128;B0QZ35;E9PC49;I1Y8W7	SIRT1	-0.49264	-0.0599834	0.395978	-0.298082	-0.157926	-0.258727	NaN	NaN	NaN	NaN	NaN	0.461408	0.129132	-0.101621	14	14	33.5	81.68	0	227.16	5	6	4	9	8	5	3	1	3	1	3	3	3	3	5	6	4	9	8	5	3	1	3	1	3	3	3	3
O15541	RNF113A	-0.49264	-0.460901	-0.382381	-0.418782	NaN	0.0222182	-0.21119	-0.59906	-0.0611953	-0.232657	-0.13825	-0.570661	-0.677533	-0.563378	9	9	32.7	38.787	0	38.139	5	4	5	2	0	2	6	4	4	3	4	4	2	4	5	4	5	2	0	2	6	4	4	3	4	4	2	4
P12081;B4DDD8;B3KWE1;Q52NV4;B4E1C5;B4DEA2;E7ETE2	HARS;HRS	-0.49264	-0.400755	-0.365937	0.0795777	0.0678996	0.130688	0.214945	0.182092	0.252339	-0.645915	-0.565628	-0.460771	-0.427563	-0.435242	30	23	62.7	57.41	0	323.31	21	23	19	26	25	25	22	20	20	22	21	26	26	26	16	17	14	19	18	19	16	14	14	15	15	19	19	19
H3BNT4;Q53HB4;Q99547;H3BSB3	MPHOSPH6	-0.492496	-0.278508	-0.334043	0.193611	-0.0140202	0.0876053	-0.456594	-0.476973	-0.632778	-0.458778	-0.458299	-0.0621192	-0.113211	-0.0705961	7	7	55.6	16.848	0	32.116	4	5	5	5	4	5	3	3	2	6	5	4	3	2	4	5	5	5	4	5	3	3	2	6	5	4	3	2
Q14191;Q59F09	WRN	-0.491633	0.0272348	-0.277597	NaN	NaN	NaN	-0.586601	0.268822	-0.640864	NaN	NaN	NaN	NaN	NaN	19	19	18.4	162.46	0	31.197	6	5	6	0	1	0	9	7	10	1	0	0	0	0	6	5	6	0	1	0	9	7	10	1	0	0	0	0
B2RDK5		-0.491345	NaN	-0.228822	0.481207	0.428289	0.418806	-0.487078	0.0237281	-0.0639691	-0.0374378	-0.135745	-0.135283	0.186373	-0.0134381	4	1	10	47.708	0	84.377	2	1	3	3	3	3	2	1	3	2	3	4	3	3	0	0	0	0	0	0	0	0	0	0	0	1	0	0
A0A024R355;Q8IV48;B4DWF4	THEX1;ERI1	-0.491057	0.123777	-0.834666	-0.0268903	-0.0412309	-0.0646796	NaN	-0.521602	-0.682804	0.0775356	-0.0616867	NaN	NaN	NaN	6	6	17.5	40.063	0	30.108	3	2	3	5	5	3	0	2	3	3	4	1	1	1	3	2	3	5	5	3	0	2	3	3	4	1	1	1
Q53GP2;Q9NX01	TXNL4B	-0.491057	-0.602127	-0.278413	0.27117	0.244481	NaN	NaN	NaN	NaN	0.563971	0.592582	0.0635233	0.20003	-0.00249299	5	5	28.2	16.988	0	24.324	3	3	2	2	2	0	1	1	1	1	3	3	4	5	3	3	2	2	2	0	1	1	1	1	3	3	4	5
C9JY01	SSR1	-0.490049	NaN	NaN	NaN	0.0343538	NaN	0.603056	NaN	NaN	-0.545435	0.484442	-0.594125	-0.667903	-0.377777	2	1	13.6	11.629	0.00012752	4.6375	2	2	2	2	2	1	2	2	1	2	2	2	2	2	1	1	1	1	1	0	1	1	1	1	1	1	1	1
M0QZR4;A0A024R0R1;Q92888;M0QYC1	ARHGEF1	-0.489329	-0.512767	-0.40861	0.0433975	0.193115	0.0879513	-0.144379	-0.228891	-0.18014	-0.0174529	-0.0187096	0.124854	0.151418	0.188774	50	49	54.1	108.32	0	323.31	28	28	29	29	28	26	40	33	39	42	34	21	28	31	28	27	28	29	28	26	40	33	39	41	34	21	28	31
Q6KC79;Q6IEH8	NIPBL	-0.488896	-0.380859	-0.357975	-0.114926	-0.154803	-0.0630414	-0.0556345	-0.192592	-0.0299117	0.150252	0.137361	-0.411003	-0.276165	-0.387508	58	58	26.2	316.05	0	153.01	30	28	31	31	29	17	27	20	16	37	29	25	25	29	30	28	31	31	29	17	27	20	16	37	29	25	25	29
O75607	NPM3	-0.488752	-0.525518	-0.493657	-0.584524	-0.75564	-0.538799	-0.211248	-0.171532	-0.17488	-0.0580987	-0.00583456	0.0621195	-0.0815879	-0.0942158	8	8	61.2	19.343	0	323.31	5	6	7	5	5	5	7	7	7	7	6	7	6	8	5	6	7	5	5	5	7	7	7	7	6	7	6	8
P61011;B4DDS7;G3V4F7	SRP54	-0.488608	-0.368537	-0.425445	0.00549334	0.00236764	-0.0145357	-0.193841	-0.049466	-0.0414037	-0.540323	-0.535453	-0.371891	-0.360772	-0.352128	26	26	54.4	55.704	0	323.31	13	18	16	23	19	22	17	14	14	16	18	23	18	19	13	18	16	23	19	22	17	14	14	16	18	23	18	19
P16389;B2RA23;Q6P2D3;Q09470;P22001	KCNA2;hCG_1642166;KCNA1;KCNA3	-0.487454	-0.369488	-0.899495	NaN	NaN	NaN	-0.449769	0.0829728	NaN	NaN	NaN	NaN	NaN	NaN	3	3	7.4	56.716	0	12.079	2	2	2	1	0	1	1	1	1	0	1	0	0	0	2	2	2	1	0	1	1	1	1	0	1	0	0	0
A0A024R2G2;Q9BXW9	FANCD2	-0.485866	-0.629586	-0.299022	0.142493	-0.0208246	NaN	-0.178469	-0.230469	-0.26424	0.283432	0.0178207	0.366701	0.547683	0.465307	46	46	41.4	164.13	0	180.11	19	10	23	3	2	1	24	23	30	10	15	31	21	33	19	10	23	3	2	1	24	23	30	10	15	31	21	33
S4R3H3;S4R393;S4R410;A7E2V4;H7BZ52	ZSWIM8	-0.483989	NaN	NaN	-0.349804	-0.791652	-0.488487	NaN	NaN	NaN	NaN	0.265037	NaN	NaN	NaN	8	8	6.3	178.85	0	12.312	3	1	0	7	7	2	0	0	0	0	2	0	0	0	3	1	0	7	7	2	0	0	0	0	2	0	0	0
Q9HD33	MRPL47	-0.482832	-0.529604	-0.426048	-0.531776	-0.585068	-0.614056	-0.446042	0.134643	-0.368103	-0.626505	-0.576394	-0.0931825	-0.0209805	-0.0937789	13	13	40	29.45	0	35.195	8	8	9	6	9	6	5	2	5	5	12	6	8	9	8	8	9	6	9	6	5	2	5	5	12	6	8	9
B7Z2R7;Q5T8D3;X6RDD7;Q5T8E0;B7Z9D0;Q8NCM9;B7Z2A7	ACBD5;KIAA1996	-0.482543	-0.665373	-0.624902	NaN	NaN	NaN	NaN	NaN	NaN	-0.343761	-0.377108	0.826802	NaN	NaN	8	7	16.3	58.792	0	60.922	5	6	5	0	1	0	0	0	0	4	4	3	1	1	5	6	5	0	1	0	0	0	0	3	4	3	1	1
Q9H2K8;A8K0J3;G3V1Q8;B3KPH9	TAOK3	-0.482254	0.140624	-0.210308	-0.262055	-0.354312	-0.219447	0.15303	-0.0604115	0.108694	-0.584209	-0.446365	-0.0396982	0.0891255	-0.0848711	29	26	38.6	105.4	0	323.31	4	4	5	28	23	18	6	5	4	11	6	6	7	11	3	2	3	25	21	16	5	4	2	9	4	5	5	9
A0A1C7CYX9;Q59GB4;Q16555;Q53ET2	DPYSL2	-0.482109	-0.498894	-0.480943	0.476528	0.505881	0.474672	NaN	NaN	NaN	-1.08579	-1.10487	-1.11494	-0.996583	-1.12747	34	12	66	73.502	0	323.31	30	33	32	29	28	28	0	0	0	22	26	28	28	28	9	11	11	9	9	10	0	0	0	6	8	8	8	8
Q6GQQ9;Q5SZ59	OTUD7B	-0.481096	-0.720546	-0.69193	0.711728	0.337801	0.37222	-0.195507	NaN	NaN	-0.334616	0.101102	NaN	NaN	NaN	13	12	23.3	92.525	0	51.13	4	4	3	6	4	5	2	1	1	9	8	0	0	1	3	3	2	5	3	4	1	0	1	8	7	0	0	1
A0A090N7T9;Q12765;A0A024RA21;B4DH22;B4DIV7	SCRN1	-0.480951	-0.428607	-0.326741	0.227897	0.258124	0.19486	-0.23583	-0.298137	-0.345841	NaN	NaN	NaN	NaN	NaN	27	27	78	46.382	0	323.31	10	8	10	25	23	22	16	17	15	0	0	0	0	0	10	8	10	25	23	22	16	17	15	0	0	0	0	0
A0A024R1X0;O15234;B4DKR6	CASC3	-0.480806	-0.818101	-0.521131	0.191486	0.603252	0.28733	-0.507988	-1.2854	-0.591828	-0.167968	-0.230333	0.255283	0.213266	-0.383191	11	11	22.4	80.474	0	83.788	6	7	3	8	5	7	5	7	7	3	3	4	7	8	6	7	3	8	5	7	5	7	7	3	3	4	7	8
P17568	NDUFB7	-0.480806	-0.458029	-0.811898	NaN	NaN	NaN	NaN	0.082175	0.123754	0.985072	0.925533	-1.26103	NaN	NaN	2	2	13.9	16.402	0.0023669	2.3114	1	2	2	1	1	1	1	1	2	2	2	2	1	1	1	2	2	1	1	1	1	1	2	2	2	2	1	1
Q15906;B4DMP5	VPS72	-0.480806	-0.330282	-0.446018	NaN	NaN	NaN	NaN	NaN	-0.232738	-0.326717	-0.99824	NaN	NaN	NaN	5	5	18.7	40.594	0	17.221	4	4	4	0	0	0	3	1	3	3	4	0	1	1	4	4	4	0	0	0	3	1	3	3	4	0	1	1
A0A024RAM2;P35754	GLRX	-0.480662	-0.533681	-0.474627	0.433233	0.473355	0.457402	0.215222	0.178289	0.179078	-0.501055	-0.391446	-0.579541	-0.524206	-0.564443	8	7	87.7	11.776	0	154.26	5	4	5	7	8	7	3	3	4	5	4	5	7	6	4	4	4	6	7	6	3	3	4	4	4	4	6	5
Q86U86;E7EVG2;H0Y5B5	PBRM1	-0.480517	-0.481487	-0.409829	0.917821	0.566357	0.757918	-0.127147	-0.123897	-0.0592282	-0.689248	-0.793289	-0.662404	-0.750838	-0.863647	49	49	36.4	192.95	0	220.25	30	22	28	2	2	3	37	31	25	28	31	17	14	17	30	22	28	2	2	3	37	31	25	28	31	17	14	17
Q59GT6;Q6IB63;P53611	RABGGTB	-0.480372	-0.430603	-0.163565	-0.1837	-0.237953	-0.0899495	-0.0530092	-0.211809	-0.0630906	0.106	0.459532	0.137335	0.105566	0.133768	9	9	35.3	35.915	0	156.29	4	4	4	8	8	9	3	7	6	7	8	6	6	8	4	4	4	8	8	9	3	7	6	7	8	6	6	8
Q92917	GPKOW	-0.480372	-0.19554	-0.379134	-0.125361	-0.167625	-0.0821885	-0.679826	-0.702125	-0.552543	-0.389104	-0.182856	0.0453968	0.14741	0.127149	22	22	56.9	52.228	0	323.31	11	13	9	15	12	13	14	15	12	9	9	16	12	14	11	13	9	15	12	13	14	15	12	9	9	16	12	14
Q14566;Q4ZG57;B4DRF6	MCM6	-0.480082	-0.435201	-0.429668	-0.148618	-0.157068	-0.13644	-0.231377	-0.136877	-0.026612	0.0189682	0.0115653	0.10923	0.037089	0.0799318	56	56	63.3	92.888	0	323.31	46	46	47	38	40	36	45	44	42	47	48	45	50	44	46	46	47	38	40	36	45	44	42	47	48	45	50	44
A0A024R8C7;Q9BTM9	C9orf74;URM1	-0.479793	-0.0690768	-0.467109	-0.566745	-0.476401	-0.583798	-0.080888	NaN	-0.301111	-0.353877	-0.301753	0.0393952	0.362449	0.318733	3	3	33.7	11.38	0	19.052	2	2	2	3	2	1	2	0	2	2	2	2	2	2	2	2	2	3	2	1	2	0	2	2	2	2	2	2
B2R7C5;A0A0S2Z4T1;P25205;J3KQ69;B4DUQ9;A0A0S2Z492;Q8NHX6;B4DS46	MCM3;HCC5	-0.478923	-0.44817	-0.458226	-0.193997	-0.174014	-0.165335	-0.109789	-0.144196	-0.0292106	-0.0649783	-0.136777	0.0491247	-0.0286424	0.0141161	60	3	73.5	91.008	0	323.31	49	50	51	42	44	36	52	49	45	49	51	46	51	46	2	2	1	2	2	0	2	1	1	2	1	1	1	0
A8K670;Q9Y314;A0A075B6F9;M0R3B2	NOSIP	-0.478778	-0.369646	-0.42091	-0.763393	-1.05942	-0.723458	-1.26566	-1.09971	-1.04958	0.00458456	0.108151	0.31195	0.209123	0.188859	14	14	57.8	33.184	0	241.69	11	11	11	11	7	7	4	4	4	9	12	7	6	6	11	11	11	11	7	7	4	4	4	9	12	7	6	6
A0A024R5K6;O95298;E9PM14;A0A087WUM3;E9PQ53	NDUFC2;KCTD14;NDUFC2-KCTD14	-0.477909	-0.353422	-0.418486	0.137947	0.281921	0.129052	0.0404953	0.118263	0.11421	0.501517	0.302535	-1.24201	-1.14838	-1.21759	8	5	39.5	14.187	0	30.872	4	5	4	4	5	4	5	5	5	5	6	3	7	6	3	3	3	2	2	2	3	3	3	3	4	2	5	4
A0A087X1E4;P53365;B4DXH2;B4DUZ3	ARFIP2	-0.477474	-0.561696	-0.499619	0.126304	0.15417	0.239791	-0.0840393	-0.0115024	-0.215802	-0.442183	-0.237837	-0.394882	-0.519119	-0.566039	12	12	39	41.595	0	202.81	5	3	3	12	9	10	6	8	5	3	11	4	5	4	5	3	3	12	9	10	6	8	5	3	11	4	5	4
Q5T200	ZC3H13	-0.477474	-0.285966	-1.00492	1.60783	0.879605	NaN	-0.288492	-0.118832	-0.218894	NaN	0.216145	0.161909	NaN	-0.46374	12	12	8	196.63	0	20.117	5	4	4	3	3	1	9	6	7	4	4	2	3	6	5	4	4	3	3	1	9	6	7	4	4	2	3	6
Q9BYC9	MRPL20	-0.476313	-0.386206	-0.465484	-0.491151	-0.495031	-0.624112	-0.380602	-0.408946	-0.385651	-0.543506	-0.490023	-0.26193	-0.225949	-0.26843	6	6	40.9	17.442	0	31.308	5	6	5	4	5	4	3	4	5	6	6	4	4	5	5	6	5	4	5	4	3	4	5	6	6	4	4	5
B1AHB0;P33992;Q53FG5;A8K521;B1AHB1;B4DQ39;B3KVF0	MCM5	-0.473699	-0.550049	-0.491617	-0.163419	-0.209307	-0.187035	0.0222492	0.0514961	-0.0537119	-0.0194939	-0.175241	-0.0646514	-0.203603	-0.0711876	56	23	70.7	82.285	0	323.31	42	45	44	41	39	32	43	43	45	44	37	45	46	39	16	18	18	15	16	12	18	18	18	18	14	16	16	16
Q9BU76	MMTAG2	-0.473118	-0.708628	-0.47124	0.105674	NaN	0.503946	-0.0980581	-0.423943	0.863243	-0.258856	-0.152621	0.496801	0.512729	0.728814	7	7	31.6	29.411	0	14.027	4	3	4	2	1	2	5	5	6	3	5	2	3	4	4	3	4	2	1	2	5	5	6	3	5	2	3	4
B7Z4Q0;H0Y6A0	ARFGAP3	-0.472536	-0.726346	-0.83284	0.00101149	0.0936604	0.00768344	-0.506836	-0.184994	NaN	-0.218427	-0.330579	-0.667596	-0.656034	-0.722245	20	2	54.3	48.969	0	323.31	5	9	6	17	17	17	5	3	0	12	9	13	10	7	0	1	1	2	2	2	2	1	0	1	1	2	2	1
Q96L92;A0A0C4DFU6	SNX27	-0.472536	-0.250405	-0.307878	-0.548978	-0.442216	-0.270975	-0.417325	-0.389248	-0.644665	-0.319171	-0.324275	0.014678	0.0680717	0.0100539	19	19	45.1	61.264	0	142.64	17	15	16	10	6	6	6	8	10	16	17	11	11	9	17	15	16	10	6	6	6	8	10	16	17	11	11	9
A0A0C4DGJ8;Q6IPR1;G3V521	LYRM5	-0.471809	-0.128146	NaN	-1.51631	-0.937871	NaN	NaN	NaN	NaN	NaN	-0.966795	NaN	-0.719411	NaN	2	2	18.2	10.604	0.0054677	1.9782	2	1	1	2	1	1	1	1	1	1	2	0	2	0	2	1	1	2	1	1	1	1	1	1	2	0	2	0
Q9BPX4;Q53XC2;P49770	EIF2B2	-0.470354	-0.478495	-0.698087	-0.527884	-0.488915	-0.456606	-0.315145	-0.249371	-0.350018	-0.400802	-0.400518	-0.375862	-0.350054	-0.379463	11	6	37.6	39.003	0	123.47	6	8	5	8	8	7	6	6	8	5	10	7	9	8	3	4	3	3	4	4	4	3	4	3	5	4	4	5
Q9NZL4	HSPBP1	-0.470063	-0.668631	-0.391472	-0.0177494	-0.0200212	-0.276799	-0.0117116	0.0567605	-0.151204	-0.135285	-0.0122052	-0.00369971	0.0851044	0.0631922	18	12	68.5	39.474	0	323.31	8	9	9	14	17	12	9	12	13	11	14	17	14	14	6	7	6	10	11	9	6	8	9	9	10	12	11	10
Q7Z4S6;A0A1B0GV47;A0A024R0V9	KIF21A	-0.469772	-0.249394	-0.279881	0.12076	-0.266724	-0.00544665	-0.209317	-0.0598708	-0.249978	0.128628	0.0378696	0.402045	0.410604	0.396524	47	30	42.8	187.18	0	323.31	19	19	24	3	2	4	24	25	18	34	33	32	27	22	14	15	18	3	2	3	17	18	13	22	23	21	18	15
Q96N11;H7BZK9	C7orf26	-0.46948	-0.334965	0.0359534	NaN	NaN	-1.28361	NaN	NaN	NaN	NaN	NaN	NaN	NaN	NaN	4	4	15.6	50.046	0	38.339	3	2	2	0	0	2	0	1	0	0	1	0	0	0	3	2	2	0	0	2	0	1	0	0	1	0	0	0
B7Z8K2;A0A0A0MRZ4;A4F1Y0;A8K4N4;Q15025;E7EMV7;B7Z5B0	TNIP1;NAF1	-0.469335	-1.42879	NaN	-0.614855	-0.256588	-0.277848	-0.0754995	0.527856	-0.31955	NaN	NaN	0.322683	0.222832	0.250831	17	17	37.8	70.048	0	78.946	4	2	0	8	10	8	7	3	6	1	1	6	7	8	4	2	0	8	10	8	7	3	6	1	1	6	7	8
V9HWA6;P60981;F6RFD5;B7Z9M9	HEL32;DSTN	-0.469335	-0.388874	-0.37247	0.108932	0.178602	0.0858771	0.0208948	0.0487977	-0.0235827	-0.163236	-0.12197	0.234357	0.261105	0.264278	18	15	81.8	18.506	0	224.58	8	8	9	12	12	11	11	12	13	13	14	14	11	11	8	8	8	12	11	11	11	12	12	13	13	12	11	11
O95602;B9ZVN9	POLR1A	-0.468752	-0.401379	-0.254936	-0.210186	-0.24692	-0.169152	0.338043	0.361051	0.363488	-0.106398	-0.199118	0.0447488	-0.0404579	-0.0542424	48	2	38.7	194.81	0	192.74	15	12	18	8	5	6	31	19	17	26	18	33	22	30	0	0	1	0	1	1	2	2	1	1	2	1	1	0
Q5JSZ5	PRRC2B	-0.468752	-0.117705	0.351976	NaN	NaN	NaN	-0.364499	-0.340834	-0.121971	0.106664	-0.155392	0.579088	0.763611	0.604633	28	17	16.9	242.96	0	114.04	7	7	6	1	1	1	12	11	9	10	11	15	18	16	3	1	3	0	0	1	5	6	5	5	6	9	11	10
Q6IN84	MRM1	-0.468606	-0.0957363	0.251382	NaN	NaN	NaN	-0.278694	-0.224196	-0.306744	NaN	NaN	-0.132737	0.027885	0.000359423	14	14	51.3	38.638	0	78.813	4	2	6	1	0	0	8	9	9	2	2	5	4	7	4	2	6	1	0	0	8	9	9	2	2	5	4	7
P51398;V9GZ03;V9GYL9;V9GYA7	DAP3	-0.466857	-0.407756	-0.511633	-0.810991	-0.819341	-0.975235	-0.0331526	-0.0686211	-0.157577	-0.461289	-0.550437	-0.0214637	-0.0383696	-0.0142059	20	20	57.8	45.566	0	265.64	12	13	14	10	11	10	14	14	12	11	17	16	12	15	12	13	14	10	11	10	14	14	12	11	17	16	12	15
Q6TGK8	MRPL37	-0.466565	-0.625984	-0.639254	NaN	NaN	NaN	NaN	NaN	NaN	-0.734281	NaN	NaN	NaN	NaN	11	1	57.2	32.522	0	40.391	9	8	7	6	7	5	5	5	7	6	8	4	7	9	1	1	1	0	0	0	0	0	0	1	1	0	0	1
Q9NSV4;B7ZB09;B4DPV3	DIAPH3	-0.465836	NaN	0.512756	-0.614855	1.09506	-0.577616	NaN	NaN	NaN	-0.923192	-0.73235	-0.176319	-0.653668	-0.649192	16	16	17.1	136.92	0	26.256	3	2	2	4	3	3	1	0	1	11	10	8	6	9	3	2	2	4	3	3	1	0	1	11	10	8	6	9
A0A024R073;A0A024R0F2;Q5TA45;C9IYS7;A0A087WYI0;C9J979;Q96HV7;J3QRY6	CPSF3L	-0.46569	-0.295372	0.0491143	-0.41407	-0.340011	-0.0139021	-0.292683	-0.947917	-0.165179	0.010666	0.167435	-0.0081356	0.263204	0.240774	10	10	25.3	56.012	0	62.427	4	5	5	4	5	6	4	3	3	3	5	5	5	3	4	5	5	4	5	6	4	3	3	3	5	5	5	3
Q6YHU6;H0Y3V5	THADA	-0.46569	-0.422452	-0.384696	-0.378573	-0.32696	-0.291389	-0.121182	-0.0850898	-0.190866	0.186199	0.133062	0.102344	0.101517	0.190788	41	21	31.2	219.6	0	144.98	30	25	29	14	15	11	21	16	20	15	25	21	19	16	15	13	15	5	7	5	10	7	10	8	12	10	8	7
E9PKG1;H7C2I1;Q99873;Q5U8W9;E9PIX6;B4DJ87;E9PQ98	PRMT1;HRMT1L2	-0.465398	-0.505105	-0.429668	-0.649656	-0.629834	-0.386554	0.445706	0.483062	0.369964	0.0770469	0.219431	-0.0254845	-0.161849	-0.134571	29	10	79.4	37.709	0	323.31	22	24	22	20	22	18	24	24	20	24	26	21	19	18	7	8	7	8	8	7	9	8	7	9	8	7	6	6
Q13501	SQSTM1	-0.465252	-0.242469	-0.276127	-0.302942	-0.30102	-0.315318	-0.548341	-0.512862	-0.481607	NaN	NaN	-0.51177	-0.479476	-0.421958	15	0	57.7	47.687	0	319.01	3	4	3	14	12	12	7	7	10	1	1	7	10	11	0	0	0	0	0	0	0	0	0	0	0	0	0	0
A0A024R1C2;O95985;A8K4N2;H0Y6W0	TOP3B	-0.465106	-0.185284	-0.529868	NaN	0.537075	NaN	0.224504	NaN	NaN	-0.207566	-0.447465	NaN	NaN	NaN	18	17	27.4	96.661	0	25.478	9	9	13	1	3	1	3	0	1	10	6	1	1	0	8	9	13	0	2	0	2	0	1	9	5	1	0	0
A0A0R4J2G3;Q6PIU2;A0A0A0MTJ9;H7C046	NCEH1	-0.463353	-0.161785	-0.26909	0.334187	0.3837	0.352672	0.251268	NaN	NaN	0.538977	0.265168	-0.340657	-0.428228	-0.40702	12	12	42.7	49.062	0	112.21	4	3	5	11	11	11	3	1	2	8	7	8	8	10	4	3	5	11	11	11	3	1	2	8	7	8	8	10
A8K492;P56192;B4DF61	MARS	-0.461891	-0.440246	-0.467257	-0.392129	-0.405496	-0.455491	-0.340401	-0.372372	-0.186436	-0.363422	-0.380291	-0.767608	-0.75676	-0.811005	54	53	61.2	101.14	0	323.31	41	41	44	41	43	41	40	41	42	42	42	50	48	47	40	40	43	40	42	40	39	40	41	41	41	49	47	46
E9PL24;A0A0C4DFQ0;E9PQG4	PDE4DIP	-0.461745	-0.381017	-0.262685	0.208686	0.467354	0.231618	NaN	0.118595	NaN	-0.310934	NaN	0.230715	-0.129515	0.209904	17	5	18.2	126.95	0	90.848	5	5	9	7	4	3	3	4	4	2	1	11	8	10	3	2	3	2	1	1	1	2	1	2	0	4	2	3
P42574	CASP3	-0.461745	-0.470846	-0.447362	-0.232432	-0.152062	-0.1865	-0.473774	-0.327732	0.175721	-0.464153	-0.395232	0.254219	0.0858334	0.237031	16	16	68.2	31.608	0	273.23	13	16	10	13	13	10	10	8	10	12	11	10	11	11	13	16	10	13	13	10	10	8	10	12	11	10	11	11
Q5JRI1;Q53GD7;A0A0S2Z504;O75494	SRSF10	-0.46116	-0.298826	-0.280696	0.706578	0.672883	0.796978	-0.501528	-0.483567	-0.553102	0.433863	0.226716	-0.135684	-0.27973	-0.293752	8	8	40.7	20.913	0	112.05	5	6	6	7	6	5	6	8	8	5	8	5	5	8	5	6	6	7	6	5	6	8	8	5	8	5	5	8
Q8TB52	FBXO30	-0.46116	-0.348144	-0.299184	0.388161	NaN	NaN	NaN	NaN	NaN	NaN	NaN	NaN	-0.176693	NaN	5	5	10.7	82.303	0	13.395	1	2	1	2	1	1	1	1	1	0	1	1	1	1	1	2	1	2	1	1	1	1	1	0	1	1	1	1
Q06587;A0A024RCR9;B4DW57;B4DVB5	RING1	-0.460721	-0.343172	-0.0411238	-0.194452	-0.212341	-0.105131	-0.298935	-0.468676	-0.380431	-0.162087	0.118559	NaN	0.187171	0.0473704	9	8	32	42.429	0	167.6	6	7	7	3	6	3	6	7	7	3	4	2	7	6	5	6	6	3	5	3	5	6	6	2	3	1	6	5
A0A024R2G8;O15084;B4DIW9	ANKRD28	-0.460429	-0.0977438	0.173594	-0.0208053	0.294377	0.428623	-0.0180518	-0.0985518	0.123754	-0.320995	-0.0513184	0.0137488	-0.0209217	0.0910507	30	26	39.1	112.96	0	323.31	6	5	4	15	12	11	18	19	13	10	5	20	19	18	5	4	3	14	11	10	17	19	13	9	4	18	16	15
B4DXG8;D6RIY6;A5PLM5;Q06265;D6R905;D6RA17	EXOSC9	-0.460136	-0.30014	-0.519407	-0.243342	0.0116679	-0.238586	-0.316139	-0.265296	-0.24176	-0.568631	-0.618328	-0.531533	-0.390524	-0.292222	10	10	41.1	43.561	0	227.34	10	9	9	6	7	6	6	6	7	7	8	7	8	6	10	9	9	6	7	6	6	6	7	7	8	7	8	6
Q08AD1;B3KTI4	CAMSAP2	-0.459697	-0.456515	-0.0322269	0.240028	0.315199	0.314457	-0.401701	NaN	NaN	NaN	NaN	0.337372	0.131586	0.0774654	33	33	33.5	168.09	0	195.13	13	8	18	25	22	20	3	0	1	0	0	10	10	13	13	8	18	25	22	20	3	0	1	0	0	10	10	13
A0A024QZC1;O95400;A0A0S2Z5J7;Q5QTR6	CD2BP2	-0.459404	-0.435354	-0.526865	-0.211977	-0.322196	-0.0914612	-0.411721	-0.100237	-0.393591	-0.714069	-0.625909	-0.261317	-0.123234	-0.212035	12	12	47.5	37.646	0	227.41	8	10	7	8	8	6	4	6	4	5	8	6	6	4	8	10	7	8	8	6	4	6	4	5	8	6	6	4
B4DRA0;Q6N037;E1P5S2;B7Z4L7;Q7Z3L0;Q6MZY7;H0Y4X3	DKFZp686A11192;RNPC2;DKFZp781I1140;DKFZp686C17209;RBM39	-0.458818	-0.459088	-0.396538	0.611985	0.529091	0.527652	0.228336	0.236262	0.141438	0.0958286	0.213662	0.153741	0.262674	0.246104	20	0	56.2	56.41	0	323.31	18	16	16	17	13	14	17	16	18	17	15	13	16	11	0	0	0	0	0	0	0	0	0	0	0	0	0	0
A0A0A0MTI2;O14492;C9JK89	SH2B2	-0.458379	-0.377707	-0.184939	NaN	NaN	NaN	NaN	NaN	NaN	0.713849	0.852056	0.506645	0.340582	NaN	11	10	17.5	72.286	0	32.759	8	10	9	1	0	1	0	1	1	3	2	2	2	1	8	9	9	1	0	1	0	1	1	3	2	2	2	1
Q96EY7;B2RDU4	PTCD3	-0.457646	-0.492515	-0.579373	-0.546931	-0.553137	-0.503781	-0.159017	-0.163215	-0.112979	-0.340804	-0.459754	0.038885	0.0257057	-0.00638688	25	25	47.9	78.549	0	317.67	13	16	16	13	12	9	21	24	20	18	14	18	18	15	13	16	16	13	12	9	21	24	20	18	14	18	18	15
Q86X55;K7EQA8	CARM1	-0.457206	-0.442535	-0.644238	-0.126657	-0.202018	-0.0135399	0.248987	0.274746	0.366023	0.0145765	0.0540542	-0.462266	-0.374633	-0.428964	21	21	44.6	65.853	0	323.31	14	14	15	15	16	14	16	14	12	14	12	18	15	16	14	14	15	15	16	14	16	14	12	14	12	18	15	16
Q59EM5;P32121;I3L412;K7ENA6	ARRB2	-0.456913	NaN	NaN	NaN	NaN	NaN	0.250357	NaN	NaN	NaN	NaN	NaN	NaN	-0.51543	7	7	19.5	46.029	0.00013016	5.4446	3	1	1	0	0	0	3	1	1	0	0	0	0	2	3	1	1	0	0	0	3	1	1	0	0	0	0	2
A0A024R7C5;Q9BYD3;K7ES61;X6RAY8;K7ELQ0	MRPL4	-0.45618	-0.420602	-0.377741	-0.471268	-0.536734	-0.57506	-0.382748	-0.351977	-0.399773	-0.634791	-0.499517	-0.274746	-0.269133	-0.255411	15	15	71.7	34.919	0	323.31	13	12	11	9	10	9	5	8	7	6	11	11	11	11	13	12	11	9	10	9	5	8	7	6	11	11	11	11
P53609	PGGT1B	-0.455886	0.119961	-0.0141199	-0.283989	-0.364605	-0.273294	0.281137	0.232516	0.0579664	-0.0491882	0.026683	-0.0653541	-0.107273	-0.138816	6	6	15.4	42.368	0	9.9842	3	5	4	6	6	2	4	4	3	3	5	3	4	5	3	5	4	6	6	2	4	4	3	3	5	3	4	5
O95559		-0.45574	-0.533536	NaN	NaN	NaN	-0.180981	NaN	NaN	NaN	NaN	NaN	NaN	-0.481292	-0.581906	1	1	2.1	72.225	0.0074661	1.7917	1	1	1	1	1	1	1	0	0	1	1	1	1	1	1	1	1	1	1	1	1	0	0	1	1	1	1	1
Q2L6I0;Q96QC0;Q58F28	PPP1R10	-0.455593	-0.476698	-0.522279	-0.191261	-0.0265195	0.117847	-0.0742828	-0.0114311	-0.236728	0.00707668	0.122545	0.0493817	0.0905388	0.0381163	30	30	35.9	99.057	0	195.91	22	17	23	15	17	10	19	15	13	16	13	17	19	20	22	17	23	15	17	10	19	15	13	16	13	17	19	20
Q9P015;B2R739;E5RHF4	MRPL15	-0.454859	-0.519666	-0.368273	-0.538485	-0.473776	-0.545488	-0.447361	-0.451324	-0.347832	-0.607843	-0.654166	-0.376655	-0.267772	-0.246494	22	2	67.9	33.419	0	108.84	17	19	17	14	14	14	13	15	14	14	14	18	16	17	2	2	2	2	2	2	1	2	2	2	1	2	2	2
E7EQZ4;Q16637;A0A076L8Z0;I3QJX8;I6T6Y4;I2E4T1;I3QJX9;B4DP61	SMN1;SMN2	-0.454565	-0.48029	-0.525289	-0.00150992	0.120344	0.318874	-0.361863	-0.233562	-0.247265	0.339442	0.123847	0.359476	0.43974	0.241782	8	8	38.1	31.689	0	143.47	5	4	3	5	5	6	6	6	6	4	8	4	6	5	5	4	3	5	5	6	6	6	6	4	8	4	6	5
Q8NFF5;Q5T196;B3KQW9	FLAD1	-0.454565	-0.342048	-0.390088	-0.3658	-0.69473	-0.296	-0.139218	-0.034785	-0.133512	-0.306997	-0.375833	0.0416485	0.0257213	0.0391929	27	27	62.9	65.265	0	323.31	20	22	24	7	6	7	22	22	19	18	20	22	18	18	20	22	24	7	6	7	22	22	19	18	20	22	18	18
A0A024R3K9;A0A024R3N2;Q6P4R8	NFRKB	-0.454272	-0.220688	-0.396844	0.907259	0.440259	0.550784	-0.240546	-0.178942	-0.155621	NaN	-0.0145879	NaN	NaN	NaN	19	19	24.2	139	0	96.893	7	6	4	2	1	4	11	12	15	1	4	0	0	0	7	6	4	2	1	4	11	12	15	1	4	0	0	0
K7EIG1	CLUH	-0.454272	-0.486114	-0.645045	NaN	-0.343654	NaN	NaN	NaN	NaN	-0.330865	NaN	NaN	NaN	NaN	52	0	55.6	140.49	0	12.147	44	38	41	22	22	25	38	29	32	37	44	41	38	43	0	0	0	0	0	0	0	0	0	0	0	0	0	0
A0A140VKC0		-0.453684	NaN	NaN	NaN	NaN	NaN	NaN	NaN	NaN	NaN	0.568189	NaN	NaN	NaN	33	1	68.3	57.028	0	22.066	28	29	28	27	25	25	23	25	20	30	33	13	16	11	1	1	1	0	0	0	0	1	1	1	1	0	0	0
J3KRR7;A8KAB0;A0A024R6T1;Q9NQC7;B3KND1;B3KNA9;A0A024R6Q9;H3BS09	CYLD	-0.453097	0.876647	NaN	-0.496374	NaN	NaN	NaN	NaN	NaN	NaN	-1.47845	-0.342397	0.214467	-0.249516	10	10	16.5	101.9	0	35.06	2	2	1	2	1	1	0	0	0	1	2	3	3	5	2	2	1	2	1	1	0	0	0	1	2	3	3	5
Q6PI98;K7EIY8;K7EQ79;M0R3E2	INO80C	-0.452803	-0.758843	-0.26252	NaN	NaN	0.367923	NaN	-0.351383	-0.518623	NaN	-0.549634	NaN	NaN	NaN	4	3	37.5	20.642	0	15.909	2	3	3	2	2	2	2	3	2	0	2	0	0	1	1	2	2	1	1	1	2	3	1	0	2	0	0	1
Q6N063;A0A024RBQ7;F5H145;B3KTF4	OGFOD2	-0.452068	-0.621681	-0.643835	NaN	NaN	NaN	NaN	NaN	NaN	-1.26659	-1.34179	-0.103071	NaN	NaN	6	5	33.1	38.996	0	91.427	2	4	3	0	1	0	1	1	0	1	4	1	1	1	2	3	3	0	1	0	1	1	0	1	4	1	1	1
Q96BW5;A0A0A0MSI3	PTER	-0.450598	-0.606894	-0.431023	-0.926019	-0.870275	-0.969396	0.27006	0.271643	0.151867	-0.464511	-0.379782	-1.6038	-1.53405	-1.72297	14	14	50.1	39.017	0	196.92	4	8	6	9	11	5	5	6	6	8	9	8	4	10	4	8	6	9	11	5	5	6	6	8	9	8	4	10
Q9NYK5;C9JG87	MRPL39	-0.45045	-0.52274	-0.438235	-0.565104	-0.649387	-0.633626	-0.379234	-0.239103	-0.217865	-0.493109	-0.407164	-0.312642	-0.332289	-0.410327	14	14	49.4	38.711	0	109.54	9	10	13	8	11	5	6	9	10	10	12	11	10	13	9	10	13	8	11	5	6	9	10	10	12	11	10	13
G5E9V5;P82650;G5E9W7;Q8NBL6;Q59GX8;A8K9Y7	MRPS22	-0.449862	-0.428146	-0.52443	-0.803447	-0.865431	-0.950339	-0.21154	-0.239661	-0.252131	-0.593484	-0.41316	-0.0759922	-0.0154763	-0.0335014	20	4	65.7	41.209	0	267.81	12	16	14	13	14	10	14	14	13	12	14	15	14	16	4	4	4	3	3	1	4	4	3	4	3	4	4	4
Q8NBF2	NHLRC2	-0.449126	-0.479991	-0.378206	-0.0168488	-0.0364093	-0.0140832	-0.244673	-0.608198	-0.513727	-0.435278	-0.353361	-0.158517	-0.177484	-0.118043	27	27	52.3	79.443	0	323.31	13	14	14	25	21	20	9	9	11	16	12	8	11	10	13	14	14	25	21	20	9	9	11	16	12	8	11	10
B3KQZ4;E9PJ55;Q9NUJ3	TCP11L1	-0.448537	0.427151	0.335785	0.0254366	0.125585	0.160588	-0.517026	-0.349402	-0.407875	-0.273275	-0.120184	NaN	NaN	NaN	12	12	25	57.004	0	44.033	2	3	2	10	9	7	7	5	2	3	6	1	0	0	2	3	2	10	9	7	7	5	2	3	6	1	0	0
B4DLA6;A0A024R7U6;B3KMX0;P33991	MCM4	-0.44839	-0.487009	-0.410894	-0.178937	-0.186446	-0.130481	-0.176651	-0.182863	-0.0810376	-0.00578574	0.0406373	-0.0135196	-0.0565838	-0.0189727	58	57	71.1	92.722	0	323.31	53	53	52	47	42	47	51	53	53	49	51	54	52	52	52	52	51	46	41	46	51	52	52	49	51	53	52	51
Q9BY44;F8WAE5	EIF2A	-0.4478	-0.459692	-0.475363	-0.46399	-0.49122	-0.455021	-0.399119	-0.374354	-0.444488	0.1487	0.195294	-0.0409847	-0.0547195	-0.042658	32	32	70.1	64.989	0	323.31	26	27	27	27	27	21	23	27	24	21	21	31	31	27	26	27	27	27	27	21	23	27	24	21	21	31	31	27
G5E9C2;Q15653;I3L4X3;Q59EM7;Q96LS1;I3L1A4	NFKBIB	-0.445884	-0.23382	-0.366093	NaN	NaN	NaN	-0.530236	-0.206507	-0.487231	0.196742	0.207607	NaN	NaN	NaN	7	7	41.9	29.145	0	30.312	3	3	2	1	1	0	2	3	3	2	7	1	1	1	3	3	2	1	1	0	2	3	3	2	7	1	1	1
A0A024R2T6;Q7L2E3;H7BXY3	DHX30	-0.445589	-0.382591	-0.309966	-0.288431	-0.403356	-0.232173	-0.0689244	-0.127929	-0.185015	-0.0061022	0.0386831	0.0806765	0.0329408	0.108197	66	66	63.1	133.94	0	323.31	35	40	38	29	28	22	54	50	48	38	29	42	41	43	35	40	38	29	28	22	54	50	48	38	29	42	41	43
Q7Z6E9	RBBP6	-0.444999	-0.102662	0.00489565	NaN	NaN	NaN	0.0174426	-0.172611	0.0141402	0.293132	-1.08333	NaN	NaN	0.448324	18	18	14.2	201.56	0	14.251	8	6	4	1	2	1	11	6	8	4	2	0	1	2	8	6	4	1	2	1	11	6	8	4	2	0	1	2
Q9BUR4;C6ZGX2;C6ZGR0;E9PMR3;E9PMG4	WRAP53;WDR79	-0.444113	NaN	NaN	NaN	NaN	-0.444568	NaN	NaN	NaN	-0.88382	NaN	NaN	NaN	NaN	5	5	14.2	59.309	0	9.9047	2	2	1	2	0	3	0	2	1	2	1	1	1	1	2	2	1	2	0	3	0	2	1	2	1	1	1	1
A0A024R4X7;Q9UKX7;B4E2D3	hCG_1989366;NUP50	-0.443818	-0.194326	-0.403729	0.150923	0.187067	0.263357	-0.174161	-0.184876	-0.244044	0.167942	0.436302	0.505003	0.528769	0.615048	17	17	48.9	50.144	0	323.31	14	15	13	16	16	16	14	15	14	14	14	15	13	15	14	15	13	16	16	16	14	15	14	14	14	15	13	15
E5KNY5;P42704	LRPPRC	-0.44367	-0.456515	-0.414846	-0.520221	-0.534369	-0.475785	0.101698	0.111083	0.0918535	-0.126497	-0.13987	-0.205552	-0.252465	-0.257893	117	26	76.9	157.9	0	323.31	86	87	97	91	84	80	99	101	96	93	92	98	95	102	20	20	21	17	17	17	23	20	19	19	21	20	21	22
Q7Z4Q2	HEATR3	-0.443375	-0.802223	-0.773835	0.684088	NaN	NaN	-0.377619	-0.557353	-0.437786	-0.298038	-0.244893	0.265528	0.248864	0.137962	25	25	35.1	74.582	0	109.36	12	11	9	3	0	1	4	4	6	9	7	21	23	17	12	11	9	3	0	1	4	4	6	9	7	21	23	17
A0A024R8D2;Q6P1M0;B3KNH1;B3KQE8	SLC27A4	-0.443227	-0.781998	-0.844981	0.209547	0.697964	0.542967	-0.358169	-0.289982	-0.248263	0.10416	-0.818258	-0.143957	-0.25409	-0.172075	20	19	37.6	72.063	0	46.755	10	9	10	2	4	5	10	13	9	7	10	9	9	11	9	9	9	1	3	4	9	12	9	6	9	8	9	11
A4D1V4;Q9BYC8	MRPL32	-0.442341	-0.503924	-0.557389	-0.504272	-0.529568	-0.606335	-0.324935	-0.337074	-0.369659	-0.449299	-0.567332	-0.141426	-0.349937	-0.259981	6	6	29.3	21.405	0	209.58	3	4	2	4	4	5	3	5	2	4	5	4	6	5	3	4	2	4	4	5	3	5	2	4	5	4	6	5
Q9BYW2;H7C3H4	SETD2	-0.442341	NaN	-0.0815554	NaN	NaN	NaN	-0.563977	-0.290352	0.445331	NaN	NaN	NaN	NaN	NaN	22	22	12.6	287.59	0	10.169	3	2	4	0	1	0	10	9	7	1	1	1	2	1	3	2	4	0	1	0	10	9	7	1	1	1	2	1
B4E100;Q7Z5R6	APBB1IP	-0.441898	-0.413338	-0.374332	NaN	NaN	NaN	NaN	NaN	NaN	0.918307	0.956179	0.222693	0.0473129	0.276546	16	15	33.1	70.672	0	166.93	12	12	12	0	0	0	0	0	0	10	10	11	11	11	12	11	11	0	0	0	0	0	0	10	10	11	11	11
A0A024QZH6;Q9H7N4	SR-A1;SCAF1	-0.440715	-0.0409161	0.0484074	NaN	0.101007	0.130079	-0.149076	-0.414928	-0.179007	-0.269783	NaN	NaN	NaN	NaN	11	11	11.3	139.26	0	33.726	3	3	7	1	4	4	3	4	2	3	0	0	0	1	3	3	7	1	4	4	3	4	2	3	0	0	0	1
Q5IRN2	DAZAP1/MEF2D fusion	-0.440271	-0.39826	-0.366716	0.259726	0.0969199	0.149533	0.0390379	0.0636954	-0.0275961	-0.263992	-0.0738288	-0.374615	-0.24116	-0.167091	18	0	44.1	48.907	0	310.73	13	13	12	11	10	10	11	15	13	16	14	10	8	9	0	0	0	0	0	0	0	0	0	0	0	0	0	0
B2RDX0;A0A024R6R1;A8K7Z9;Q8NEM2	SHCBP1	-0.440123	-0.217091	-0.320527	NaN	NaN	NaN	NaN	NaN	-1.26589	-0.155176	-0.324143	0.248997	0.360166	0.298581	23	23	44.3	75.632	0	167.01	4	6	4	1	2	1	0	1	3	15	12	11	17	12	4	6	4	1	2	1	0	1	3	15	12	11	17	12
Q6IB23;A0A024R7M1;O14593;A0A024R7P0;H0YGQ6;F5GY33	RFXANK	-0.440123	-0.409618	-0.324194	NaN	NaN	NaN	-0.767388	-0.35415	-0.831622	NaN	-0.410914	-0.077804	0.110582	-0.207047	10	10	61.9	28.088	0	127.61	5	6	6	2	1	1	2	4	2	1	1	4	5	6	5	6	6	2	1	1	2	4	2	1	1	4	5	6
Q5SY16	NOL9	-0.439827	-0.378969	-0.361257	0.40272	1.16685	0.431774	-0.621326	-0.102049	-0.577611	0.0415719	-0.112723	0.631799	0.640487	0.579507	15	15	32.2	79.322	0	132.81	13	13	13	5	4	2	13	13	11	8	5	3	2	3	13	13	13	5	4	2	13	13	11	8	5	3	2	3
O43491	EPB41L2	-0.439679	-0.500079	-0.399907	0.293196	0.305908	0.233975	0.0622377	0.0112901	0.0197967	-0.225903	0.122597	-0.0536458	-0.115414	-0.323161	49	1	61.5	112.59	0	323.31	16	24	23	44	44	45	39	37	33	14	11	13	9	16	0	1	1	1	1	1	0	0	0	0	0	0	0	0
A8MT69;J3QR01	STRA13	-0.439235	NaN	NaN	NaN	NaN	NaN	NaN	NaN	NaN	NaN	NaN	NaN	0.116574	0.12643	4	2	51.9	8.9593	0.00012585	4.0806	2	0	0	1	1	1	1	1	1	0	0	1	3	2	1	0	0	1	1	1	1	1	1	0	0	0	2	1
Q9Y6N1;B4DEY8;B4DI26	COX11	-0.439087	-0.376445	-0.302409	-0.319876	-0.724616	0.320373	-0.307049	-0.393845	-0.414472	NaN	-0.526862	0.388997	0.224628	0.130177	9	9	49.3	31.43	0	59.3	4	4	5	6	4	2	6	5	4	1	7	3	3	4	4	4	5	6	4	2	6	5	4	1	7	3	3	4
Q8ND56;A0A140TA76;K7EMZ9	LSM14A	-0.438051	-0.347984	-0.530154	0.00752636	-0.054179	0.0332917	-0.519641	-0.674541	-0.579357	-0.111446	-0.25082	0.0310291	-0.0194519	-0.139946	15	14	28.1	50.529	0	223.01	8	7	7	7	8	8	9	10	10	6	8	6	6	6	8	7	7	7	7	7	9	10	10	6	8	6	6	6
Q16186;B4DMP7;Q68E00;A0A087WX59	ADRM1;DKFZp686G2045	-0.437903	-0.327532	-0.429668	-0.15809	-0.0751172	-0.105214	-0.394897	-0.249702	-0.240142	-0.247583	-0.154226	-0.409343	-0.25771	-0.231158	8	8	21.4	42.153	0	225.75	7	7	6	6	6	6	5	7	6	5	6	6	6	6	7	7	6	6	6	6	5	7	6	5	6	6	6	6
O43592;A8KA19;A0A024RB67	XPOT	-0.437607	-0.460146	-0.510622	-0.32001	-0.262513	-0.35542	0.291354	0.348381	0.393143	-0.266688	-0.201954	-0.652711	-0.651297	-0.738451	39	39	55.6	109.96	0	323.31	33	32	32	36	30	28	31	32	31	33	32	35	32	33	33	32	32	36	30	28	31	32	31	33	32	35	32	33
Q9H2P9	DPH5	-0.436718	-0.597348	-0.598763	-0.418049	-0.651978	-0.355873	-0.21265	-0.292146	-0.267771	NaN	NaN	0.248441	0.500629	0.305514	13	13	55.4	31.651	0	280.33	10	6	6	5	6	4	5	8	10	1	1	6	5	6	10	6	6	5	6	4	5	8	10	1	1	6	5	6
Q14444;G3V153;B3KXU8;B4DSF8;E9PLA9	CAPRIN1	-0.435383	-0.406824	-0.403729	0.283291	0.193266	0.30512	-0.23583	-0.0542407	-0.145715	0.725289	0.649557	0.368437	0.316702	0.277761	20	20	40.9	78.365	0	247.25	14	16	11	10	8	10	13	11	11	14	7	14	12	11	14	16	11	10	8	10	13	11	11	14	7	14	12	11
Q96GD7		-0.435383	-0.344938	-0.330713	NaN	NaN	NaN	-0.00365277	0.330908	-0.0814355	-0.480881	-0.330579	-0.182421	NaN	NaN	16	3	77.9	31.931	0	183.12	11	11	10	11	11	11	11	11	13	13	14	9	12	11	1	1	1	0	0	1	3	2	3	2	2	1	1	1
P19623	SRM	-0.43479	-0.320883	-0.299184	-0.17237	-0.185536	-0.247267	0.252257	0.382617	0.336186	-0.0947569	-0.119738	-0.17775	-0.230275	-0.216469	22	22	93.4	33.824	0	323.31	16	18	16	17	17	15	17	18	17	14	16	19	21	21	16	18	16	17	17	15	17	18	17	14	16	19	21	21
F4ZW62;Q12905;Q53FG3;F4ZW63;B4DY09	ILF2	-0.434642	-0.369488	-0.411351	0.221967	0.223934	0.223009	0.254604	0.272832	0.28739	-0.435521	-0.417145	-0.594319	-0.56215	-0.590928	26	26	81.5	43.062	0	323.31	23	24	22	21	22	21	22	20	19	21	22	20	22	20	23	24	22	21	22	21	22	20	19	21	22	20	22	20
A0A024R040;P55809;Q6IAV5;E9PDW2;B7Z609	OXCT1;OXCT	-0.434048	-0.423377	-0.477567	-0.801889	-0.790105	-0.809551	0.413237	0.408889	0.430584	-0.157339	-0.134859	-0.31548	-0.282429	-0.328401	21	20	58.7	56.157	0	323.31	16	18	16	19	16	14	18	17	16	16	18	20	20	18	16	17	15	18	15	13	17	16	16	15	17	19	19	17
Q7Z2W9;A0A024R5G7;B4DXI4;F5H7V8;H3BUY0	MRPL21	-0.434048	-0.422914	-0.445271	-0.503316	-0.568239	-0.595641	-0.385472	-0.380465	-0.448201	-0.481471	-0.507544	-0.28093	-0.254215	-0.297317	9	9	54.1	22.814	0	86.721	9	8	8	8	7	8	7	7	8	8	8	8	9	8	9	8	8	8	7	8	7	7	8	8	8	8	9	8
Q9NQT5	EXOSC3	-0.434048	-0.269686	-0.215207	0.0451643	0.0283944	0.124251	-0.0806192	-0.108105	-0.0666674	-0.568072	-0.52942	-0.591981	-0.442884	-0.521029	15	15	70.9	29.572	0	316.75	9	13	9	12	12	8	13	12	9	9	12	10	10	12	9	13	9	12	12	8	13	12	9	9	12	10	10	12
Q9UNX3;E5RIT6	RPL26L1	-0.434048	-0.420756	-0.522996	0.198384	0.238052	0.154133	0.173397	0.161229	0.193256	-0.451584	-0.551928	0.230612	-0.264054	-0.0619955	16	3	61.4	17.256	0	7.1357	10	13	12	13	11	11	11	9	10	8	11	12	11	12	2	2	2	2	1	2	2	1	1	1	2	2	2	2
Q59E88;Q53G26;Q96EY1	DNAJA3	-0.4339	-0.476548	-0.537996	-0.574335	-0.771401	-0.284953	-0.732785	-0.596667	-0.354918	-0.433334	-0.42892	-0.501319	-0.453699	-0.548067	14	2	33.1	52.286	0	92.409	10	11	11	10	9	6	8	8	9	9	10	10	6	6	2	2	2	1	1	1	2	1	2	1	0	1	0	0
E5KRP5;Q9UBP0;E5KRP6	SPAST	-0.433157	-0.221886	NaN	NaN	NaN	NaN	-0.363455	-0.473768	-0.359056	NaN	0.310739	0.123134	-0.112797	0.223291	18	17	43.5	67.196	0	264.83	5	6	2	1	0	1	9	9	11	2	3	7	4	5	5	6	2	1	0	1	9	9	11	2	2	6	4	5
D6W646;M0QZS0	hCG_22253;ARHGEF18	-0.432563	NaN	0.824011	0.433981	0.369833	0.375534	-0.259286	-0.0799414	-0.111248	2.05006	-0.11362	-0.173585	0.348512	0.35484	35	2	50.9	114.08	0	323.31	4	1	3	25	20	23	22	21	26	2	6	3	7	6	0	0	0	0	0	1	0	2	2	0	0	0	0	0
A0A024R5H0;O75531;B2R4V4	BANF1	-0.431969	-0.383535	-0.370295	1.12837	1.1245	0.978707	-0.157966	-0.10476	-0.117327	0.788225	0.800379	0.374739	0.550785	0.44358	10	10	62.9	10.058	0	107.63	9	8	7	6	6	6	7	9	6	9	7	7	7	8	9	8	7	6	6	6	7	9	6	9	7	7	7	8
K7ENL9;B7Z3Q1;Q96DM3;B7Z201	C18orf8	-0.431672	-0.980941	-0.731784	-0.201332	-0.220804	-0.0593244	0.577623	0.0184946	0.34076	-0.207286	-0.118098	-0.71887	-0.65953	-0.688125	11	4	25.1	69.389	0	20.685	4	4	7	7	5	5	2	2	2	7	7	7	8	8	1	1	2	2	1	1	0	0	0	2	2	2	2	3
O94874	UFL1	-0.431672	-0.396386	-0.461192	0.275969	0.245312	0.259941	0.195027	0.179084	0.104516	-0.780943	-0.886772	-0.986619	-1.25433	-1.08041	45	44	59.2	89.594	0	323.31	32	35	29	30	30	25	30	25	28	29	33	36	31	26	32	35	29	30	30	25	30	25	28	29	32	36	31	26
A8K3M3;P18031;B4DSN5	PTPN1	-0.431375	-0.349425	-0.372004	0.387412	0.398285	0.330792	0.0192422	-0.0969285	-0.202458	-0.102825	-0.203087	-0.390514	-0.483852	-0.165704	22	22	64.8	49.966	0	322.61	14	11	14	19	20	19	13	14	16	10	10	4	3	6	14	11	14	19	20	19	13	14	16	10	10	4	3	6
F6IR49	HLA-A	-0.431375	NaN	NaN	NaN	NaN	NaN	NaN	NaN	NaN	NaN	NaN	NaN	NaN	NaN	17	2	54	38.128	0	36.95	15	11	10	6	5	5	10	10	11	4	4	10	10	9	2	0	0	1	0	0	0	0	0	0	0	1	1	1
Q5JS54;D6RB92;D6REN3;E2QRC7	PSMG4	-0.431375	-0.468741	-0.612356	-0.673876	-0.587982	-0.628483	0.0936245	-0.0794117	-0.0495358	-0.142719	-0.195565	-0.235453	-0.156911	-0.138109	7	7	84.6	13.775	0	323.31	5	4	3	5	5	5	3	5	4	4	5	4	6	4	5	4	3	5	5	5	3	5	4	4	5	4	6	4
Q8N523;A0A024R1I7;Q9UBB9;B4DPE5;B4DSX8	TFIP11	-0.430483	-0.0948232	-0.158009	0.646136	0.108869	NaN	-0.347811	-0.265676	-0.366252	0.36411	0.105826	0.27799	0.515044	0.455745	19	19	29.7	96.793	0	124.5	5	8	6	3	3	2	11	13	9	7	8	13	9	8	5	8	6	3	3	2	11	13	9	7	8	13	9	8
Q6PID6;A0A1B0GU95;A0A1B0GV67;A0A1B0GUJ4	TTC33	-0.430483	-0.195714	-0.498603	NaN	-0.110527	NaN	-0.418592	-0.36289	-0.437425	-0.74334	NaN	NaN	NaN	-0.469534	8	8	37	29.411	0	33.038	1	2	1	2	3	1	8	7	4	1	1	1	1	1	1	2	1	2	3	1	8	7	4	1	1	1	1	1
O60262;K7ESC6	GNG7	-0.429888	-0.234839	0.0800162	NaN	NaN	NaN	0.275568	0.392551	NaN	-0.984971	-0.970803	NaN	-0.429888	NaN	6	6	82.4	7.5217	0	18.67	3	3	2	0	0	0	2	2	1	4	3	1	2	1	3	3	2	0	0	0	2	2	1	4	3	1	2	1
Q9BY77;Q96DI9;F6VRR5;B4E0L0	POLDIP3	-0.429888	-0.268685	-0.383153	0.67069	0.532322	0.72269	-0.249064	-0.273938	-0.416645	0.166373	0.26586	0.17195	-0.0218761	-0.148534	11	7	36.3	46.089	0	94.097	8	6	6	5	6	6	9	10	7	6	5	5	5	6	4	2	2	1	2	2	5	6	4	3	3	3	2	3
A0A024QYX5;A0A0S2Z5C9;Q9UET6	FTSJ1	-0.428995	-1.25422	-0.267778	-0.580304	-0.304872	NaN	NaN	NaN	-0.141686	-0.173684	-0.0942222	0.0385099	0.543704	-0.17594	5	1	17.6	36.079	0	26.037	4	2	3	3	2	1	1	1	1	4	4	3	2	3	1	0	1	0	0	0	0	0	0	0	1	0	1	1
Q5JRA6;A0A0A0MRH6	MIA3	-0.428846	-0.224962	-0.31925	-0.378255	-0.399491	-0.413406	0.166091	0.344322	0.265707	0.334987	0.329969	-0.427929	-0.52348	-0.666897	60	60	42.8	213.7	0	323.31	22	20	20	31	31	34	45	39	35	38	32	39	46	53	22	20	20	31	31	34	45	39	35	38	32	39	46	53
A0A024R9S2;Q6DHV7;B3KX36;H3BUD6	ADAL	-0.428251	-0.20229	-0.374797	NaN	NaN	NaN	NaN	NaN	NaN	NaN	NaN	-0.310747	NaN	NaN	5	5	18.9	40.263	0	27.828	5	3	2	2	0	0	0	1	0	0	0	2	0	0	5	3	2	2	0	0	0	1	0	0	0	2	0	0
A0MNN4;Q2TAY7	SMU1	-0.428102	-0.0108117	-0.160094	0.0351504	-0.125689	0.291414	0.0479709	0.170552	-0.0852066	-0.00277657	-0.0755123	-0.36083	-0.214563	-0.282236	17	17	45	57.543	0	247.27	7	5	7	13	13	14	11	16	14	8	9	12	10	10	7	5	7	13	13	14	11	16	14	8	9	12	10	10
P38432	COIL	-0.428102	NaN	0.12066	NaN	-0.222269	NaN	-1.2306	-1.04706	-1.48292	NaN	NaN	NaN	NaN	NaN	6	6	14.4	62.608	0	76.941	2	1	2	0	1	1	3	5	2	0	0	1	1	1	2	1	2	0	1	1	3	5	2	0	0	1	1	1
Q9Y6C9;Q53G34	MTCH2	-0.427804	-0.439635	-0.484898	0.596037	0.608278	0.566953	0.0906246	0.0913104	0.0843052	0.338327	0.308166	-1.01875	-1.14434	-1.23009	15	3	57.4	33.331	0	314.55	7	10	9	5	8	7	13	11	10	13	12	10	10	9	1	3	3	1	1	2	3	2	1	2	2	2	1	1
A0A024R3W4;O95749;C9J7M1;C9J6G3	GGPS1	-0.427655	-0.303258	NaN	-0.359031	-0.101748	-0.00535534	0.113484	0.269803	0.222086	-0.211891	NaN	-0.792349	NaN	-0.574628	12	12	50.7	34.87	0	143.99	3	2	0	3	5	5	8	6	11	3	1	3	1	3	3	2	0	3	5	5	8	6	11	3	1	3	1	3
Q0VDF9	HSPA14	-0.427059	-0.404803	-0.414238	-0.334882	-0.290401	-0.142524	-0.397682	-0.392757	-0.271992	0.0436442	0.110462	0.173664	0.153468	0.10073	23	23	61.1	54.794	0	323.31	14	13	12	10	7	8	15	15	17	14	14	18	12	17	14	13	12	10	7	8	15	15	17	14	14	18	12	17
Q9Y3D9	MRPS23	-0.427059	-0.453637	-0.34762	-0.557126	-0.538504	-0.472498	-0.301382	-0.214735	-0.243265	-0.483711	-0.415278	0.064134	-0.0347513	0.042335	12	3	63.2	21.77	0	98.135	8	8	7	8	9	10	8	8	10	7	9	8	10	10	2	3	3	3	3	3	3	2	3	2	3	2	3	3
Q53FG6;Q15427;B3KUJ0;Q5SZ64	SF3B4	-0.42691	-0.454243	-0.39853	0.247513	0.200488	0.202175	0.19974	0.198633	0.15825	-0.181227	-0.0745942	-0.346218	-0.475301	-0.389064	10	10	38.4	44.386	0	220.23	7	6	8	5	6	6	6	6	6	7	8	8	4	7	7	6	8	5	6	6	6	6	6	7	8	8	4	7
Q9NR45;V9HW39	NANS;HEL-S-100	-0.426463	-0.40387	-0.391318	-0.385846	-0.367209	-0.346048	0.444917	0.45822	0.270359	-0.699077	-0.737379	-0.715383	-0.92476	-1.00555	19	19	64.3	40.307	0	323.31	13	17	13	17	16	15	15	13	14	12	14	14	12	13	13	17	13	17	16	15	15	13	14	12	14	14	12	13
X6R5Z6;Q5JTJ3	COA6	-0.426314	-0.285966	-0.580347	-0.777551	-0.547469	-0.794118	-0.389253	-0.33355	-0.36048	-0.455664	-0.607389	0.0396204	0.16163	0.173893	5	2	27.7	18.006	0	77.338	5	4	3	5	5	5	4	5	4	4	4	5	5	5	2	2	2	2	2	2	1	2	2	2	1	2	2	2
P41214	EIF2D	-0.425122	-0.377076	-0.397151	-0.318397	-0.146637	-0.164163	-0.595966	-0.554731	-0.50935	-0.288098	-0.280271	0.178518	0.242853	0.0731593	24	17	65.4	64.706	0	323.31	15	13	11	9	5	5	17	16	17	13	9	17	21	20	9	7	6	5	4	3	11	10	12	8	6	12	15	13
P62072	TIMM10	-0.424823	-0.397948	-0.405561	NaN	0.547826	NaN	0.0306442	0.29189	-0.0607887	-0.331901	-0.382579	-1.09485	-1.09161	-1.18216	7	7	61.1	10.333	0	12.974	5	5	3	2	2	2	4	2	4	4	2	2	2	3	5	5	3	2	2	2	4	2	4	4	2	2	2	3
Q96GX2	ATXN7L3B	-0.424674	-0.297183	-0.375262	-0.763218	-0.958069	-0.945374	-0.734931	-0.435092	-0.704219	-0.00531111	-0.120184	0.309302	0.875925	NaN	4	4	59.8	10.771	0	75.457	4	3	3	3	4	3	2	2	3	4	2	2	3	2	4	3	3	3	4	3	2	2	3	4	2	2	3	2
Q9NTX5;H0Y5L2;J3KP84;E9PPG7;E9PRU6;F2Z2D6;E9PJS8;E9PLY6	ECHDC1	-0.424525	-0.213659	-0.870823	-0.184543	-0.280568	-0.0998183	0.424317	0.379401	0.409274	-0.382847	-0.308143	0.113428	0.104254	0.226053	15	15	59.3	33.698	0	310.52	7	9	7	12	13	12	15	14	13	4	8	7	8	8	7	9	7	12	13	12	15	14	13	4	8	7	8	8
Q8IZ83;B4DVV1;F5H4B6;B4DQ15	ALDH16A1	-0.42363	-0.340279	-0.416667	-0.102895	0.0171084	-0.0780307	0.497464	0.509651	0.343467	-0.332806	-0.438034	-0.358882	-0.519535	-0.408556	24	24	45.1	85.126	0	323.31	17	16	18	13	16	12	20	21	17	21	19	22	20	21	17	16	18	13	16	12	20	21	17	21	19	22	20	21
V9HW38;P28838;B4DQG5	HEL-S-106;LAP3	-0.423481	-0.490433	-0.422725	-0.49388	-0.47126	-0.533209	0.0208197	0.0198376	0.00881254	-0.196913	-0.188294	-0.376541	-0.345721	-0.36032	36	36	80.3	56.049	0	323.31	18	22	24	26	23	21	30	31	29	23	21	30	27	29	18	22	24	26	23	21	30	31	29	23	21	30	27	29
Q9Y266;Q9H2R7	NUDC;NPD011	-0.423481	-0.472648	-0.40052	-0.175775	-0.0847146	-0.245681	0.107284	0.110507	0.131881	-0.330218	-0.208883	-0.239692	-0.0261856	-0.207587	20	20	58.3	38.242	0	305.16	15	16	15	14	16	14	14	13	14	11	14	14	14	15	15	16	15	14	16	14	14	13	14	11	14	14	14	15
O00567;A8K9K6;A0PJ92;Q5JXT2	NOP56	-0.423332	-0.411479	-0.518689	0.648436	0.551414	0.636477	-0.377766	-0.39729	-0.395011	-0.765472	-0.810924	-0.87779	-0.907463	-0.865042	33	33	72.6	66.049	0	323.31	18	18	16	12	7	13	29	22	25	24	26	21	19	13	18	18	16	12	7	13	29	22	25	24	26	21	19	13
Q8WU39;B3KQ72	MZB1	-0.422734	-0.403247	-0.405714	NaN	NaN	NaN	0.38715	0.40491	0.337086	0.0119164	-0.0114103	-0.181125	-0.213406	-0.22156	17	17	82.5	20.694	0	323.31	9	11	12	0	0	0	10	11	9	10	10	14	11	15	9	11	12	0	0	0	10	11	9	10	10	14	11	15
A0A1B0GUA3;Q96EK5	KIAA1279	-0.422585	-0.597629	-0.277271	0.0386622	-0.0763852	0.00984153	-0.516604	-0.480685	-0.425699	NaN	NaN	0.443069	0.43974	0.31458	28	28	55.4	74.783	0	323.31	15	14	13	26	25	24	13	13	18	0	0	5	11	9	15	14	13	26	25	24	13	13	18	0	0	5	11	9
A0A024R370;P82094;B4DQY7	TMF1	-0.422436	-1.02675	-0.381917	-0.260277	-0.172862	-0.107695	-0.438772	-0.432374	-0.291594	-0.367098	-0.375067	-0.448543	-0.631712	-0.649695	39	16	46.1	122.84	0	310.26	4	7	10	27	26	22	11	8	6	15	18	16	13	16	0	3	4	8	9	7	4	1	2	5	6	5	6	7
A6NHB5;Q14202;A6NHN7	ZMYM3	-0.421988	0.0786129	-0.58535	NaN	NaN	NaN	NaN	NaN	NaN	NaN	NaN	0.609887	NaN	0.572205	12	11	12.9	152.6	0	19.184	8	5	9	0	0	0	1	0	1	0	0	2	0	3	7	4	8	0	0	0	1	0	1	0	0	1	0	2
P26196;B2R858	DDX6	-0.421539	-0.528729	-0.414238	0.0833364	0.0865902	0.161176	0.127857	0.102977	0.0963794	-0.157627	-0.157723	-0.0800309	-0.0495445	-0.0488515	29	29	71.2	54.416	0	323.31	21	19	19	25	25	25	22	21	27	20	20	21	20	20	21	19	19	25	25	25	22	21	27	20	20	21	20	20
Q6GMV2;B4DX46;C9IYN9;B4DUT1	SMYD5	-0.421241	-0.331575	-0.168239	-0.121053	0.0449108	-0.331164	0.0747312	0.0561396	0.0853455	-0.382847	-0.317418	-0.721814	-0.116651	-0.600312	11	11	39.7	47.34	0	119.14	6	9	4	5	4	5	4	5	5	3	6	2	4	4	6	9	4	5	4	5	4	5	5	3	6	2	4	4
Q6FHX6;P39748;B4DWZ4;I3L3E9	FEN1	-0.421091	-0.310295	-0.299345	-0.116236	-0.00499707	-0.0110914	-0.153997	-0.136939	-0.0502216	-0.454105	-0.515884	-0.34344	-0.34748	-0.357879	17	17	52.9	42.592	0	323.31	15	15	13	14	14	12	15	15	17	14	17	14	15	15	15	15	13	14	14	12	15	15	17	14	17	14	15	15
O15091	KIAA0391	-0.420194	-1.19817	-0.588677	-1.046	-0.995318	-0.747471	-0.582159	-0.526905	-0.418629	-0.433334	-0.0300703	0.682474	0.313959	0.280574	13	13	29.2	67.315	0	68.199	1	2	2	8	5	6	8	9	8	2	4	4	4	4	1	2	2	8	5	6	8	9	8	2	4	4	4	4
Q14657	LAGE3	-0.420045	-0.198832	-0.0639153	-0.319943	-0.223877	-0.188333	-0.261893	-0.340234	-0.191572	0.0968512	0.161724	0.0630807	0.0335662	0.0555943	2	2	21	14.804	0	40.606	1	1	1	1	2	1	2	1	1	1	1	1	1	1	1	1	1	1	2	1	2	1	1	1	1	1	1	1
Q5T081;A0A0S2Z3I4;A0A0S2Z404;P18754;C9JW69;C9JRH2;C9JMJ4;C9J3R0;C9JQZ4	RCC1	-0.419895	-0.491028	-0.349979	-0.325437	-0.231012	-0.249209	0.138101	0.206877	0.482979	-0.410569	-0.335945	-0.481977	-0.361932	-0.315768	16	16	59.4	44.969	0	323.31	13	9	10	12	12	11	12	12	12	12	15	12	11	12	13	9	10	12	12	11	12	12	12	12	15	12	11	12
Q86WQ0;U3KQ53	NR2C2AP	-0.418998	-0.366952	-0.666972	-0.14711	-0.165538	-0.219225	-0.368662	-0.276515	-0.33783	0.0689216	0.11808	0.0326417	0.00100932	-0.0934877	9	9	84.2	15.876	0	189.44	5	5	5	7	8	7	5	6	6	7	7	6	7	6	5	5	5	7	8	7	5	6	6	7	7	6	7	6
P41227;F8W808;A8MWP7;C9JN83	NAA10	-0.418848	-0.22103	-0.266793	-0.13344	-0.0497657	-0.105711	0.0208948	0.032692	0.173168	-0.00499441	0.0321858	0.14957	0.286804	0.296246	14	9	66	26.458	0	214.78	6	12	6	11	11	10	10	8	10	6	9	8	10	10	4	8	4	6	7	6	6	4	6	4	5	5	6	6
P58511	SMIM11	-0.418549	-0.642002	-0.379753	0.115241	NaN	NaN	0.419672	0.306122	NaN	NaN	-0.328612	0.0322533	0.0413903	NaN	2	2	46.6	6.8862	0.00012661	4.3455	2	2	1	1	0	0	2	2	1	1	2	2	1	1	2	2	1	1	0	0	2	2	1	1	2	2	1	1
Q9Y5X3;Q53FH8;Q6P5V6;B7Z476;Q5QPE4;Q5QPE5	SNX5	-0.41825	-0.193806	-0.283464	-0.367405	-0.282018	-0.238005	-0.139344	-0.162731	-0.00397236	-0.296451	-0.14721	-0.209244	-0.290006	-0.263496	20	20	62.9	46.816	0	323.31	17	13	12	9	7	7	10	15	11	15	18	17	16	16	17	13	12	9	7	7	10	15	11	15	18	17	16	16
D3DNS1;B2R9L0;H0Y886;O43674;E7EWP0	NDUFB5	-0.417801	-0.191201	-0.0466629	NaN	NaN	NaN	0.0956568	-0.0457658	-0.226352	0.566655	0.657823	0.0722354	0.155369	0.0874516	7	7	27.8	21.745	0	26.377	4	4	3	1	1	1	3	3	5	3	3	6	4	3	4	4	3	1	1	1	3	3	5	3	3	6	4	3
Q5T011	SZT2	-0.417801	-0.291418	-0.483141	-0.592965	-0.647077	-0.180135	NaN	0.274834	NaN	NaN	-1.33709	-0.600925	-0.71406	-0.956912	27	27	11.5	378.02	0	37.113	6	7	4	2	2	2	2	3	3	1	2	14	13	14	6	7	4	2	2	2	2	3	3	1	2	14	13	14
Q0VAB1;A0A024R0M6;Q3ZCQ8;M0R003;M0R2F8;M0R0C3;M0R1Y4	TIMM50	-0.417501	-0.359482	-0.433129	-1.05134	-1.20972	-1.11939	-0.0249913	-0.0523338	-0.0581411	-0.58819	-0.333853	-0.240066	-0.288299	-0.303154	12	12	28.7	50.478	0	323.31	8	8	8	7	7	7	9	9	8	9	11	8	7	8	8	8	8	7	7	7	9	9	8	9	11	8	7	8
Q1JQ81;A0A024QYY4;O00512	BCL9	-0.417052	-0.807909	-0.226643	NaN	NaN	NaN	-0.513218	-0.102953	-0.0897512	0.173283	0.0144495	0.21937	-0.0267855	-0.174975	16	16	17.9	149.3	0	39.231	7	7	12	0	0	0	8	2	8	4	5	4	2	4	7	7	12	0	0	0	8	2	8	4	5	4	2	4
Q9Y5T5;B4DUS4	USP16	-0.416902	-0.319746	-0.17014	0.125359	0.286732	0.167448	-0.216088	-0.162912	-0.231554	-0.173256	0.0745538	0.51838	0.60523	0.43323	16	16	29.4	93.569	0	304.56	10	9	8	9	6	8	10	11	9	3	4	7	8	8	10	9	8	9	6	8	10	11	9	3	4	7	8	8
F4ZW66		-0.416003	-0.408532	-0.407849	0.38928	0.350796	0.358477	0.252392	0.30061	0.235252	-0.207705	-0.155684	-0.0513777	-0.442884	-0.225833	45	3	65	95.777	0	323.31	34	37	32	39	41	38	42	37	39	32	30	33	35	35	1	3	1	2	3	3	3	3	3	2	1	2	2	2
Q86TI2	DPP9	-0.415854	-0.273186	-0.258732	0.0832223	0.228648	0.197348	0.431211	0.298944	0.218203	0.341558	0.238146	-0.383883	-0.414987	-0.271926	33	16	48.3	98.262	0	323.31	15	16	14	30	29	27	10	12	9	23	17	20	15	18	7	9	8	16	16	14	6	7	5	13	9	14	7	10
Q6IBE5;P0DI82;P0DI81;F5H785	ZNF547;TRAPPC2B;TRAPPC2	-0.415554	-0.441773	NaN	-0.0943215	-0.077989	-0.204159	-0.463146	NaN	NaN	NaN	NaN	0.221772	0.273099	0.519496	4	4	29.3	16.445	0	22.262	3	2	1	4	3	3	2	0	1	3	1	3	4	4	3	2	1	4	3	3	2	0	1	3	1	3	4	4
P48059;A0A0M3HER1	LIMS1	-0.415404	0.0137478	-0.0301823	0.00891933	-0.0190385	-0.0231857	NaN	-0.240887	-0.140629	0.826072	-0.0931632	0.264685	0.384644	0.455233	17	5	61.5	37.251	0	236.13	2	3	2	14	13	13	2	7	5	2	3	2	3	4	0	0	0	3	3	3	0	2	0	0	0	0	0	1
B3KY12;A8K7V1;A8K566;Q12874;Q53HM6;B4DW90	SF3A3	-0.415104	-0.461958	-0.385467	0.165627	0.131413	0.203648	0.0113939	0.0525775	0.0513798	-0.425171	-0.379018	-0.163776	-0.24519	-0.145161	24	24	59.1	58.776	0	323.31	20	18	14	20	21	20	20	21	22	19	18	21	20	19	20	18	14	20	21	20	20	21	22	19	18	21	20	19
E5KNH5;P49821;G3V0I5;Q53G70;Q96ID4;B4DE93;B4DUN7	NDUFV1	-0.414804	-0.360597	-0.484898	0.226354	0.58932	0.517534	0.301288	0.265273	0.256742	0.741391	0.904533	-0.523578	-0.545909	-0.467832	19	19	54.3	50.817	0	251.2	14	11	14	9	8	9	17	16	14	16	16	14	17	15	14	11	14	9	8	9	17	16	14	16	16	14	17	15
B2WTI3;B2WTI4;K7EJU9;A0A0S2PZM4;Q6NYC1	JMJD6	-0.413604	-0.241453	-0.299506	-0.304716	-0.539147	-0.285717	NaN	NaN	NaN	-0.284372	-0.326642	1.28321	0.456773	-0.195389	12	12	52.2	39.241	0	168.84	4	4	4	10	10	11	0	0	0	6	9	4	7	6	4	4	4	10	10	11	0	0	0	6	9	4	7	6
Q8TEX9;Q59FI4;D3DS63;H0YN14;B3KT38;B3KTB3;B3KPS9	IPO4	-0.413604	-0.405736	-0.443477	-0.165918	-0.120039	-0.159385	-0.220441	-0.254106	-0.333698	-0.132068	-0.194996	-0.0243574	0.00526825	-0.0370438	43	1	52.5	118.71	0	323.31	32	31	36	32	31	32	25	23	23	20	17	34	35	34	1	1	1	1	1	1	1	1	1	1	1	1	1	1
A8K0C2;A0A024R7L6;Q96EY5;E9PQA6	LOC93343;MVB12A	-0.413304	-0.496078	-0.133688	0.315134	0.353724	0.261301	NaN	-0.207143	0.581649	-0.408719	-0.580455	0.099101	-0.20619	0.0297459	7	7	40.7	28.809	0	65.552	4	5	3	5	4	4	2	2	2	4	4	4	4	5	4	5	3	5	4	4	2	2	2	4	4	4	4	5
P11177;C9J634	PDHB	-0.413004	-0.422452	-0.275637	-0.325971	-0.205966	-0.17489	-0.150948	-0.065198	-0.0453408	-0.702066	-0.678236	-0.663796	-0.749775	-0.708961	18	18	60.7	39.233	0	323.31	14	16	15	15	13	13	15	15	14	12	15	14	14	15	14	16	15	15	13	13	15	15	14	12	15	14	14	15
A0A024R1U2;Q7RTV0	PHF5A	-0.412554	-0.553939	-0.257413	0.247827	0.294253	0.226969	0.00634594	0.024103	0.0120647	-0.394217	-0.37698	-0.528173	-0.45837	-0.462715	9	9	70	12.405	0	286.25	6	5	4	8	7	5	5	7	7	7	7	7	7	6	6	5	4	8	7	5	5	7	7	7	7	7	7	6
P28907;B2R880	CD38	-0.412103	-0.197966	-0.163391	NaN	NaN	NaN	NaN	NaN	NaN	-0.759619	-0.563239	-1.00109	-0.931731	-1.19705	15	15	44.3	34.328	0	135.84	14	15	13	0	0	0	1	1	1	4	8	13	12	13	14	15	13	0	0	0	1	1	1	4	8	13	12	13
B3KMW0		-0.411953	-0.263504	-0.285416	-0.420307	-0.514479	-0.56514	-0.618373	-0.428145	-0.671891	-0.00562768	-0.16759	-0.521327	-0.318969	-0.1179	15	1	44.8	51.815	0	6.1729	9	3	5	8	4	5	7	5	8	5	6	7	7	7	1	1	1	1	1	1	1	1	1	1	1	1	1	1
Q6P087;C9JM75;H7C454	RPUSD3	-0.411953	-0.459239	-0.374487	NaN	NaN	NaN	-0.958003	-0.635413	-0.532707	NaN	NaN	-0.360486	-0.121865	NaN	13	13	45.9	38.46	0	52.315	5	7	6	0	0	0	3	5	4	0	1	5	5	2	5	7	6	0	0	0	3	5	4	0	1	5	5	2
Q6IBA0;O43920	NDUFS5	-0.411803	-0.375656	-0.191783	0.46102	0.496816	0.394778	-0.00131664	0.180056	0.230089	0.742804	0.603503	-1.20805	-1.10781	-1.28255	6	6	57.5	12.517	0	29.537	4	2	4	4	4	3	3	4	4	4	2	4	4	4	4	2	4	4	4	3	3	4	4	4	2	4	4	4
P23470;B7Z3T1	PTPRG	-0.4103	NaN	NaN	-0.662657	-0.859471	-0.745838	NaN	NaN	NaN	0.18875	0.238257	NaN	NaN	NaN	16	16	15.7	162	0	32.597	4	1	0	12	8	8	0	0	1	8	12	0	0	0	4	1	0	12	8	8	0	0	1	8	12	0	0	0
B2RAU8;A0A0A0MRM9;Q14978;Q96J17	NOLC1	-0.41	-0.794489	-0.570722	NaN	NaN	NaN	0.706059	0.884787	0.924512	NaN	NaN	-1.17027	-1.3799	-1.06134	20	17	38.2	73.603	0	224.43	7	7	6	1	0	0	15	17	17	0	1	12	10	11	6	6	4	0	0	0	12	14	14	0	0	9	8	10
Q53G69;O43615;Q9UPE4;M0QXU7	TIMM44;hTIM44	-0.409398	-0.467085	-0.44228	-0.824473	-0.786753	-0.774074	-0.335291	-0.362793	-0.267717	-0.413032	-0.340251	-0.806623	-0.781942	-0.794563	31	25	56.2	51.323	0	323.31	25	25	25	26	27	21	22	24	20	24	29	23	23	22	21	20	19	20	21	17	18	19	15	19	23	18	18	17
Q9UJ83;B4DXR1;B4DRJ1;C9J306	HACL1	-0.409248	-0.318445	-0.597798	-1.41247	-0.954304	-1.24293	0.0903818	0.0675353	0.0460671	-0.591611	-0.578538	-0.230951	0.0336757	NaN	21	21	47.6	63.728	0	171.2	8	7	6	15	14	11	14	13	15	10	8	5	4	1	8	7	6	15	14	11	14	13	15	10	8	5	4	1
Q969L4;Q7Z2T2	LSM10;MST074	-0.409098	-0.869979	NaN	NaN	NaN	NaN	NaN	NaN	NaN	NaN	-0.302419	0.192613	NaN	NaN	3	3	39.8	14.08	0	13.538	3	2	0	0	0	0	0	0	0	1	2	2	0	0	3	2	0	0	0	0	0	0	0	1	2	2	0	0
O96017;A8JZZ5;H0Y820	CHEK2	-0.408947	-0.342851	-0.327218	-0.579729	-0.678704	-0.503333	-0.375756	-0.320344	-0.336069	0.288861	0.225457	0.127038	0.230618	-0.0339106	19	19	46.8	60.914	0	218.85	11	11	9	10	11	7	13	15	13	8	7	4	9	2	11	11	9	10	11	7	13	15	13	8	7	4	9	2
P08240;Q6IAX9;A0A024R3M0	SRPR	-0.408496	-0.330282	-0.321006	-0.143928	-0.144111	-0.169619	-0.153562	-0.302423	-0.280053	-0.56919	-0.599166	-0.444228	-0.377045	-0.407966	37	37	62.9	69.81	0	323.31	26	26	23	31	29	33	19	17	21	32	26	32	30	25	26	26	23	31	29	33	19	17	21	32	26	32	30	25
Q9HCD5	NCOA5	-0.407593	-0.315678	0.0140697	NaN	1.63496	NaN	0.312217	0.029594	0.27794	0.310443	0.234584	NaN	-1.08951	-1.51449	18	18	46.5	65.536	0	98.421	7	8	5	2	3	1	14	14	12	5	5	0	3	4	7	8	5	2	3	1	14	14	12	5	5	0	3	4
A0A024R6Y3;Q9HBH1	hCG_2027080;PDF	-0.407443	-0.662791	-0.541975	-0.735022	-0.678004	-0.768342	-0.155301	-0.149002	NaN	-0.846485	-0.966795	-0.554436	-0.552427	-0.669678	10	10	59.7	27.013	0	169.22	7	8	8	5	6	5	2	5	1	7	10	5	7	7	7	8	8	5	6	5	2	5	1	7	10	5	7	7
P46087	NOP2	-0.407443	-0.548317	-0.2445	1.1816	1.07509	1.18266	-0.0127954	-0.0403261	-0.0985789	-0.0585581	-0.0212409	-0.0684415	-0.0999216	-0.103213	24	24	34.4	89.301	0	205.29	13	11	11	13	10	12	20	17	17	19	16	14	13	14	13	11	11	13	10	12	20	17	17	19	16	14	13	14
Q13469;B5B2P4	NFATC2	-0.407443	-0.405581	-0.142823	NaN	NaN	NaN	-0.0472492	-0.0259904	-0.0117235	0.266907	0.997632	-0.372573	-0.221738	-0.413743	17	7	29.2	100.14	0	181.79	11	12	15	0	0	0	9	7	7	11	7	9	7	10	5	6	7	0	0	0	5	3	5	6	3	4	4	5
B3KMR5;Q5JTH9;B3KY97	RRP12	-0.40684	-0.37534	-0.395464	-0.413089	-0.496708	-0.541124	-0.502643	-0.882331	-0.701438	-0.82439	-0.693247	-0.33996	-0.271481	-0.31338	50	49	46.3	143.67	0	323.31	35	33	32	24	23	22	21	17	18	21	28	42	35	42	34	32	32	24	23	22	21	17	18	21	28	41	35	41
A0A024R838;Q8N0T1	hCG_20884;C8orf59	-0.40669	-0.329797	NaN	-0.302532	-0.798479	-0.633823	-0.246365	-0.331328	-0.703711	-0.109369	-0.0857302	0.351448	-0.13006	-0.103213	4	4	37	11.456	0	12.588	1	1	0	3	1	3	2	2	2	2	3	2	2	2	1	1	0	3	1	3	2	2	2	2	3	2	2	2
O60678;Q8WUV3;B4DWB1;B4DP44;A0A0A0MSN7	PRMT3	-0.405635	-0.494	-0.0236618	-0.657534	-0.597432	-0.461756	-0.692945	-0.671737	-0.587574	-0.239795	-0.174665	0.181051	0.313619	0.155091	21	21	43.3	59.875	0	86.511	7	7	5	5	4	4	18	14	17	8	8	13	17	10	7	7	5	5	4	4	18	14	17	8	8	13	17	10
Q9H7E9	C8orf33	-0.405183	-0.362187	-0.535433	NaN	-0.209455	NaN	-0.834048	-0.831185	-0.87288	-0.323989	-0.269968	NaN	0.369085	0.480573	6	6	34.1	24.992	0	131.73	2	3	3	1	2	1	4	3	3	2	2	1	2	4	2	3	3	1	2	1	4	3	3	2	2	1	2	4
A0A024R6T8;Q9GZU8;H3BQQ6;H3BTI2;H3BTP8;H3BSY6;H3BP64;H3BUL4;H3BMX9;Q6P4H7;H3BSF0;H3BU93	NIP30;FAM192A	-0.404279	-0.374076	-0.184596	-0.41988	-0.344628	-0.398175	-0.0543918	-0.06842	-0.245045	0.351544	0.40324	0.245527	0.186027	0.189558	10	5	33.5	28.912	0	178.05	8	7	9	7	6	5	4	5	6	5	5	8	6	7	4	3	5	3	3	3	2	3	3	3	3	4	3	3
A0A024RAQ1;P16989	CSDA;YBX3	-0.404279	-0.400443	-0.371693	-0.204567	-0.416435	-0.185353	-0.281628	-0.392568	-0.257301	-0.513132	-0.625909	-0.206826	0.0148416	-0.0427784	21	6	76.1	40.089	0	323.31	12	13	12	18	15	14	11	10	12	14	15	9	14	13	0	0	0	5	3	1	2	0	1	1	1	0	0	0
Q53Y83;Q53HF3;P06280	GLA	-0.403977	-0.189985	-0.108336	NaN	0.139623	NaN	0.136825	0.152084	0.261388	-0.31303	-0.236589	-0.628573	-0.554763	-0.599064	11	11	24.9	48.766	0	103.87	7	7	7	1	4	2	9	8	8	7	11	10	6	7	7	7	7	1	4	2	9	8	8	7	11	10	6	7
Q92538	GBF1	-0.403977	-0.417823	-0.361414	0.189865	0.0517389	0.0753324	-0.03287	-0.118896	-0.165785	-0.191278	-0.154663	0.148775	0.166344	0.0707514	75	75	52	206.44	0	323.31	50	41	37	65	65	60	27	30	33	47	51	41	40	46	50	41	37	65	65	60	27	30	33	47	51	41	40	46
Q9Y2Z4;H0YHS6	YARS2	-0.403676	-0.52727	-0.48826	-0.804876	-0.948128	-0.977913	-0.427692	-0.421606	-0.307991	-0.666779	-0.395736	-0.415418	-0.0758017	-0.135987	16	16	48.8	53.198	0	323.31	12	13	14	15	14	11	12	15	14	10	14	10	10	8	12	13	14	15	14	11	12	15	14	10	14	10	10	8
P40306;Q6IB22	PSMB10	-0.403223	-0.372969	-0.517395	-1.08702	-1.10676	-1.29983	0.205482	0.137175	0.251765	-0.503151	-0.70447	-0.333091	-0.573712	-0.629647	12	8	59.3	28.936	0	306.76	9	10	8	9	8	5	2	3	4	4	6	4	7	8	5	6	4	6	5	3	0	0	1	2	3	2	4	4
Q9C0I1	MTMR12	-0.403072	0.554311	0.116331	0.10115	0.171312	-0.010183	-0.153314	-0.21925	-0.0341071	0.523523	0.335714	-0.914128	0.126065	NaN	19	19	39.9	86.147	0	94.947	3	7	8	9	6	5	11	4	5	12	9	2	2	1	3	7	8	9	6	5	11	4	5	12	9	2	2	1
P18085;C9JPM4;C9JAK5	ARF4	-0.402016	-0.30014	-0.355	0.105557	0.280412	0.125678	-0.121118	-0.151519	-0.2446	-0.295658	-0.232977	-0.041699	-0.0163609	-0.0975599	15	9	85	20.511	0	186.02	12	13	13	14	13	14	11	13	11	12	12	12	12	13	7	7	7	8	7	8	5	7	5	6	7	7	6	7
Q53EP0	FNDC3B	-0.402016	-0.320558	-0.257578	-0.325905	-0.375864	-0.316328	NaN	NaN	NaN	0.136085	-0.343636	-0.652337	-0.555777	-0.595106	32	32	40.9	132.89	0	323.31	18	20	22	27	26	22	0	0	0	12	8	14	13	17	18	20	22	27	26	22	0	0	0	12	8	14	13	17
A0A024RBV2;Q86V21	AACS	-0.401714	-0.371071	-0.341002	NaN	-0.711683	NaN	-0.565903	-0.562734	-0.487402	-0.172114	0.0548593	0.129609	0.167165	0.032056	24	24	38.8	75.143	0	169.49	16	16	14	3	4	2	8	7	5	16	13	15	12	8	16	16	14	3	4	2	8	7	5	16	13	15	12	8
E7EPN9;Q9Y520	PRRC2C	-0.401412	-0.374392	-0.431023	0.02218	0.0664212	0.0295525	-0.105153	-0.17787	-0.102022	0.0452562	-0.0455647	-0.148075	-0.159048	-0.157493	95	46	42.9	308.77	0	323.31	63	63	69	54	52	55	82	63	61	72	57	63	63	70	31	29	36	28	24	25	40	30	33	35	28	27	33	37
A0A024R7C7;Q12906;F4ZW64;A8K590;B4DFG4;Q59GP7	ILF3	-0.400958	-0.31812	-0.279718	0.368167	0.394813	0.32092	0.327332	0.443792	0.166858	-0.0282568	-0.0573617	-0.106761	-0.475729	-0.0809112	44	2	66.2	95.337	0	125.24	36	36	33	40	40	38	42	37	39	32	31	34	36	35	2	2	1	2	2	2	2	2	2	1	1	2	2	1
A0A024R9C1;P11940;E7EQV3;B4DZW4;E7ERJ7;A0A087WTT1;B4DQX0;B3KT93;A0A024R9E2	PABPC1	-0.400958	-0.426916	-0.381145	0.130331	0.158874	0.139845	-0.240829	-0.202163	-0.174101	0.0686136	0.119807	0.408342	0.412037	0.428033	38	5	62.7	70.67	0	323.31	29	29	29	29	30	31	32	28	31	29	26	29	31	27	2	2	2	3	3	3	4	4	4	4	1	2	4	2
Q14674	ESPL1	-0.400808	NaN	0.00326227	NaN	NaN	NaN	0.806243	NaN	NaN	0.0341494	-0.592468	0.278168	0.564736	0.472816	17	17	11	233.17	0	15.664	2	1	2	1	2	1	2	2	2	4	6	5	4	8	2	1	2	1	2	1	2	2	2	4	6	5	4	8
F8W6I7;A0A024RB53;A0A024RAZ7;P09651;Q6IPF2;Q9BSM5;A0A024RC46;Q0VAC0;F8VZ49;A0A024QZ98;Q32P51;B4DP35;F8VTQ5;F8W646	HNRNPA1;HNRPA1;hCG_2020860;RP11-78J21.1;HNRNPA1L2	-0.400203	-0.467235	-0.427105	0.386574	0.364036	0.388868	0.0284437	-0.128432	-0.151757	-0.084389	-0.0134764	-0.352334	-0.476265	-0.374278	22	8	62.5	33.155	0	323.31	17	20	17	21	22	18	19	22	20	17	20	19	19	19	6	8	6	7	8	7	8	8	7	6	7	7	7	7
Q05DK5;P35612	ADD2	-0.39975	-0.365841	-0.420304	NaN	NaN	NaN	NaN	NaN	NaN	-0.26075	-0.464958	0.38372	0.311693	0.237613	21	20	42.6	78.832	0	193.98	11	14	14	1	1	0	1	1	0	9	9	12	9	15	10	13	13	0	0	0	0	0	0	8	9	11	9	14
Q96J01	THOC3	-0.39975	-0.268518	-0.148772	0.136039	0.439747	0.366494	0.0417243	0.0812185	0.0565676	0.183078	0.0408003	0.638122	0.590324	0.899276	15	15	55.3	38.771	0	197.26	9	10	5	6	6	3	7	8	7	8	11	9	6	9	9	10	5	6	6	3	7	8	7	8	11	9	6	9
K7EQ55;K7EK33;A0A0S2Z569;Q96EP5;K7EQ02	DAZAP1	-0.399599	-0.118607	-0.403577	0.0619675	0.299997	0.223617	0.719701	0.601509	0.186363	-0.116479	0.138018	-0.296095	NaN	0.0886769	13	1	39.7	43.312	0	140.65	11	9	9	10	7	7	7	10	9	11	11	9	6	9	1	0	0	1	0	0	0	0	0	0	1	0	0	0
C9JT95;C9JMP5;A0A024RB89;Q9BQ15	NABP2;OBFC2B	-0.399145	-0.380072	-0.20997	NaN	-0.0198426	0.504192	0.00412737	-0.20164	NaN	NaN	-0.65352	-0.686079	-0.336308	-0.234874	4	4	51.4	15.57	0	86.866	3	3	2	2	3	2	2	2	0	1	2	2	2	2	3	3	2	2	3	2	2	2	0	1	2	2	2	2
A0A087X0Q9;Q9BVL4;Q6ICA4	SELO;dJ402G11.5	-0.399145	-0.321533	-0.556262	-0.727036	-0.480268	-0.462398	-0.426995	-0.490583	0.0578886	-0.171257	0.209972	0.621421	0.402816	0.59499	18	18	35.5	73.338	0	195.17	10	13	10	6	3	5	4	3	3	6	7	11	15	14	10	13	10	6	3	5	4	3	3	6	7	11	15	14
A0A024RDJ4;P19838	NFKB1	-0.397632	-0.658841	-0.402507	-0.409645	-0.377373	-0.358395	-0.204088	-0.238378	-0.369222	-0.142428	-0.0675384	0.115548	-0.081447	-0.405838	37	37	49	105.35	0	323.31	14	14	16	24	23	23	30	26	30	20	18	6	3	4	14	14	16	24	23	23	30	26	30	20	18	6	3	4
Q9H4A5;Q5T5I6	GOLPH3L	-0.397632	-0.572561	-0.451387	-0.299659	-0.306827	-0.47469	NaN	NaN	-0.436476	-0.357064	-0.204503	0.114298	-0.123234	-0.0434411	9	7	32.6	32.767	0	44.767	6	7	6	6	6	4	3	3	4	6	8	5	8	9	4	5	4	4	4	2	1	1	2	4	6	3	6	7
B2RDK6;D3DR65;O75477;B0QZ43;B4DPN7	SPFH1;ERLIN1	-0.397481	-0.576122	-0.524	0.607934	0.672657	0.712201	-0.0596962	-0.0385288	-0.0347347	-0.119727	0.0461872	-0.613471	NaN	-0.236331	12	9	49.4	38.911	0	57.215	11	12	10	9	10	7	4	5	4	7	9	4	4	4	8	9	7	6	7	4	2	3	2	4	6	2	1	2
Q96BN8	OTULIN	-0.396119	-0.0898846	-0.152786	-0.258853	-0.0441128	NaN	-0.318333	-0.127175	-0.227712	0.252445	-0.153496	NaN	0.258171	0.229855	9	9	36.4	40.262	0	56.434	5	3	1	4	4	2	3	4	6	4	6	0	2	2	5	3	1	4	4	2	3	4	6	4	6	0	2	2
B4DT15;A0A0S2Z5M8;Q9BQ52;G5E9D5;B3KT00;E7ES68;B4E365;B3KSU9	ELAC2	-0.395816	-0.367427	-0.364535	-0.295746	-0.29327	-0.185735	0.364617	0.33962	0.413039	0.274622	0.198915	-0.0186802	-0.102284	-0.00430224	34	34	65.2	90.6	0	323.31	25	24	24	17	14	15	24	22	25	30	25	26	22	22	25	24	24	17	14	15	24	22	25	30	25	26	22	22
A0A024RCF9;Q9UH62;A8K5B0	ARMCX3	-0.395513	-0.478196	-0.634933	-0.710693	-0.577411	-0.727425	-0.141739	0.0887372	-0.440445	-1.00286	-1.0067	-0.559632	-0.724651	-0.777107	15	15	55.9	42.5	0	151.74	8	9	7	11	12	5	4	6	5	13	14	5	4	7	8	9	7	11	12	5	4	6	5	13	14	5	4	7
B4DJ39;O94842	TOX4	-0.395361	-0.304897	-0.393162	-0.169421	-0.0877266	-0.0943102	-0.135486	-0.135631	-0.125138	0.0850994	0.0142891	-0.0256288	-0.044611	0.00170819	10	7	24	59.39	0	184.71	7	7	6	5	8	5	4	5	5	4	4	6	5	4	5	6	5	3	5	4	2	4	2	3	3	5	3	3
P55199;V9H027;A8KAP0;Q59HG4;U3KQ90	ELL;MEN	-0.395058	-0.566278	-0.502666	0.470307	0.297432	0.35965	-0.372413	-0.460393	-0.707026	-0.0464128	0.119773	0.584765	0.765379	-3.73375	19	19	43.8	68.264	0	166.22	3	2	3	12	14	14	8	10	10	8	7	5	8	5	3	2	3	12	14	14	8	10	10	8	7	5	8	5
A0A0B4J1Z1;B4DEK2;C9JAB2;Q16629	SRSF7	-0.394149	-0.285635	-0.321165	0.638394	0.63588	0.659533	-0.540259	-0.737035	-0.407455	0.153019	0.128724	-0.414095	-0.266162	-0.188433	9	1	57.7	15.763	0	32.226	9	8	8	8	6	8	6	4	6	6	8	6	6	8	1	1	1	1	1	1	1	1	1	1	1	1	1	1
Q8NB90	SPATA5	-0.394149	-0.378023	-0.284766	0.0477086	-0.0272291	-0.0148071	-0.475585	-0.573013	-0.252352	-0.188312	-0.144571	0.0820984	0.138754	-0.0337894	41	40	58.7	97.903	0	323.31	29	24	24	20	17	14	24	26	23	22	30	21	14	13	28	23	23	19	16	13	23	25	22	21	29	20	13	12
Q6IBR8;P20042;B5BU01;Q96I16	EIF2S2	-0.393997	-0.296524	-0.19724	-0.00689085	0.0762341	0.0690728	-0.256002	-0.311607	0.0182303	-0.379709	-0.262199	-0.338333	-0.364365	-0.405601	28	28	75.4	38.388	0	323.31	22	21	20	21	19	23	21	21	20	16	21	15	13	16	22	21	20	21	19	23	21	21	20	16	21	15	13	16
V9HWD3;Q96DZ1	HEL117;ERLEC1	-0.393846	-0.413803	-0.195707	-0.371567	-0.465171	-0.369573	0.251498	0.193506	0.425171	-1.1514	-1.36374	-1.51194	-1.59975	-1.37379	12	12	35.2	54.858	0	112.81	10	6	8	10	11	10	7	8	6	9	9	6	6	10	10	6	8	10	11	10	7	8	6	9	9	6	6	10
A0A0S2Z433;O43181	NDUFS4	-0.393239	-0.476698	-0.623678	0.952947	NaN	0.859359	NaN	NaN	0.366293	0.992663	0.982424	-1.0223	-1.14137	-0.976947	3	3	19.4	20.108	0	7.95	2	3	2	1	1	2	1	1	1	2	2	2	2	1	2	3	2	1	1	2	1	1	1	2	2	2	2	1
A0A087WZN1;O43837;A0A087X2E5;L0R875	IDH3B	-0.392936	-0.336577	-0.354216	-0.709864	-0.778831	-0.816666	0.163115	0.0816966	-0.0436161	-0.351322	-0.415527	-0.322668	-0.286833	-0.1943	17	17	52.7	42.41	0	202.18	14	15	11	15	17	14	12	12	15	12	15	15	13	14	14	15	11	15	17	14	12	12	15	12	15	15	13	14
Q7LD69;O75251;F5H5N1;B7Z1U1;A8K0V6;Q8NAS7;F5GXJ1;Q9H3K5;A0A087WXF6;A0A087WTI3	NDUFS7	-0.392936	-0.39904	-0.167547	0.415365	0.242545	0.268365	-0.203499	0.0181964	-0.0438922	0.0905123	0.166256	-0.411113	-0.647972	-0.814704	7	7	39	23.563	0	111.64	4	5	3	4	2	2	4	3	5	5	4	3	2	5	4	5	3	4	2	2	4	3	5	5	4	3	2	5
Q9BXR0;B2RAR3	QTRT1	-0.392632	-0.223937	-0.651757	-0.655546	-0.687119	-0.668437	0.317256	0.308125	0.237284	-0.115	-0.278648	-0.287449	-0.287933	-0.435358	13	13	41.2	44.047	0	301.34	7	7	7	11	9	8	9	10	9	7	8	7	6	7	7	7	7	11	9	8	9	10	9	7	8	7	6	7
P22059;B4DR25	OSBP	-0.391874	-0.432597	-0.437335	0.0689355	0.00928191	0.017752	0.125418	0.165662	0.180673	-0.317605	-0.47123	-0.240688	-0.403201	-0.308213	32	30	58.6	89.42	0	323.31	27	28	28	30	28	27	29	23	24	28	21	26	23	22	27	27	26	28	26	25	27	22	22	27	21	24	23	21
C9JIR6;A8K599;Q4J6C0;B3KP90;O75688;B8ZZF0	PPM1B	-0.391722	-0.157369	-0.18168	-0.22987	-0.181888	-0.590508	0.0398814	-0.0476178	0.00307497	-0.352216	-0.48155	-0.159702	-0.726814	-0.565082	15	12	52.6	41.83	0	124.09	7	6	6	5	7	4	7	7	11	5	9	6	3	4	6	5	5	4	5	3	5	6	8	5	7	5	3	3
Q96D71;E9PMG1;B2R7D3;H0YDT0	REPS1	-0.390659	-0.211081	-0.151915	0.12879	0.171696	0.135132	-0.438772	-0.426275	-0.40848	-0.181653	-0.165853	0.0129823	0.0244462	-0.052747	25	24	43.8	86.661	0	244.9	5	8	5	18	12	11	19	18	18	8	10	5	7	9	4	7	4	17	11	10	18	17	17	7	9	5	6	8
A0A024R8M4;Q14558;B4DP31	PRPSAP1	-0.390355	-0.108838	-0.12132	-0.0473847	-0.0358819	0.123181	0.259605	-0.19809	0.0136951	0.0210112	-0.0478997	0.133644	0.184017	0.0933807	13	12	46.9	39.393	0	156.16	7	9	8	9	12	9	9	9	9	9	10	10	9	11	6	8	7	8	11	8	8	8	8	8	9	9	8	10
B4DT65;Q9BYJ9;B3KTL8	YTHDF1	-0.389596	-0.420756	-0.688648	0.0802602	0.010149	0.0715727	-0.364449	-0.707916	-0.39756	0.288656	0.163848	0.247556	0.0963358	NaN	16	10	40.3	55.344	0	65.435	9	7	6	12	11	11	7	8	8	12	11	7	10	6	5	2	2	7	6	6	3	4	3	6	6	3	5	1
Q9Y5Q8;Q5T7U1;Q5T7U4;H7BY84	GTF3C5	-0.389596	-0.457121	-0.449897	0.0231561	0.0534237	0.157833	-0.421916	-0.477363	-0.478502	-0.490999	-0.46677	0.115389	0.0816757	0.219175	20	20	42.6	59.57	0	124.15	11	13	12	9	7	10	11	12	14	13	13	16	11	9	11	13	12	9	7	10	11	12	14	13	13	16	11	9
A0A090N7W4;Q00535;Q6IAW3;A0A0S2Z355	CDK5	-0.389443	-0.138889	-0.329601	-0.17012	0.13914	0.266207	-0.419811	-0.370968	-0.40062	-0.144172	0.121107	0.0252359	0.0366814	0.0935723	21	20	71.9	33.304	0	104.06	11	14	10	12	11	7	14	16	16	8	10	8	15	17	10	13	9	11	10	6	13	15	15	7	9	7	14	16
B1AKJ5;O43847;B4DRI0;G3V1R5;Q6UUU9;Q96L67;F5H7V1;B4DYV0	NRD1	-0.389443	-0.347022	-0.349193	-0.757649	-0.88196	-0.817366	0.323047	0.346819	0.232624	0.298069	0.26401	0.285491	0.208806	0.24923	43	43	42	139.41	0	323.31	25	27	33	30	33	26	27	20	26	36	32	38	40	39	25	27	33	30	33	26	27	20	26	36	32	38	40	39
A0A0B4J220;L0R588	C11orf98;C11orf48	-0.389291	-0.22257	-0.296438	0.036137	0.169998	0.198955	0.189079	0.168715	0.209021	-0.331383	-0.336598	-0.183327	-0.13604	0.0358273	3	3	32.5	14.234	0	49.587	2	2	2	2	2	2	2	2	2	2	2	2	2	3	2	2	2	2	2	2	2	2	2	2	2	2	2	3
Q96F86	EDC3	-0.388987	-0.092081	-0.297084	-0.0695372	0.00765775	0.072597	-0.77065	-0.541184	-0.688541	-0.549626	-0.474717	0.270299	-0.00562259	0.0126046	27	27	72.8	56.077	0	266.62	17	14	14	12	13	11	9	14	12	11	11	18	15	13	17	14	14	12	13	11	9	14	12	11	11	18	15	13
Q9BYN8	MRPS26	-0.388987	-0.402469	-0.580625	-0.514783	-0.436602	-0.489283	-0.21818	-0.259199	-0.142617	-0.479228	-0.315038	0.0110827	0.138133	0.010627	11	11	42.4	24.211	0	79.332	6	9	9	7	6	5	5	4	7	4	8	6	10	9	6	9	9	7	6	5	5	4	7	4	8	6	10	9
B3KQF0;A0A0S2Z5M1;Q9UGP8;B3KNE7	SEC63	-0.388835	-0.477896	-0.57184	0.284639	0.220544	0.266877	0.185044	0.236262	0.615623	-0.41942	-0.519279	-0.69246	-0.955827	-0.756171	34	34	49.5	87.998	0	323.31	18	19	22	24	23	22	22	20	26	29	27	26	23	19	18	19	22	24	23	22	22	20	26	29	27	26	23	19
Q96G61;Q8NFP7	NUDT11;NUDT10	-0.388379	-0.57484	-0.183567	0.192473	NaN	NaN	NaN	NaN	NaN	0.157332	0.254978	NaN	NaN	NaN	6	4	47	18.559	0	67.105	3	6	6	3	1	3	1	2	2	6	4	0	1	1	2	4	4	2	0	1	0	0	0	4	3	0	0	0
P07814;Q3KQZ8;V9GYZ6;B4DKX5;H6WCP5	EPRS	-0.388227	-0.389971	-0.367495	-0.395881	-0.352318	-0.37429	0.0779205	0.0816169	0.0848652	-0.192971	-0.187151	-0.12696	-0.177352	-0.113451	119	118	75.7	170.59	0	323.31	88	82	93	87	83	87	90	85	89	95	93	106	91	107	88	82	93	87	83	87	90	85	89	94	93	106	91	107
Q8TAE8;Q7LAX7	GADD45GIP1	-0.388075	-0.655021	-0.959447	-0.699403	-0.466841	-0.456137	-0.188465	-0.388059	-0.340391	-0.731149	-0.529072	-0.437079	-0.237499	-0.10971	8	8	47.3	25.384	0	93.643	6	7	6	7	7	6	7	6	7	5	8	4	8	7	6	7	6	7	7	6	7	6	7	5	8	4	8	7
Q9P2K8;H0YME5	EIF2AK4	-0.387923	-0.177775	0.044228	-0.446072	-0.173323	-0.399789	-0.0592152	-0.119847	0.0413952	NaN	NaN	-0.244664	-0.604132	-0.293752	40	40	33.1	186.91	0	73.531	14	8	12	23	13	18	25	23	24	0	0	6	7	10	14	8	12	23	13	18	25	23	24	0	0	6	7	10
Q9Y3E2	BOLA1	-0.387923	-0.25663	-0.50455	-0.0974927	-0.124803	-0.133062	-0.228167	-0.347466	-0.266034	-0.306603	-0.380672	0.278079	0.3704	-0.377174	8	8	78.1	14.289	0	149.28	7	6	6	5	6	6	4	5	4	4	5	2	4	3	7	6	6	5	6	6	4	5	4	4	5	2	4	3
Q8N1H4;Q68DZ9;Q59GA1;B2RDQ3;P62995;H7BXF3;H7C2L4	DKFZp686F18120;TRA2B	-0.387771	-0.51159	-0.804247	0.389456	0.315703	0.30871	-0.56257	-0.330418	-0.171457	0.154849	0.0536271	-0.457242	-0.482146	-0.685181	8	8	33.3	29.201	0	107.15	5	8	8	7	5	6	6	6	6	5	5	7	6	8	5	8	8	7	5	6	6	6	6	5	5	7	6	8
E7D7X9;A0A024R8U9;P32322;E2QRB3;A0A1B2JLU7;J3KQ22;Q2TU78;J3QL24;B7Z8T1;J3QKT4;J3QLK9;Q8TBX0;J3QL32	PYCR1;PIG45	-0.387619	-0.351824	-0.290773	-0.601746	-0.535337	-0.597175	0.0573018	0.0872126	0.0649126	-0.507569	-0.412162	-1.05182	-1.04513	-1.11084	16	1	61.4	33.39	0	323.31	14	14	13	14	13	13	14	14	14	13	13	14	14	14	1	1	1	1	1	1	1	1	1	1	1	1	1	1
Q53XK0;O15155;C9JTT8;Q68DU7;H7C1N3	BET1;DKFZp781C0425	-0.387315	-0.306207	-0.113683	-0.216071	-0.276899	-0.192294	-0.214458	-0.0909951	-0.142493	-1.0246	-1.0805	-0.603733	-0.544785	-0.50173	3	3	50.8	13.289	0	70.029	2	2	2	3	3	3	2	2	2	2	2	2	2	2	2	2	2	3	3	3	2	2	2	2	2	2	2	2
P50748;E7ES84;B4E0D8	KNTC1	-0.386401	-0.441925	-0.396998	-0.217481	-0.210196	-0.260648	0.186746	0.168278	0.160676	-0.0646732	-0.0857302	-0.345871	-0.263309	-0.322536	79	70	40.1	250.75	0	226.2	50	46	45	51	51	42	62	66	61	45	51	60	54	63	45	41	39	47	45	37	54	59	54	39	44	54	48	57
Q9BPW0;H0YDU8;A0A024R0Q7;P53041;B4DLP6;B2R6R6;B4DDZ8;Q53FR0;A8MU39	PPP5C	-0.386249	-0.210393	-0.156792	-0.15131	-0.0423672	-0.00114664	0.140914	0.163834	0.208016	-0.0798604	-0.057207	-0.16312	-0.192821	-0.105816	21	21	46.9	55.096	0	323.31	7	13	8	12	12	10	17	17	15	12	16	15	15	12	7	13	8	12	12	10	17	17	15	12	16	15	15	12
A0A140VJP5;P31153;B4DEX8	MAT2A	-0.385336	-0.381647	-0.362819	-0.329106	-0.411223	-0.357232	0.0295054	0.0296694	0.214519	-0.0467215	0.218504	-0.327713	-0.21777	-0.302394	18	18	51.4	43.66	0	323.31	14	17	16	14	16	16	16	16	15	15	17	16	17	17	14	17	16	14	16	16	16	16	15	15	17	16	17	17
A0A024R1X3;Q9BRG1;K7EKV4;K7ENE3	VPS25	-0.385183	-0.405581	-0.359695	-0.430859	-0.34806	-0.510703	-0.106984	-0.117689	-0.0950579	-0.409213	-0.444654	0.0102883	0.117451	0.190207	15	15	88.1	20.747	0	206.58	7	10	11	10	10	11	12	11	12	13	12	9	6	9	7	10	11	10	10	11	12	11	12	13	12	9	6	9
Q86U75		-0.384726	-0.231439	-0.435534	-0.215179	-0.100841	-0.059411	0.253497	0.269745	0.338334	-0.156907	-0.100412	-0.378126	-0.335482	-0.262195	31	10	70.8	67.017	0	323.31	25	27	26	25	24	23	8	8	7	21	27	23	24	25	5	6	6	6	6	6	8	8	7	5	10	4	5	6
A0A0S2Z3K9;I3L297	CRK	-0.384574	0.0420215	-0.038348	-0.0558345	0.0890195	-0.0125431	0.190877	0.17099	0.0328019	-0.0577922	-0.247515	NaN	0.0306449	-0.000852094	14	1	85.3	22.905	0	10.612	8	10	8	13	12	11	14	13	13	7	10	6	9	10	1	1	1	1	1	1	1	1	1	1	1	1	1	1
P78527	PRKDC	-0.383507	-0.349905	-0.371227	-0.313	-0.45951	-0.372954	0.138782	0.101348	0.112395	-0.357574	-0.467373	-0.245408	-0.263929	-0.257763	279	279	66.5	469.08	0	323.31	233	233	239	241	237	230	224	216	205	235	217	214	202	209	233	233	239	241	237	230	224	216	205	235	217	214	202	209
Q68CZ2;E9PCX8;Q59GW4;Q8NDL6	TNS3;DKFZp434I2435	-0.383202	-0.362982	-0.42091	-0.102812	-0.0915622	-0.0952303	NaN	NaN	-0.140753	0.647217	1.33639	0.250979	0.280471	0.244739	49	44	54.5	155.26	0	323.31	35	38	45	18	15	18	1	1	4	16	13	33	23	33	30	34	40	16	13	17	1	1	4	13	10	29	20	29
Q92575;B4E240;B3KTD5	UBXN4	-0.383049	-0.373918	-0.291907	-0.326639	-0.303657	-0.383975	-0.169221	-0.239717	-0.157088	-0.123557	-0.175817	-0.372005	-0.345018	-0.381869	14	14	41.9	56.777	0	323.31	9	9	10	12	12	10	8	8	9	9	9	11	9	8	9	9	10	12	12	10	8	8	9	9	9	11	9	8
A0A024R8A7;Q96I24	hCG_31253;FUBP3	-0.382592	-0.380387	-0.458819	0.167412	0.141667	0.20734	-0.427181	-0.423073	-0.466193	-0.511396	-0.566992	-0.3703	-0.323145	-0.247677	29	27	68.5	61.64	0	323.31	19	17	20	21	24	20	22	20	21	17	19	16	18	15	18	16	19	20	23	19	21	19	19	16	18	15	17	14
P14735;Q59GA5	IDE	-0.382592	-0.331898	-0.401743	-0.207493	-0.17662	-0.242429	0.66668	0.496164	0.569554	0.018183	0.0916108	-0.0381241	-0.0631609	-0.0772355	52	23	51.8	117.97	0	323.31	42	37	36	29	28	26	37	37	36	40	40	40	38	42	18	18	16	13	12	13	16	17	17	18	18	17	15	19
Q9HCG8;B7WP74	CWC22	-0.382134	0.167962	-0.214532	-0.163498	-0.178837	-0.189249	-0.522794	-0.582909	-0.145901	0.0626612	0.151335	0.501642	0.329596	0.541072	16	16	17.3	105.47	0	186.44	5	5	7	11	10	11	10	6	7	8	3	8	6	5	5	5	7	11	10	11	10	6	7	8	3	8	6	5
Q8IZD4;F5GZK9	DCP1B	-0.381676	-0.38652	-0.646255	-0.276729	0.133274	-0.391506	-0.495411	0.0188675	-0.501965	-0.552113	-0.433114	NaN	-0.725012	NaN	14	14	37.3	67.722	0	148.56	8	8	4	3	4	5	3	4	2	8	5	1	2	1	8	8	4	3	4	5	3	4	2	8	5	1	2	1
Q86UX7;F5H1C6	FERMT3	-0.381218	-0.440399	-0.350921	NaN	NaN	NaN	-0.159573	-0.109132	-0.190807	-0.312506	-0.115413	-0.0893187	-0.0982519	-0.0844315	40	39	67.9	75.952	0	323.31	35	35	36	0	0	1	33	36	30	35	32	24	26	29	34	34	35	0	0	1	32	35	29	34	31	23	26	28
A0A024RC75;O14647;A0A1B0GTU9;A8K9Y5	CHD2	-0.380913	NaN	NaN	-0.572022	-0.530325	-0.353734	0.283676	-0.299446	-0.579279	NaN	0.737842	-1.03039	-0.862678	-0.982196	32	24	21.2	200.56	0	36.15	6	3	2	15	20	18	9	6	12	5	7	8	7	10	3	1	1	10	14	14	5	4	10	3	6	6	4	8
Q96JM3	CHAMP1	-0.380913	-0.171641	-0.379753	0.55313	NaN	0.235332	-0.133138	-0.131193	-0.247709	-0.167681	0.354156	-0.172411	-0.261942	-0.288901	41	41	53.6	89.098	0	152.25	9	5	9	2	1	4	30	31	28	12	8	15	19	16	9	5	9	2	1	4	30	31	28	12	8	15	19	16
Q9BVJ6;B4E343	UTP14A	-0.380761	-0.262332	-0.510045	NaN	NaN	NaN	0.736521	1.07997	-0.48109	0.351002	0.0680787	0.392565	0.406132	0.0973149	16	16	28	87.977	0	80.778	5	5	3	0	2	0	7	7	7	3	3	6	9	10	5	5	3	0	2	0	7	7	7	3	3	6	9	10
G5EA06;A0A024RAJ1;Q92552;D6RH20;B4DT94;Q6PKB3;D6RJC7	MRPS27	-0.38015	-0.368854	-0.414238	-0.874552	-0.855399	-0.784252	-0.115762	-0.0854188	-0.0194811	-0.440247	-0.364442	-0.001293	-0.0302633	-0.0566323	23	23	73.2	41.329	0	308.82	17	18	14	15	17	15	16	18	16	12	15	17	15	16	17	18	14	15	17	15	16	18	16	12	15	17	15	16
Q96E52;H7BZX2	OMA1	-0.379997	-0.0094755	NaN	NaN	NaN	NaN	NaN	-0.155434	-0.182402	0.247303	0.0173386	NaN	NaN	-0.909438	3	3	5.5	60.12	0.00012816	4.8498	2	1	1	0	0	0	1	3	2	2	3	0	2	2	2	1	1	0	0	0	1	3	2	2	3	0	2	2
P55263;A0A140VJE0;Q86U79	ADK	-0.379844	-0.294714	-0.468143	0.0619675	0.0782983	0.0248401	0.142367	0.140477	0.0843052	-0.318127	-0.426695	-0.231076	-0.314063	-0.345123	29	29	77.3	40.545	0	323.31	11	14	13	24	26	20	15	17	17	16	20	16	18	19	11	14	13	24	26	20	15	17	17	16	20	16	18	19
B1ALW7;Q14746;B7Z2Y2;B7Z819;B7Z7N2	COG2	-0.37908	-0.330282	-0.427105	-0.357477	-0.507264	-0.467576	-0.387413	-0.32106	-0.507593	-0.435278	-0.38499	-0.390178	-0.444857	-0.446913	23	23	48.4	83.207	0	323.31	8	16	12	14	16	12	11	6	9	18	11	18	16	17	8	16	12	14	16	12	11	6	9	18	11	18	16	17
Q9ULC5;B4DX30	ACSL5	-0.378622	-0.204708	-0.0799255	NaN	NaN	NaN	NaN	NaN	NaN	0.101709	-0.213533	0.500793	0.00786326	0.23853	13	10	23.1	75.99	0	68.875	11	6	8	2	3	1	1	1	1	10	8	5	7	4	9	5	7	0	1	0	0	0	1	8	6	4	6	3
I6N6Q6;H9E7F7;H9E7P8;A0A1B1PEQ8;H9E7W2;H9E7T7;X5C6M5;X5BKA4;X2CK15;W8DFH5;W8D4U9;W8D1X2;V9K571;V9JPM6;V9J3S1;U5Z9R9;U5Z487;U3LSI8;T1SWS8;T1Q632;S4STI1;Q9B2U8;Q9B138;Q8WCW3;Q8HNR1;Q85KS0;Q7Y6M3;Q7Y626;Q6VJJ3;Q6VJD8;Q6VIG7;Q6RQ80;Q6RNN7;Q6RKW8;Q6R0V6;Q5SB08;Q5SAP1;Q5S971;Q4GHE1;Q4GCZ4;Q4GCG2;Q4F4V6;Q305H0;Q19MP7;Q15HH9;Q0Z7S0;Q0Z7J0;Q06TE6;L7XMG0;K9M370;J7FG21;I6UIH6;I6PZI4;I6PRP7;I3Q4M2;I3PYD8;I2E…	COX2;COII;MT-CO2	-0.378163	-0.590863	-0.505708	0.62779	0.630556	0.620009	0.167671	0.212535	0.197669	1.34977	1.2576	-0.830875	-0.928132	-0.914085	9	2	50.7	25.564	0	81.523	3	4	5	4	4	5	5	7	6	5	5	4	4	4	0	0	0	0	1	0	0	1	0	0	0	0	0	0
Q53GW0;Q6ULP2;B8ZZI9	AFTPH	-0.377093	-0.00488702	0.0471805	0.255887	NaN	0.62064	-0.421121	-0.292515	-0.687713	-0.120906	0.417656	0.200183	0.276836	0.426847	19	19	31.7	99.487	0	206.93	4	3	3	5	0	5	10	10	11	5	7	7	12	8	4	3	3	5	0	5	10	10	11	5	7	7	12	8
J3KR97;Q9BTW9;I6L959	TBCD	-0.376787	-0.225303	-0.255597	-0.337263	-0.272451	-0.350354	-0.0121452	0.040062	0.0429245	0.0188111	0.0399857	-0.0821154	-0.051703	-0.0330467	47	1	52.9	136.55	0	323.31	19	24	21	35	26	31	15	23	21	30	25	32	37	32	0	0	1	1	1	1	0	1	0	0	0	1	1	1
O00411	POLRMT	-0.376787	-0.187897	-0.0657416	NaN	-0.332358	NaN	0.13377	0.039452	-0.0310323	-0.453505	-0.504833	-0.231577	-0.297908	-0.241751	43	1	51.5	138.62	0	323.31	3	5	8	2	2	1	34	23	28	25	18	34	34	34	0	0	0	0	0	0	1	1	1	0	0	0	0	0
Q9UL63;B4DG30;C9J7E8	MKLN1	-0.376481	-0.034518	-0.270237	NaN	-0.101666	NaN	-0.593906	NaN	0.35352	NaN	NaN	0.705534	NaN	0.77391	11	11	23	84.767	0	37.281	3	4	5	0	2	0	7	1	3	1	1	4	1	5	3	4	5	0	2	0	7	1	3	1	1	4	1	5
P41252;Q59G75;A0A0A0MSX9;Q7Z3U5;J3KR24;Q7Z355;Q6P0M4;B4DVX2	IARS;DKFZp686L0869;DKFZp686L17145	-0.376175	-0.34606	-0.356409	-0.575227	-0.606896	-0.573858	0.136825	0.1654	0.184759	-0.534282	-0.546416	-0.51486	-0.593207	-0.575051	86	86	67.9	144.5	0	323.31	61	65	66	69	64	64	69	69	73	67	68	63	66	64	61	65	66	69	64	64	69	69	73	67	68	63	66	64
A0A024R2M8;X5DRB1;A8K146;Q01831;D9I4E1	XPC	-0.375868	-0.0094755	-0.124862	-0.345947	-0.489253	-0.105959	-0.176954	-0.319935	-0.230708	NaN	-0.439262	-0.365972	-0.52099	-0.663512	22	11	31.5	105.95	0	114.16	2	5	2	10	9	9	14	11	16	1	2	7	9	8	1	3	0	4	3	3	6	5	7	1	1	1	4	3
P06132;A0A1B0GVZ4;A0A1B0GVN9;Q5T446	UROD	-0.375409	-0.330444	-0.366405	-0.13344	-0.248633	-0.219447	0.222175	0.255452	0.113632	-0.465703	-0.578313	-0.417951	-0.319089	-0.455407	17	8	67.3	40.786	0	323.31	11	12	13	14	13	11	4	4	6	7	10	11	11	12	4	5	5	7	5	4	1	1	1	1	3	5	4	4
Q96EL3	MRPL53	-0.375409	-0.437037	-0.401437	-0.462236	-0.506988	-0.39469	-0.613812	-0.435725	-0.414981	-0.671298	-0.472433	-0.457885	-0.48864	-0.388227	6	6	60.7	12.107	0	72.119	5	5	5	4	5	4	5	4	5	5	3	5	5	3	5	5	5	4	5	4	5	4	5	5	3	5	5	3
Q15785;B4DXU3	TOMM34	-0.375256	-0.363141	-0.357036	0.244	0.245867	0.429636	-0.252484	-0.249868	-0.175899	-0.587859	-0.609826	0.0275117	0.037669	0.0687716	21	21	69.6	34.559	0	323.31	16	18	19	16	14	11	15	16	15	13	17	16	18	19	16	18	19	16	14	11	15	16	15	13	17	16	18	19
Q53FK5;A0A024R042;O00478;Q53FI5;A8K6Q7;A0A089GIA6;C9JZT5;C9JUV8;C9JQT8	BTN3A3	-0.375103	NaN	NaN	NaN	NaN	NaN	-0.579476	-0.762665	-0.557278	NaN	NaN	-0.373821	-0.529378	-0.680557	12	6	24.7	65.099	0	30.126	2	1	1	0	2	0	2	2	2	0	0	7	7	10	2	1	0	0	1	0	1	2	1	0	0	3	3	5
Q9BTQ7;A0A024R1Q8;P62829;J3KT29;C9JD32;J3KTJ3	RPL23	-0.375103	-0.43229	-0.459116	0.040422	0.0614317	0.0993073	0.0298848	-0.000684808	-0.0272447	-0.173684	-0.127168	-0.188625	-0.157044	-0.16612	16	16	76.9	14.149	0	151.52	13	11	11	15	13	12	10	11	11	12	12	14	10	12	13	11	11	15	13	12	10	11	11	12	12	14	10	12
A2BEK1;O60927;Q5SRK2	PPP1R11	-0.375103	0.103209	-0.137909	0.0766248	0.198812	0.114423	-0.0316675	-0.110862	-0.120319	0.165925	-0.0623036	-0.185785	-0.0119776	0.0197982	6	6	81.7	13.952	0	312.67	3	4	3	4	3	3	3	3	2	1	3	1	3	3	3	4	3	4	3	3	3	3	2	1	3	1	3	3
Q9C0D5	TANC1	-0.37495	-0.69155	-0.335152	-0.465333	-0.343459	-0.440523	NaN	NaN	NaN	NaN	NaN	-1.34137	-1.25632	-1.57595	27	10	19.6	202.22	0	34.964	4	3	3	7	6	4	0	1	0	1	1	14	18	12	3	2	1	3	3	3	0	1	0	1	1	4	7	5
A0A087X211;Q8TCG1	KIAA1524	-0.372804	-0.520398	-0.640063	NaN	NaN	-0.1048	-0.163395	-0.442929	-1.50332	0.216367	0.084616	0.5139	0.835882	0.883891	21	21	27.6	102.28	0	81.011	8	3	3	0	2	1	8	7	11	8	8	11	8	3	8	3	3	0	2	1	8	7	11	8	8	11	8	3
P17812;B4E1E0;B4DMB5	CTPS1	-0.372804	-0.35454	-0.3082	-0.0139619	-0.0129417	-0.0621783	-0.0751618	-0.120545	-0.133073	-0.105654	-0.127168	0.122943	0.121063	0.14617	36	33	68.2	66.69	0	323.31	29	26	27	26	28	27	26	26	28	35	27	29	33	28	27	24	25	24	26	25	24	24	26	32	25	27	31	26
Q96EH3	MALSU1	-0.372344	-0.354061	-0.47183	-0.888591	-0.842767	-0.756606	-0.42927	-0.495768	-0.287197	-0.700418	-0.639446	-0.25628	-0.17577	-0.318905	4	4	22.6	26.17	0	45.89	1	2	2	2	1	2	3	3	2	2	3	2	3	2	1	2	2	2	1	2	3	3	2	2	3	2	3	2
Q541A5;Q92890;B4E3I3;B7Z9N3;C9JNP9	ufd1;UFD1L	-0.371424	-0.148684	-0.395464	-0.296159	-0.32319	-0.426481	-0.130721	-0.00190889	0.00234189	-0.271261	-0.0330552	-0.0142621	0.0596441	0.224986	17	17	57	34.5	0	173.45	9	12	7	11	13	9	6	8	7	13	15	13	10	10	9	12	7	11	13	9	6	8	7	13	15	13	10	10
A1L3A7;Q7Z417	NUFIP2	-0.370964	-0.249056	-0.403577	0.381898	0.363832	0.301913	-0.0345647	-0.0837724	-0.199077	-0.00309362	-0.199685	0.592737	0.502904	0.383185	16	16	37.3	76.12	0	275.87	10	11	8	10	12	10	12	10	9	6	6	8	6	6	10	11	8	10	12	10	12	10	9	6	6	8	6	6
A0A024R542;Q9C0C2;B3KXS7	TNKS1BP1	-0.37081	-0.434435	-0.290611	0.0143999	0.0161273	-0.034606	-0.313468	-0.308763	-0.21408	-0.204489	-0.27567	-0.557236	-0.473477	-0.584639	84	84	67.5	181.79	0	323.31	40	35	37	74	69	68	44	40	41	49	53	22	21	34	40	35	37	74	69	68	44	40	41	49	53	22	21	34
Q9BYM8;G3XAG9;B4E0F5;B4DML5;H0Y4S7	RBCK1	-0.370656	-1.06035	-0.849936	-0.448329	-0.873479	-0.761795	NaN	NaN	NaN	NaN	NaN	NaN	NaN	NaN	7	7	21.6	57.571	0	22.677	2	2	1	5	4	3	1	0	0	1	1	1	1	1	2	2	1	5	4	3	1	0	0	1	1	1	1	1
Q12904;B4DNK3	AIMP1	-0.370349	-0.390441	-0.319889	-0.340693	-0.420777	-0.487121	-0.276297	-0.136628	-0.287037	-0.322428	-0.21831	-0.129785	0.0193728	-0.126187	20	20	76	34.352	0	323.31	15	15	14	18	18	17	16	16	17	14	18	16	18	18	15	15	14	18	18	17	16	16	17	14	18	16	18	18
Q9UNI6	DUSP12	-0.370349	-0.180922	-0.301119	-0.0934017	-0.05668	-0.0571571	-0.146449	-0.272701	-0.314149	-0.266688	-0.0207666	0.15641	0.0169122	0.13676	20	20	63.5	37.687	0	295.32	15	17	15	9	12	6	13	12	11	12	17	8	10	11	15	17	15	9	12	6	13	12	11	12	17	8	10	11
A0A024R2U9;C9JIF9;P13798	APEH	-0.369735	-0.39326	-0.425747	-0.072956	-0.134184	-0.136922	0.312913	0.184755	0.138383	-0.0848411	-0.168892	-0.448866	-0.448356	-0.467719	30	30	60.7	81.224	0	323.31	20	23	21	24	23	22	25	25	26	25	19	26	30	26	20	23	21	24	23	22	25	25	26	25	19	26	30	26
B7ZLC9;Q8TEQ6;Q58EZ8	GEMIN5	-0.369274	-0.301618	-0.364223	-0.157225	-0.192116	-0.214625	0.0319366	0.0966398	0.108694	0.0211685	0.0381948	0.420235	0.405347	0.419571	71	71	58.5	168.43	0	323.31	36	37	47	41	47	38	51	49	53	48	44	60	54	60	36	37	47	41	47	38	51	49	53	48	44	60	54	60
Q96JB2	COG3	-0.369274	-0.253604	-0.775468	-0.487102	-0.460031	-0.248562	-0.0855108	-0.568554	-0.333799	-0.386229	-0.356332	-0.359226	-0.514953	-0.741482	26	5	48.4	94.095	0	158.09	5	6	3	10	10	7	5	6	6	15	11	15	19	14	2	3	1	2	3	3	1	2	1	3	2	3	4	2
O43324;D6RBD7;C9J1V9;H0YAL7	EEF1E1;EEF1E1-BLOC1S5	-0.36866	-0.332867	-0.354216	-0.24117	-0.324845	-0.313835	-0.411532	-0.380033	-0.453675	-0.421502	-0.461329	-0.1771	-0.191908	-0.248465	11	11	66.7	19.81	0	115.27	7	10	8	8	8	9	8	6	8	9	8	8	7	10	7	10	8	8	8	9	8	6	8	9	8	8	7	10
A0A0S2Z5E9;Q69YN2	CWF19L1	-0.367891	-0.328342	-0.391164	-0.118443	-0.103395	-0.173807	-0.585816	-0.643226	-0.655009	-0.190713	-0.258232	-0.233329	-0.0552935	-0.267782	28	28	69.7	60.618	0	323.31	22	20	22	23	20	19	15	14	16	16	16	21	13	12	22	20	22	23	20	19	15	14	16	16	16	21	13	12
B2R9Y1;Q8WWV3;Q96RL8	RTN4IP1;NIMP	-0.367891	-0.307025	-0.297731	-0.943429	-1.04751	-0.954993	-0.407602	-0.246773	-0.282832	-0.551661	-0.312787	-0.234579	-0.0401246	0.0615506	12	12	51.4	38.763	0	64.811	4	6	4	7	7	4	2	6	5	2	4	6	4	5	4	6	4	7	7	4	2	6	5	2	4	6	4	5
X5DQX7;Q06787;W5ZQ92;R9WQY1;A8MQB8;G3V0J0;X5D907;R9WNI0;R9WPL0;A0A087WXI3;Q59GC1;A0A0K0MJ24;Q8IXW7;A0A087WY29	FMR1	-0.367584	-0.307516	-0.386392	0.399301	0.238708	0.212655	-0.600537	-0.6345	-0.358171	-0.41254	-0.0444739	-0.430877	-0.0180545	-0.088382	21	16	40.8	71.204	0	149.68	12	13	12	15	12	11	15	13	15	11	9	11	13	10	10	11	10	11	8	8	12	10	12	9	8	9	11	8
Q6P2P2	PRMT9	-0.367276	-0.594108	-0.258237	-0.570916	-0.994976	-0.863984	-0.578922	-0.909355	-0.321343	-0.339259	-0.256862	0.0219551	0.148778	0.143043	10	10	16.2	94.5	0	33.748	6	4	4	5	2	2	3	2	3	3	2	4	3	4	6	4	4	5	2	2	3	2	3	3	2	4	3	4
Q92615	LARP4B	-0.366815	-0.426916	-0.511199	0.175823	0.0976195	0.0869137	-0.316139	-0.310005	-0.621108	0.219519	-0.0328984	0.113002	0.100911	0.104636	22	11	39.6	80.551	0	315.85	19	16	17	10	7	6	9	12	10	16	15	14	13	15	9	8	9	5	4	3	6	6	4	8	8	9	8	8
Q9H446;E5RGQ3	RWDD1	-0.366815	-0.222741	-0.31909	-0.177395	-0.259413	0.117256	-0.364946	0.44329	-0.501122	0.00614167	0.0174993	0.206225	-0.314662	0.0545832	7	7	26.3	27.939	0	55.296	6	5	5	4	5	5	5	5	7	2	4	3	5	6	6	5	5	4	5	5	5	5	7	2	4	3	5	6
Q6YN16;B2R923;A0A024R159;B4E136	HSDL2	-0.366661	-0.34269	-0.420607	-0.891261	-0.826712	-0.922594	-0.0311012	-0.0526745	0.0273675	-0.343247	-0.199685	0.0739873	0.0907988	0.0251826	23	23	58.4	45.394	0	323.31	11	13	9	15	14	14	18	19	16	10	11	14	17	16	11	13	9	15	14	14	18	19	16	10	11	14	17	16
Q96AG4	LRRC59	-0.366661	-0.296195	-0.250802	0.190563	0.119037	0.167016	0.176406	0.191087	0.275387	-0.476626	-0.355299	-0.432729	-0.430331	-0.469534	16	16	48.5	34.93	0	323.31	13	13	14	14	14	12	13	13	13	12	14	14	13	12	13	13	14	14	14	12	13	13	13	12	14	14	13	12
Q53F19	C17orf85	-0.366507	-0.347984	-0.239344	0.291648	0.0264143	-0.434126	NaN	NaN	-1.35601	0.0732065	NaN	0.321422	NaN	0.0662927	10	10	19.2	70.592	0	109.44	3	6	6	3	4	2	2	1	2	2	2	2	0	2	3	6	6	3	4	2	2	1	2	2	2	2	0	2
B4DLG2;O75152;E9PQ61;E9PBY7;Q0D2N5	ZC3H11A	-0.366046	-0.524787	-0.387471	-0.00789096	0.151971	0.0841516	-0.524974	-0.727396	-0.753876	0.0543362	-0.12078	-0.424647	-0.587961	-0.445992	26	26	46.7	82.771	0	257.07	20	18	20	8	7	6	18	14	14	12	10	8	7	12	20	18	20	8	7	6	18	14	14	12	10	8	7	12
E5KN55;Q08752;Q6FGM6;E5KN59	PPID	-0.366046	-0.320721	-0.265644	-0.174151	-0.221244	-0.143242	-0.511393	-0.506808	-0.274148	-0.321516	-0.342595	0.109135	0.185576	0.091896	23	23	65.7	40.763	0	105.83	13	16	18	11	10	9	15	16	10	10	14	13	11	16	13	16	18	11	10	9	15	16	10	10	14	13	11	16
A8K5J1;P11172;B5LY64;B5LY70;B5LY69;E9PFD2	UMPS	-0.365892	-0.466332	-0.398377	-0.16506	-0.209381	-0.247555	-0.184804	-0.344979	-0.346189	-0.0433236	0.00980538	0.0203398	0.159483	0.165829	28	3	66.5	52.221	0	227.2	20	18	23	15	14	11	17	15	14	18	18	17	15	16	2	3	3	2	2	1	2	1	2	2	2	2	2	2
A0A140VJX1;P24752	ACAT1	-0.365276	-0.207639	-0.199623	-0.99937	-0.926047	-0.975764	0.250462	0.30854	0.309515	-1.00645	-0.728852	-0.642295	-0.609905	-0.745828	26	25	72.1	45.199	0	323.31	18	18	17	15	18	15	20	24	22	15	17	20	21	23	17	17	16	14	17	14	19	23	21	14	16	19	20	22
Q9H993;F5GZY1	ARMT1	-0.365276	-0.18354	-0.119547	-0.151548	-0.104135	-0.0968176	-0.118734	-0.118769	0.0277439	-0.0144654	0.00724866	-0.162332	-0.359959	-0.238713	23	23	56.5	51.172	0	323.31	10	14	11	13	13	13	13	13	13	13	17	8	9	11	10	14	11	13	13	13	13	13	13	13	17	8	9	11
Q96B49	TOMM6	-0.36466	NaN	NaN	NaN	NaN	NaN	0.19729	0.242005	0.180318	NaN	NaN	NaN	NaN	NaN	2	2	56.8	8.0019	0	72.315	1	0	1	2	1	1	2	2	2	1	1	1	2	1	1	0	1	2	1	1	2	2	2	1	1	1	2	1
A0A024QZ77;Q96C19;H0Y4Y4	EFHD2	-0.362811	-0.32494	-0.399142	0.0470443	0.0192915	0.0277968	0.0424163	-0.0217029	0.0452996	0.295243	0.299918	0.184751	0.157578	0.173167	16	14	52.5	26.697	0	323.31	8	10	7	14	15	14	13	14	12	8	10	12	13	13	7	8	6	12	13	12	11	12	10	7	9	10	11	11
Q8NBT6;Q5JPC1;Q9HC21	DKFZp667O1614;SLC25A19	-0.362657	-0.352144	-0.201833	NaN	NaN	NaN	0.442352	0.438187	0.495624	-0.0498042	0.0675651	-1.44759	-1.3005	-1.8361	9	9	31.9	35.468	0	71.912	6	4	5	0	0	0	8	6	8	2	4	8	7	8	6	4	5	0	0	0	8	6	8	2	4	8	7	8
E9PMJ2;J3KP39;A0A024R3L8;Q9BPY3;G3V179;E9PIM5	FAM118B;FLJ21103	-0.362349	-0.222399	-0.187337	-0.223178	-0.281742	-0.131772	NaN	NaN	NaN	0.0947243	0.154005	NaN	NaN	NaN	10	10	39.9	39.079	0	25.561	4	7	3	2	3	2	1	0	1	3	6	1	1	1	4	7	3	2	3	2	1	0	1	3	6	1	1	1
P42677;Q5T4L4	RPS27	-0.362349	-0.261829	-0.209124	0.125949	0.0882092	0.13858	0.347877	0.218135	0.11454	-0.0964035	-0.0755123	-0.104849	-0.0263612	-0.00604738	7	3	75	9.461	0	117.26	6	6	6	7	6	6	5	7	6	6	6	6	6	7	3	3	3	3	3	3	3	3	3	3	3	3	3	3
Q59GN2;P62891	RPL39P5;RPL39	-0.362349	-0.196061	-0.234007	0.133062	0.161246	0.116665	0.180137	0.13439	0.106971	-0.014308	-0.192575	-0.219129	-0.177747	-0.00615536	2	2	19.6	6.3225	0	52.586	2	2	1	2	1	2	2	2	2	2	1	1	2	2	2	2	1	2	1	2	2	2	2	2	1	1	2	2
P11586;A0A024R652	MTHFD1	-0.362195	-0.327694	-0.307075	0.0443911	0.0328059	-0.00187984	-0.0130841	-0.0882439	0.0054981	-0.0614657	-0.0177593	-0.30968	-0.282429	-0.328775	62	3	75.4	101.56	0	323.31	53	54	49	55	53	50	55	54	56	47	50	52	52	53	2	2	2	2	2	2	3	2	2	1	1	3	1	2
Q86YI5;A0A024R3D8;P10515;B4DJX1;E9PEJ4;H0YDD4	DLAT	-0.36204	-0.245343	-0.278739	0.0597284	0.0816311	0.109598	0.209972	0.185111	0.235195	-0.212866	-0.200111	-0.282743	-0.344196	-0.269078	34	7	59	68.996	0	323.31	20	21	20	20	19	16	30	26	28	24	22	28	25	27	2	2	2	3	3	2	5	4	5	3	3	6	6	5
O60506;B2R8Z8;Q05CK9	SYNCRIP	-0.36204	-0.331091	-0.477567	0.31197	0.309354	0.285436	-0.168365	-0.0238842	-0.0883704	0.0533248	0.0727914	-0.0120042	0.0426327	-0.161952	36	5	61.2	69.602	0	323.31	25	26	26	29	26	28	32	29	29	30	27	23	26	20	3	3	3	3	3	3	5	4	3	4	3	2	3	2
Q86SZ7;Q2TNB3;A0A087X1Z3;Q9UL46;H0YM70;Q6FHK9	PSME2	-0.361732	-0.389344	-0.34825	-0.34089	-0.35912	-0.318883	0.230962	0.241911	0.288732	-0.115148	-0.138398	-0.307306	-0.319686	-0.349673	20	20	74.9	27.401	0	323.31	14	17	15	19	17	17	17	17	18	14	17	18	18	14	14	17	15	19	17	17	17	17	18	14	17	18	18	14
Q5TZV6;Q53TK1;B4DLK5;Q16678;Q2HZ43	CYP1B1	-0.360652	NaN	NaN	-0.52199	-0.236294	NaN	-0.499206	NaN	-0.441435	0.0385954	NaN	NaN	NaN	NaN	5	5	11	60.836	0.0056904	1.964	1	0	1	3	2	2	2	1	1	1	1	0	1	0	1	0	1	3	2	2	2	1	1	1	1	0	1	0
Q8IWV7;B4DYL2;A0A087WTJ9;A8K901	UBR1	-0.360498	-0.358527	-0.354059	-0.340759	-0.259202	-0.353929	0.226091	0.385667	0.273359	-0.0330871	-0.0311707	-0.671385	-0.326596	-0.503283	36	36	26.4	200.21	0	173.54	17	14	16	20	15	16	19	21	21	13	17	7	7	4	17	14	16	20	15	16	19	21	21	13	17	7	7	4
H3BS42;A0A024QZC8;Q9H5H4;B7Z2Y7;B2RD90	ZNF768;FLJ23436	-0.360343	NaN	-0.23267	NaN	NaN	NaN	0.0736175	0.117104	0.193795	NaN	NaN	NaN	-0.394271	NaN	11	11	25.5	56.668	0	97.494	2	2	4	1	2	1	9	7	9	1	0	1	2	1	2	2	4	1	2	1	9	7	9	1	0	1	2	1
J3KNN7;A8K2W4;Q59H81;Q7Z569	BRAP	-0.35988	NaN	NaN	NaN	NaN	NaN	NaN	NaN	NaN	NaN	0.421516	NaN	NaN	NaN	8	8	18.9	64.279	0	14.455	3	2	0	0	1	1	2	3	2	1	3	0	1	1	3	2	0	0	1	1	2	3	2	1	3	0	1	1
L0R6F6;Q6UWS5	CSRP2BP;PET117	-0.35849	NaN	NaN	-0.307915	-0.495758	-0.611892	-0.265487	-0.150108	-0.415674	NaN	NaN	NaN	0.225892	NaN	2	2	22.2	9.2227	0	16.615	1	1	1	1	1	1	1	1	1	1	0	1	2	1	1	1	1	1	1	1	1	1	1	1	0	1	2	1
H7C1U3;Q5T0F9;H0Y517	CC2D1B	-0.358181	-0.174798	-0.207262	0.248992	0.277427	0.295114	0.00760538	-0.260891	0.0873493	-0.517292	-0.19229	0.0579472	0.0782709	-0.0137607	20	20	41.2	74.494	0	155.4	11	10	11	15	12	12	6	5	9	10	11	12	13	8	11	10	11	15	12	12	6	5	9	10	11	12	13	8
B7ZL34;A0A0A0MR59;A0A0C4DG68	PUM2	-0.358027	0.00704188	0.0205412	0.0500364	0.336262	0.034063	0.0212709	-0.170511	-0.20304	-0.140245	0.0967796	0.339795	0.323211	0.174568	18	1	23.2	106	0	103.46	13	13	10	10	8	6	11	11	10	10	5	7	11	9	1	0	1	1	1	1	1	0	0	1	0	0	1	1
B4DIQ0;O60942;B4DSJ8;B2R623	RNGTT	-0.357563	0.00171288	-0.293041	-0.579207	-0.527944	-0.0331855	-0.615335	-0.56431	-0.539285	-0.659819	-0.743719	0.151208	0.244259	0.373933	16	16	34.2	65.219	0	105.91	6	5	5	5	4	2	6	9	9	13	14	7	7	6	6	5	5	5	4	2	6	9	9	13	14	7	7	6
Q96DP0		-0.357254	-0.505105	-0.392855	NaN	0.546773	NaN	0.42607	0.462597	0.41659	1.5822	1.57094	-0.483345	-0.398347	-0.566571	15	15	43.2	49.244	0	111.49	14	13	12	0	3	1	12	12	13	10	8	11	9	11	14	13	12	0	3	1	12	12	13	10	8	11	9	11
Q13242;A8K3M9;H0YIB4;S4R3G0;B4DFT9	SRSF9	-0.357099	-0.561983	-0.297408	1.33683	1.34255	1.4831	-0.578091	-0.628233	-0.618585	0.0583885	0.0850345	-0.125209	-0.293902	-0.35421	13	12	54.8	25.542	0	25.765	4	8	7	8	7	8	12	10	11	5	9	4	8	6	4	8	7	8	7	7	12	10	11	5	9	4	8	6
A0A024RCX8;Q9Y3C6	PPIL1	-0.356944	-0.434742	-0.337684	-0.34398	-0.360525	-0.40406	-0.171481	0.029594	-0.0865921	-0.586975	-0.55296	-0.490268	-0.526277	-0.413508	7	7	57.8	18.237	0	88.942	4	5	4	5	5	5	4	6	6	6	4	4	5	6	4	5	4	5	5	5	4	6	6	6	4	4	5	6
A0A024R648;Q9Y5J7;G3V502;G3V2F3	TIMM9	-0.35679	-0.376445	-0.205906	0.353676	0.285858	0.333893	0.188719	0.228039	0.16085	-0.448697	-0.211562	-1.11772	-1.20895	-1.18878	7	7	83.1	10.378	0	51.63	7	4	6	6	5	7	5	7	6	7	6	5	5	7	7	4	6	6	5	7	5	7	6	7	6	5	5	7
Q14690;B4DH82	PDCD11	-0.356481	-0.390128	-0.377432	NaN	NaN	NaN	-0.986391	-0.416775	-0.572628	0.59978	-1.17858	NaN	NaN	NaN	10	10	6.6	208.7	0	12.489	7	4	3	0	0	0	3	3	4	3	2	1	0	0	7	4	3	0	0	0	3	3	4	3	2	1	0	0
Q9NQZ2	UTP3	-0.356481	-0.331898	-0.228654	0.124532	0.201594	-0.143003	NaN	NaN	NaN	0.445107	0.289492	0.427872	0.0194502	0.734962	10	10	25.9	54.557	0	153.83	5	5	4	3	2	3	0	1	0	7	8	5	4	4	5	5	4	3	2	3	0	1	0	7	8	5	4	4
B4DR80;Q5U0E6;Q6P0Y1;B4DT57;Q9Y6E0;Q6FG81;H0Y630;B4DMR0;Q5JV98	STK24;HEL-S-95	-0.355552	-0.362346	-0.436285	0.170058	0.254104	0.200602	-0.253714	-0.208643	-0.211087	-0.0240377	0.266402	0.134558	-0.0863686	0.178458	21	13	55.6	45.835	0	199.54	6	7	8	15	15	10	15	15	16	6	11	11	12	12	2	2	3	10	9	5	9	9	10	2	6	6	7	7
Q96M27	PRRC1	-0.355243	-0.611091	-0.450642	0.0395418	-0.0441128	-0.0620055	0.656928	0.145239	0.438828	-0.134847	0.48519	-0.574516	-0.528139	-0.558577	7	7	21.8	46.701	0	63.885	4	5	5	7	5	4	3	4	3	5	5	5	6	6	4	5	5	7	5	4	3	4	3	5	5	5	6	6
A0A024QZE1;Q14653;M0QYT9;E2GIM7;M0R205;M0QZB8;E2GIM5;Q96GL3;E2GIM9	IRF3	-0.355088	0.187744	0.182782	-0.297189	-0.174091	-0.431664	-0.5807	-0.161458	-0.302418	0.0456874	-0.199969	0.114061	0.120433	0.0537283	11	2	36.8	47.233	0	242.63	6	3	6	7	5	8	6	7	9	9	7	6	6	7	1	0	2	2	2	2	1	1	2	2	1	1	2	2
Q9BQC3;B3KRB8;H0YCR5	DPH2	-0.354933	-0.286959	0.0092038	-0.20374	-0.092893	-0.235676	0.171896	-0.0727656	-0.0115804	NaN	0.552973	0.146121	0.222885	0.204429	12	10	34.6	52.082	0	126.33	5	5	5	5	4	4	7	6	7	1	1	7	10	8	3	4	3	4	3	3	5	4	5	1	0	5	8	6
A0A024RCZ8;Q9NSK0;C9J8T5	KLC4	-0.354778	-0.263336	-0.482262	-0.086519	0.287169	0.164443	-0.620342	-0.527479	-0.547503	-0.374424	-0.642813	-0.380612	-0.453372	-0.120476	25	17	45.7	68.639	0	323.31	16	19	17	12	8	8	18	17	18	15	12	10	11	10	11	14	10	7	4	5	13	13	13	9	7	7	8	8
A7BI36;A0A0A0MRV0;Q9P2E9;A0A087WVV2;F8W7S5	RRBP1	-0.354778	-0.400288	-0.271712	0.618293	0.441563	0.517931	0.709201	0.749499	0.713294	-0.211612	-0.297612	-0.24218	-0.207223	-0.362148	60	7	41.3	165.75	0	323.31	49	48	49	51	51	48	42	42	43	46	49	51	51	51	6	6	6	7	6	6	4	4	5	6	5	6	6	6
V9HWI1;P30043;M0R192	HEL-S-10;BLVRB	-0.354469	-0.462562	-0.381299	-0.0407157	-0.0919784	-0.0753062	-0.469697	-0.465792	-0.407128	-0.927677	-0.901773	-0.159307	-0.118986	-0.135987	17	17	86.9	22.119	0	323.31	10	10	11	10	10	10	9	10	10	9	13	10	13	11	10	10	11	10	10	10	9	10	10	9	13	10	13	11
A0A024QZN5;O95229;A0A024QZJ1	ZWINT	-0.354314	1.29595	NaN	0.0530358	-0.039305	0.076931	-1.1167	0.321032	0.157817	NaN	-0.130426	NaN	NaN	NaN	8	8	32.1	35.654	0	21.684	2	2	1	3	2	2	2	4	2	1	3	1	0	1	2	2	1	3	2	2	2	4	2	1	3	1	0	1
Q9HBB9;Q8WUM5	GEMIN4	-0.354314	-0.21469	-0.20404	-0.225978	0.163967	0.476253	-0.145759	-0.431012	-0.220436	0.200894	0.368861	0.520226	0.567941	0.51268	36	1	41.4	118.75	0	323.31	22	20	19	14	17	15	20	25	20	19	20	25	21	26	1	1	1	1	1	1	1	1	1	1	1	1	1	1
Q14691	GINS1	-0.35354	-0.372337	-0.406629	0.078782	0.0601875	NaN	-0.254608	-0.306118	-0.359596	-0.368616	-0.250682	0.134718	0.247345	0.24843	11	11	59.7	22.988	0	59.062	5	5	7	2	2	1	4	3	3	4	8	5	5	4	5	5	7	2	2	1	4	3	3	4	8	5	5	4
A0A024R3M5;Q01543	FLI1	-0.353075	0.407857	0.165385	-0.0485212	-0.285737	0.387177	-0.184985	-0.159576	-0.329801	0.01834	1.22556	0.834807	0.560555	0.711723	12	2	45.1	50.981	0	323.31	1	4	1	2	3	2	11	10	9	2	4	3	4	4	0	1	0	1	1	0	2	1	1	0	1	1	1	1
A8K7J6;Q86TS9;G3V3U6;G5E9P5	MRPL52	-0.35292	-0.602969	0.0299607	-0.514227	-0.858689	-0.6009	-0.514489	NaN	0.099138	-0.459017	-0.881522	-0.565405	-0.107965	NaN	4	4	42.3	13.678	0	91.682	3	2	1	2	3	2	2	2	1	1	2	2	3	1	3	2	1	2	3	2	2	2	1	1	2	2	3	1
A0A0S2Z5K3;A0A0S2Z5R3;Q9NPI6;Q3LIB4;A0A0S2Z5I2	DCP1A;Nbla00360	-0.351835	-0.685106	-0.610577	-0.0406277	-0.0190385	-0.0470401	-0.892221	-0.792371	-0.851571	-0.544981	-0.344806	-0.253816	-0.326714	-0.162926	18	18	53.1	59.488	0	298.52	16	13	11	9	12	10	9	7	10	12	12	11	10	10	16	13	11	9	12	10	9	7	10	12	12	11	10	10
Q9Y5Q9	GTF3C3	-0.351835	-0.226668	-0.189048	-0.422803	-0.455039	-0.741099	-0.652074	-0.492201	-0.687403	-0.250034	-0.213251	0.125061	0.472909	0.254039	22	22	32.5	101.27	0	147.65	14	17	17	11	6	5	12	12	9	14	17	14	12	11	14	17	17	11	6	5	12	12	9	14	17	14	12	11
Q8IWJ2;D3DX70;B8ZZW2	GCC2	-0.350749	-0.267683	-0.194002	-0.140897	-0.216103	-0.183974	-0.355866	-0.210774	-0.445115	-0.416352	-0.489785	-0.339379	-0.471758	-0.583484	50	47	39.5	195.91	0	323.31	12	7	6	31	24	26	18	14	16	17	26	36	37	38	11	6	5	30	23	24	17	12	14	16	24	34	34	36
P23258;Q9NRH3;A0A1B4Z394;K7EIS0	TUBG1;TUBG2	-0.350594	-0.136924	-0.097418	-0.117463	-0.0355302	-0.0965671	0.0398047	-0.00607342	0.0707278	0.00287353	-0.0256615	0.0959591	0.0751958	0.18833	23	23	78.5	51.169	0	323.31	15	14	16	19	19	14	21	21	22	18	20	16	13	17	15	14	16	19	19	14	21	21	22	18	20	16	13	17
A0A024RBX9;P08559;A5YPB6	PDHA1	-0.350129	-0.425686	-0.343999	-0.188899	-0.146242	-0.181826	0.157972	0.147287	0.183602	-0.795393	-0.693879	-0.81492	-0.770804	-0.893787	22	0	62.6	43.295	0	323.31	17	20	16	18	17	12	16	17	16	16	18	18	17	16	0	0	0	0	0	0	0	0	0	0	0	0	0	0
A0A024R7V7;Q9P2D1	CHD7	-0.349663	-0.534408	-0.430722	-0.743883	-0.617067	-0.467228	-0.0222074	-0.0140629	-0.0974719	-0.197897	-0.278242	0.321312	0.404302	0.148175	52	43	22	337.57	0	161.2	25	24	26	3	3	3	31	35	21	13	12	6	4	10	18	18	20	0	0	0	25	28	16	8	8	2	1	4
Q9BXJ9;A0A0B4J1W3;B2RBE5;B4E2T6;Q58F05	NAA15;NARG1	-0.349508	-0.328503	-0.284766	-0.097326	-0.105696	-0.0770949	0.104487	0.191445	0.317688	0.077927	0.0599959	0.112101	0.11588	0.13257	59	50	61.1	101.27	0	323.31	44	44	41	43	41	40	45	41	39	42	41	45	45	43	37	37	34	37	35	34	38	35	33	36	35	38	38	38
B2ZZ89;Q01082;A0A087WUZ3;D6W5C0;K9MS24	SPTBN1	-0.349197	-0.366	-0.339106	0.65292	0.623861	0.609918	0.581998	0.228877	0.128521	-0.182931	-0.183143	-0.260336	-0.198157	-0.252663	172	159	72.9	274.61	0	323.31	131	124	129	137	129	129	148	145	134	135	137	121	128	129	120	114	119	124	118	119	136	133	123	123	126	111	118	118
B4DZF1;Q9UHD9;B4DM19	UBQLN2	-0.349042	-0.367903	-0.385159	0.0350408	0.0963371	0.107603	-0.152692	-0.0720984	0.3532	0.261755	0.118456	-0.160886	-0.181826	-0.123049	13	9	38.3	54.999	0	314.05	11	12	12	11	12	11	11	10	11	13	11	10	12	9	7	8	8	7	8	7	7	6	7	9	7	6	8	6
B7Z7P8;P62495;I3L492	ETF1	-0.349042	-0.415041	-0.379599	0.0450538	0.0285044	0.0151456	0.302918	0.312896	0.343815	-0.223415	-0.177831	-0.445848	-0.474335	-0.443456	25	25	63.1	47.475	0	323.31	18	16	18	20	21	19	19	18	19	23	21	23	20	21	18	16	18	20	21	19	19	18	19	23	21	23	20	21
B0YIW5;P48444;Q6MZV5;B0YIW6	ARCN1;DKFZp686M09245	-0.348887	-0.324616	-0.36547	-0.194224	-0.17317	-0.166427	-0.373889	-0.306948	-0.417753	-0.194239	-0.211984	-0.197754	-0.317535	-0.288005	36	32	62.2	57.21	0	323.31	27	22	23	34	31	32	25	25	28	26	33	31	29	26	24	19	20	30	28	29	22	22	25	23	30	27	26	23
Q86US8	SMG6	-0.348265	-0.346702	0.251757	NaN	0.149813	NaN	0.326387	NaN	NaN	-0.404518	-0.709792	-0.0600055	NaN	NaN	13	13	11.3	160.46	0.00012793	4.7454	6	3	7	3	2	1	2	1	1	3	6	2	1	1	6	3	7	3	2	1	2	1	1	3	6	2	1	1
A0A024RAJ8;Q13576;F5H7S7;E7EWC2;B7Z7U6;Q59HA3	IQGAP2	-0.347955	-0.30817	-0.306593	0.375784	0.538793	0.537874	0.0498297	0.0911494	0.102068	-0.160937	-0.18858	0.622435	0.543881	0.631958	104	29	71.6	180.59	0	323.31	61	58	74	2	3	3	78	68	77	77	76	94	87	89	14	14	16	0	0	0	19	18	21	18	18	27	26	25
Q1KMD3;H3BQZ7	HNRNPUL2;HNRNPUL2-BSCL2	-0.347644	-0.36822	-0.360164	0.763091	0.771537	0.727101	-0.286444	-0.216566	-0.0679464	-0.240616	-0.211984	-0.210007	-0.243051	-0.404062	36	36	50.1	85.104	0	323.31	29	29	23	19	22	19	29	27	25	22	25	22	19	21	29	29	23	19	22	19	29	27	25	22	25	22	19	21
Q86U42;B4DEH8;G3V4T2	PABPN1	-0.347178	-0.524641	-0.575052	0.471773	0.439778	0.511988	-0.225694	-0.223515	-0.0970157	-0.43382	-0.422237	-0.2728	-0.333354	-0.14319	8	8	40.5	32.749	0	206.01	8	8	7	6	7	6	7	7	7	6	6	4	4	5	8	8	7	6	7	6	7	7	7	6	6	4	4	5
Q12792;F8VS81	TWF1	-0.347022	-0.352304	-0.337367	0.14446	0.0239987	0.302673	0.423741	-0.344929	0.526452	0.358768	0.304736	0.299514	0.542976	0.31659	20	19	66.9	40.282	0	323.31	2	6	4	20	17	14	7	7	5	11	13	9	11	10	2	5	3	19	17	14	6	6	4	11	13	8	11	9
A0A024R361;Q969S2;Q3ZCR7	NEIL2	-0.346556	NaN	NaN	NaN	NaN	NaN	NaN	NaN	NaN	NaN	NaN	NaN	NaN	NaN	2	2	10.2	36.826	0	6.5822	2	1	1	0	0	0	0	0	0	0	0	0	0	0	2	1	1	0	0	0	0	0	0	0	0	0	0	0
Q9H1C4;Q58F16;Q05BS6	UNC93B1	-0.346556	NaN	NaN	NaN	NaN	NaN	-0.251196	-0.340634	-0.0713036	NaN	NaN	-0.0230559	-0.0442642	0.082878	9	9	14.6	66.63	0	46.902	1	1	0	1	0	0	4	4	2	0	0	9	9	9	1	1	0	1	0	0	4	4	2	0	0	9	9	9
Q9BRA0;I3L4V0;A0A0B4J297;I3L3Z2	NAA38	-0.3464	-0.503332	-1.32492	-0.193845	-0.0873088	-0.31727	-0.416903	0.032011	NaN	-0.607188	-0.0624578	NaN	NaN	NaN	5	5	44	13.514	0	33.39	3	2	2	3	4	3	2	2	1	2	2	1	1	0	3	2	2	3	4	3	2	2	1	2	2	1	1	0
P67809;Q6PKI6;C9J5V9;Q7KZ24;H0Y449	YBX1	-0.345778	-0.446344	-0.314293	-0.0193684	-0.00200178	-0.0475659	0.132584	0.0208088	0.142884	-0.152576	-0.122416	-0.313115	-0.190864	-0.250697	18	13	69.4	35.924	0	323.31	18	16	16	16	14	17	15	16	16	16	17	16	15	17	13	11	11	11	9	12	11	11	11	11	12	11	10	12
Q9Y3B2;R4GNH9;B1AMU7;B1AMU3;B1AMU4;R4GMQ7	EXOSC1	-0.344689	-0.427992	-0.268434	-0.0922299	-0.0484639	-0.0342511	-0.0503071	-0.218565	-0.216146	-0.484535	-0.488594	-0.389842	-0.41521	-0.402522	8	8	52.3	21.452	0	55.67	3	5	6	4	4	4	5	5	4	4	7	3	5	6	3	5	6	4	4	4	5	5	4	4	7	3	5	6
Q9NVU0;Q53GZ2;A0A0C4DH01;B4DDR0	POLR3E	-0.344222	-0.0119563	-0.188535	-0.892072	-0.563021	NaN	-0.0633299	-0.434187	-0.262987	-0.061007	-0.337512	0.0407017	0.27286	-0.0279291	26	26	45.3	79.897	0	99.878	6	8	9	5	5	2	16	16	16	10	8	10	11	3	6	8	9	5	5	2	16	16	16	10	8	10	11	3
B2R5R9;P48382;F8W689;Q53EW3;Q9UG77;A0A0A0MSQ2	RFX5;DKFZp586K091	-0.343911	-0.586339	-0.487237	-0.195589	-0.642975	NaN	-0.412948	-0.469679	-0.372037	-0.301337	-0.212407	-0.457349	-0.331105	-0.608604	24	24	49.5	65.334	0	171.87	16	18	16	3	6	1	15	13	14	11	6	10	8	9	16	18	16	3	6	1	15	13	14	11	6	10	8	9
O96033;E9PKT9	MOCS2	-0.343132	-0.230758	-0.412263	0.0529246	0.0236698	0.0656722	NaN	NaN	NaN	-0.137329	-0.100111	0.105547	0.12103	0.130029	6	6	55.7	9.7552	0	13.009	5	3	3	5	5	4	0	1	1	5	2	4	6	5	5	3	3	5	5	4	0	1	1	5	2	4	6	5
P49736;B3KXZ4;B7Z8Z6;H0Y8E6;B4DSV5	MCM2	-0.343132	-0.356933	-0.320368	-0.0719315	-0.0711337	-0.1196	0.159712	0.14558	0.085826	0.00754445	-0.00950071	0.00162183	-0.0552935	-0.0370892	51	51	64.3	101.89	0	323.31	45	41	43	38	37	39	45	46	46	42	39	44	44	43	45	41	43	38	37	39	45	46	46	42	39	44	44	43
Q5T4S7	UBR4	-0.34282	-0.350865	-0.312531	-0.22877	-0.266724	-0.204985	0.0684638	0.0396807	0.0384967	-0.086799	-0.175817	-0.415088	-0.331578	-0.404299	213	102	51.1	573.83	0	323.31	175	166	156	190	186	171	120	131	124	179	161	159	164	172	86	80	77	91	93	84	58	64	61	87	78	80	81	83
O60830;V9GYS0;V9GYU0	TIMM17B	-0.341729	-0.439635	-0.486068	NaN	NaN	NaN	0.436765	0.387956	0.424515	0.21292	0.187166	-0.793028	-1.28822	-1.11395	7	7	62.8	18.273	0	146.56	6	4	4	0	1	1	5	5	4	5	4	3	3	2	6	4	4	0	1	1	5	5	4	5	4	3	3	2
Q32P41	TRMT5	-0.341418	-0.0849332	-0.332141	-0.591055	-0.600664	-0.481297	-0.119379	-0.351185	-0.365422	NaN	-0.869742	-0.0293643	-0.496478	-0.0142212	13	11	29.7	58.246	0	66.422	4	4	6	9	5	4	5	3	2	1	2	5	3	5	3	3	5	8	5	4	4	2	2	1	2	4	3	4
A8K513;Q8WVK2	hCG_1994066;SNRNP27	-0.341262	0.287523	0.200308	0.244365	0.308798	NaN	-0.394416	-0.363916	-0.23437	0.231131	0.243264	NaN	NaN	0.0839883	6	6	31.6	18.86	0	28.635	2	3	2	3	2	2	3	2	3	2	3	0	2	1	2	3	2	3	2	2	3	2	3	2	3	0	2	1
A0A0S2Z5L0;Q9BRX5;A0A0S2Z5P2;A0A0S2Z5L4	GINS3	-0.341106	-0.300633	-0.32976	0.110215	0.0760051	0.034063	0.15182	-0.0230404	0.120091	-0.280102	-0.269016	-0.0737591	-0.173657	-0.0917392	12	12	79.6	24.534	0	202.1	5	8	6	7	6	4	9	6	6	9	11	7	7	10	5	8	6	7	6	4	9	6	6	9	11	7	7	10
C9J5N1;B3KSP9;Q9BTE6	PTGES3L-AARSD1;AARSD1	-0.341106	-0.706501	-0.343053	-0.438673	-0.386813	-0.289041	-0.380212	-0.348757	-0.241984	-0.681967	-0.506484	0.169154	0.0657205	0.0296696	18	18	44.2	55.065	0	175.42	7	7	6	8	9	7	12	11	12	11	14	11	12	12	7	7	6	8	9	7	12	11	12	11	14	11	12	12
Q149N6;A4D0S8;Q8N1I0;Q149N5;H0Y599;Q149N2;F5GXW1;H0Y7H7	DOCK4	-0.340326	-0.630693	-0.446018	0.059281	-0.0431531	0.0817398	NaN	NaN	NaN	1.13702	1.26708	-0.0574649	-0.375437	-0.398604	25	24	18.1	225.28	0	77.62	13	12	9	9	16	12	0	0	1	3	11	3	3	5	13	11	9	9	16	11	0	0	1	3	11	3	3	5
A8K194;P54198;B4DSW6	HIRA	-0.339858	-0.433056	-0.570442	NaN	NaN	NaN	NaN	-0.0461091	NaN	NaN	NaN	NaN	NaN	NaN	9	9	13.6	107.07	0	27.246	6	7	5	0	0	0	1	2	0	1	0	0	0	0	6	7	5	0	0	0	1	2	0	1	0	0	0	0
Q9NZJ4	SACS	-0.339234	-0.526102	0.351932	-0.489214	-0.480949	-0.386806	-0.0957471	0.412784	NaN	0.495585	0.307705	0.768988	0.702992	0.758377	140	140	39.3	521.12	0	323.31	10	7	7	71	72	64	13	6	1	15	16	95	98	92	10	7	7	71	72	64	13	6	1	15	16	95	98	92
A0A140VKH3;Q9ULX6	AKAP8L	-0.338609	-0.249225	-0.26909	-0.155336	-0.217501	-0.236841	-0.241565	0.0232034	-0.0955804	-0.212727	-0.292791	0.0837075	NaN	-0.131308	9	9	18.3	71.648	0	43.6	3	3	3	7	6	7	7	4	7	2	2	2	1	1	3	3	3	7	6	7	7	4	7	2	2	2	1	1
E9PL17;Q92989	CLP1	-0.338141	-1.33381	-0.224294	NaN	-0.118906	NaN	NaN	-0.165573	0.0166665	0.0414285	0.0388459	-0.203383	0.195853	-0.250565	8	8	18.8	48.939	0	18.308	3	3	2	1	1	0	1	7	4	4	8	3	3	4	3	3	2	1	1	0	1	7	4	4	8	3	3	4
Q549N5;Q9Y5M8;H7C4H2	SRPRB	-0.338141	-0.390754	-0.39439	-0.0870242	-0.144032	-0.144518	-0.0582525	-0.113037	-0.0293508	-0.409336	-0.386258	0.0392303	0.0340668	0.029211	19	19	66.4	29.702	0	251.46	14	17	13	15	15	14	13	13	14	10	14	14	15	14	14	17	13	15	15	14	13	13	14	10	14	14	15	14
P48449;B2R694;A0A0G2JQD0	LSS	-0.337984	-0.329797	-0.332933	-0.141536	-0.135619	-0.164944	0.449238	0.396512	0.381812	-0.0196509	-0.0787217	-0.277781	-0.214434	-0.248728	34	34	53	83.308	0	265.1	26	29	28	25	22	21	31	27	31	26	28	30	29	29	26	29	28	25	22	21	31	27	31	26	28	30	29	29
Q6RFH5;E9PS41;B4E018	WDR74	-0.337203	-0.13996	-0.164258	NaN	-0.057369	NaN	-0.312262	-0.401332	-0.572277	0.0210112	-0.197271	0.268308	0.202499	0.33524	15	15	46.5	42.441	0	203.88	4	3	2	1	2	0	11	6	10	2	5	6	6	7	4	3	2	1	2	0	11	6	10	2	5	6	6	7
Q8IXJ6;A0A024R0G8;A0A0A0MRF5;E7EWX6;A0A087WYM3;B5MCS1;F8WCF4;C9JZQ0;A7VJH3;C9JR33;C9J3U7	SIRT2;SIR2	-0.337203	-0.499042	-0.178758	NaN	NaN	NaN	0.224504	0.252679	0.110912	-0.232657	-0.136777	NaN	NaN	NaN	10	10	33.4	43.182	0	104.48	4	6	5	0	0	0	7	6	5	8	9	0	1	2	4	6	5	0	0	0	7	6	5	8	9	0	1	2
A0A024R2Z6	GNL3	-0.337047	-0.360915	-0.266793	-0.0267118	-0.0376387	-0.0373528	-0.628292	-0.559097	-0.551665	-0.103272	0.073207	0.325833	0.252467	0.218061	23	1	46.2	60.572	0	323.31	12	13	12	12	13	12	18	16	22	13	15	16	18	15	0	0	0	0	0	0	1	1	1	0	0	0	1	0
E5KTM5;Q8WVM0;A8K0B9	TFB1M	-0.337047	-0.506581	NaN	-0.897961	NaN	NaN	-0.619207	-0.621034	-0.62355	-0.605112	-0.472674	-0.528071	-0.38014	-0.476887	9	9	37.6	39.542	0	95.275	2	2	1	3	1	2	3	5	8	4	5	6	6	6	2	2	1	3	1	2	3	5	8	4	5	6	6	6
B4DJV2;A0A024RB75;O75390;B3KTN4;A0A0C4DGI3	CS	-0.336891	-0.289437	-0.280207	-0.441006	-0.471432	-0.503501	0.172867	0.214918	0.396999	-0.364563	-0.266429	-0.495804	-0.474872	-0.548283	20	19	53	50.431	0	323.31	17	18	16	19	19	17	17	19	17	15	19	17	17	15	16	17	15	18	18	16	16	18	16	14	18	16	16	14
A0A024RD36;Q6DKI1;R4GMU7;B7Z4G0	RPL7L1	-0.336891	-0.247876	0.310496	-0.144326	-0.403968	-0.335665	-0.067086	-0.0610197	-0.128295	-0.459257	-0.425953	0.0195845	0.177781	0.270219	5	5	23.9	29.669	0	10.792	3	3	2	2	3	2	2	3	3	4	4	4	4	4	3	3	2	2	3	2	2	3	3	4	4	4	4	4
E9KL42;Q86TX2;B4DV16;A1L172;G3V4F2;B7ZMC1	ACOT1	-0.335953	-0.347823	-0.356723	-0.676067	-0.72969	-0.890705	0.277006	0.448103	0.531789	NaN	-0.610269	NaN	NaN	NaN	25	2	71.5	46.277	0	323.31	19	22	20	19	18	18	18	17	12	2	2	0	0	0	2	2	2	1	1	1	2	1	0	0	0	0	0	0
A8K5R6;O95249;K7EJC8;E9PCW1;G5E9T8;B4DQA8;Q96QI9	GOSR1	-0.334702	-0.0975615	-0.13404	0.1594	0.105929	0.105846	-0.192052	-0.202511	-0.211203	0.000543293	-0.125387	-0.0766893	-0.146042	-0.194164	13	13	57.2	28.608	0	97.863	3	7	5	8	7	7	7	5	8	4	10	4	6	4	3	7	5	8	7	7	7	5	8	4	10	4	6	4
B4DUJ6		-0.334545	-0.399664	-0.374332	NaN	NaN	NaN	NaN	NaN	NaN	NaN	NaN	-0.492778	-0.545092	NaN	10	1	49.5	29.526	0	15.069	9	9	9	3	1	2	4	4	4	3	6	7	8	8	1	1	1	0	0	0	0	0	0	0	0	1	1	1
Q2VPB7	AP5B1	-0.333293	-0.0624003	-0.329442	NaN	-0.504774	-0.547583	-0.512582	-0.518049	-0.650354	NaN	0.0396599	0.791337	0.775981	0.954645	16	16	27.3	93.948	0	61.722	3	5	6	2	3	3	6	5	7	1	2	6	7	7	3	5	6	2	3	3	6	5	7	1	2	6	7	7
P30260;B4DL80	CDC27	-0.33298	-0.509529	-0.424236	-0.299522	-0.127779	-0.310455	-0.248446	-0.153295	-0.195215	-0.103272	-0.198266	0.117417	-0.0933705	0.126202	22	1	45.6	91.866	0	190.68	13	12	10	11	7	5	10	10	11	13	9	19	14	18	0	0	0	0	0	0	0	0	0	0	0	0	1	1
Q9H900	ZWILCH	-0.332823	-0.369013	-0.325786	-0.00734555	0.0241084	-0.0561151	-0.246984	-0.175125	-0.216605	-0.125027	-0.0747474	0.0894628	0.142032	0.163782	25	6	56.2	67.213	0	322.01	11	11	13	15	15	14	18	18	22	12	10	14	19	12	4	4	3	5	5	5	5	5	6	4	4	4	5	5
Q9NVH6	TMLHE	-0.332353	-0.580527	0.123119	NaN	-1.25155	-1.31964	0.174281	0.0888977	-0.0141502	NaN	NaN	-0.647559	-0.389727	-0.285572	11	11	34.4	49.517	0	20.89	9	11	5	2	2	2	4	3	3	0	1	4	3	5	9	11	5	2	2	2	4	3	3	0	1	4	3	5
Q9P1F3	ABRACL	-0.332353	-0.293396	-0.335627	0.102192	0.146322	0.117493	0.139208	0.0808999	0.0439964	0.204457	0.180693	0.146461	0.123637	0.0315202	6	6	77.8	9.0564	0	32.826	6	3	2	5	4	3	4	3	4	2	2	3	5	4	6	3	2	5	4	3	4	3	4	2	2	3	5	4
A0A024R3V4;Q9H2H8;H7BZ14;B8ZZ77;A0A0S2Z5A8;B4DN80;C9K058	PPIL3	-0.331883	-0.580812	-0.764515	-0.163576	-0.246277	-0.147223	-0.197645	-0.0566868	-0.279036	-0.563256	-0.5679	-0.51938	-0.505535	-0.384991	13	13	82	18.154	0	172.95	8	7	8	9	10	9	8	7	7	6	7	6	7	6	8	7	8	9	10	9	8	7	7	6	7	6	7	6
A8K525;A0A0S2Z4Z9;Q15233;H7C367;C9JYS8	NONO	-0.331883	-0.228374	-0.282976	0.290508	0.29666	0.316398	-0.305146	-0.301536	-0.196563	-0.378075	-0.389803	0.0691824	0.125	0.0224269	27	19	59.9	54.287	0	323.31	17	17	17	22	22	21	18	20	25	16	22	23	18	21	11	11	10	16	16	16	13	16	18	10	17	17	13	14
A0A024R1Z9;E7EMA9;Q32M88;B8ZZ60	ATHL1	-0.331726	-0.381174	-0.132807	-0.0546192	NaN	NaN	0.36238	0.155352	-0.00886021	-0.28956	-0.378382	-0.699719	-0.201142	0.211757	16	16	39.9	80.654	0	85.503	9	12	11	3	0	1	4	2	3	5	2	2	3	2	9	12	11	3	0	1	4	2	3	5	2	2	3	2
Q96SB4;A8K8B2;H3BLV9;A0A024RCU9	SRPK1	-0.33157	-0.403403	-0.374487	0.0610714	0.149326	-0.0119083	-0.272196	-0.343832	-0.354128	0.524215	0.498278	0.541908	0.362234	0.616558	21	16	42	74.324	0	298.58	15	14	16	17	13	13	19	16	18	17	14	15	14	10	11	9	11	13	10	10	14	11	13	12	10	10	9	6
E9PH64;Q9Y6M9;Q9UQS5	NDUFB9	-0.331256	-0.645986	-0.306593	0.553535	0.168413	0.536898	-0.00990251	-0.0510376	-0.0236533	0.606185	0.714792	-0.57639	-0.739724	-0.784298	11	5	66.1	20.383	0	138.11	4	6	6	5	7	4	7	6	5	7	9	5	7	6	1	1	1	1	2	1	3	3	0	2	4	2	3	1
P62273;A0A087WTT6	RPS29	-0.330629	-0.24855	-0.237678	0.109398	0.179026	0.257864	0.0908675	0.121168	0.136351	0.0375304	0.0653137	0.0148698	0.0179949	-0.0167369	6	6	80.4	6.6767	0	83	5	1	2	4	3	3	2	1	1	5	2	1	3	4	5	1	2	4	3	3	2	1	1	5	2	1	3	4
Q9NW64	RBM22	-0.330629	-0.381174	-0.90513	-0.0712479	-0.111343	-0.0935568	-0.388866	-0.256245	-0.278768	-0.281304	-0.161793	-0.211658	-0.411405	-0.549036	8	7	23.8	46.895	0	186.3	4	4	3	6	6	4	5	6	6	4	6	6	5	5	4	4	3	5	5	4	4	5	5	3	5	5	4	4
Q4U2R6;M0R176;A0A087WU28;A0A0B4J2C1	MRPL51	-0.330315	NaN	NaN	NaN	-0.270499	-0.258798	NaN	NaN	NaN	NaN	NaN	NaN	NaN	NaN	2	2	21.9	15.095	0	18.53	2	1	1	1	1	1	1	1	1	1	1	1	1	1	2	1	1	1	1	1	1	1	1	1	1	1	1	1
Q9BW83;F5GZ09;I7FU17;B1AH58;H0Y6C7	IFT27	-0.329217	-0.336416	-0.312531	-0.299179	-0.251054	-0.24669	-0.739775	-0.53653	-0.523492	-0.463676	-0.622507	0.095803	0.157595	0.0273937	9	9	67.7	20.48	0	46.888	5	6	7	5	5	5	4	3	4	6	6	4	4	5	5	6	7	5	5	5	4	3	4	6	6	4	4	5
A0A024R811;Q53H82	LACTB2	-0.328432	-0.468289	-0.35453	-0.374694	-0.427974	-0.451725	0.192409	0.126836	0.212316	-0.264531	-0.297612	-0.321139	-0.526174	-0.501175	14	14	60.1	32.805	0	216.84	10	13	10	12	12	10	11	10	10	13	14	9	9	10	10	13	10	12	12	10	11	10	10	13	14	9	9	10
Q6I7N8;A0A0B4J1V9;Q9NRZ9	HELLS	-0.328118	-0.481337	-0.375417	-0.124955	-0.566625	-0.652682	0.439865	-2.55138	-0.180915	0.624334	0.242085	2.21891	1.58859	1.18394	16	1	21.8	93.961	0	44.821	4	4	5	7	3	6	3	5	3	9	8	5	5	3	0	0	0	1	0	1	0	0	0	0	0	0	0	0
A0A024R0F6;Q9UPN9;H0Y612;B3KN30	TRIM33	-0.327961	-0.151702	-0.0312978	0.107767	0.0883249	0.134904	0.00679025	0.0279358	0.00601291	0.415459	0.0913924	0.399245	0.239075	0.298139	28	28	32	122.52	0	177.9	11	15	15	15	16	15	19	20	23	5	6	13	14	10	11	15	15	15	16	15	19	20	23	5	6	13	14	10
A0A024RDE8;Q96HC4	PDLIM5	-0.327961	-0.122032	-0.120966	0.51785	0.565271	0.476141	0.293599	-0.298504	-0.344793	0.662517	0.45118	0.577711	0.617941	0.568412	27	1	58.7	63.974	0	323.31	5	6	3	27	26	26	3	5	8	16	15	13	14	13	1	0	1	1	1	1	0	1	1	1	1	0	1	1
Q7Z6K3;X6R9N0	PTAR1	-0.327961	NaN	0.0865944	-0.839693	0.298893	-0.146825	NaN	NaN	NaN	0.020068	0.545728	NaN	NaN	NaN	6	6	16.9	46.405	0	7.3796	2	1	2	3	3	3	1	1	1	2	5	1	0	1	2	1	2	3	3	3	1	1	1	2	5	1	0	1
Q9HCE1;Q5JR04;B7Z700	MOV10	-0.327961	-0.44817	-0.351706	-0.218297	-0.277592	-0.322168	-0.194377	0.491875	0.0731747	0.0840517	0.104741	-0.761637	-0.122961	-0.274252	49	49	61.6	113.67	0	323.31	35	37	34	35	32	25	12	11	6	1	1	1	1	2	35	37	34	35	32	25	12	11	6	1	1	1	1	2
B4DDK9;Q10469	MGAT2	-0.32749	-0.753011	-0.459116	0.313696	0.0586059	0.201934	0.452747	0.338877	0.502274	-0.339002	-0.278242	-0.950943	-1.09035	-0.968103	9	9	20.5	52.297	0	48.747	2	4	3	3	3	2	7	6	4	5	5	5	3	4	2	4	3	3	3	2	7	6	4	5	5	5	3	4
J3KMZ7;B4DQZ5;A0A024QZ48;Q9H0H0	INTS2	-0.327333	-0.0100481	0.0553572	0.142612	-0.163679	-0.0428242	NaN	NaN	NaN	0.444964	0.539773	0.183821	0.0267639	0.182783	10	10	13	133.38	0	47.702	6	5	5	6	5	5	1	1	1	2	4	7	4	5	6	5	5	6	5	5	1	1	1	2	4	7	4	5
B7ZLK1;Q86YS7;B7ZLK2	KIAA0528;C2CD5	-0.32639	-0.381489	-0.476392	0.153097	0.115125	-0.149524	-0.0359044	-0.0454225	-0.0107223	0.048373	0.204056	-0.935653	-0.482252	-0.824317	28	4	37.6	116.05	0	221.05	7	3	4	8	9	9	19	20	20	5	6	4	13	3	1	1	1	0	1	1	3	3	2	1	1	0	2	1
Q9HB40;B4DP22	SCPEP1	-0.32639	-0.276181	-0.491763	-0.176624	-0.339425	-0.251149	0.132161	0.223861	0.177487	-1.20195	-1.36388	-0.73777	-0.700184	-0.838931	9	5	23.5	50.83	0	44.079	6	7	6	6	6	5	6	8	6	8	8	7	8	8	2	3	2	3	3	3	3	4	3	4	4	3	4	4
B2R4A9;Q9Y5J6;F2Z2B0	FXC1;TIMM10B	-0.326076	-1.16482	NaN	0.423773	0.289918	0.216156	0.278842	0.131949	0.217004	-0.368869	-0.335422	-0.940564	-1.16043	NaN	8	8	90.3	11.586	0	28.946	2	2	1	4	3	4	6	6	4	2	4	3	3	2	2	2	1	4	3	4	6	6	4	2	4	3	3	2
Q13907;C9JKM8	IDI1	-0.326076	-0.292901	-0.373867	-0.434834	-0.41589	-0.456782	0.423959	0.441644	0.400165	0.832674	0.759804	0.681886	0.632871	0.626922	14	14	74	26.319	0	323.31	10	13	13	11	9	8	11	12	14	12	14	11	14	13	10	13	13	11	9	8	11	12	14	12	14	11	14	13
J3QRU4;F8WCA0;L7N2F9;P63027;K7ENK9;K7EKX0	VAMP2;VAMP3	-0.325919	NaN	NaN	-0.236446	NaN	-0.320359	NaN	NaN	-0.287037	-0.497671	-0.605282	-0.561127	NaN	NaN	4	2	61.1	12.251	0	49.318	3	2	1	4	4	4	3	3	3	3	3	3	2	2	2	1	0	2	2	2	2	2	2	2	2	2	1	1
A0A0S2Z5D4;Q9UJW0;A0A0S2Z5B8	DCTN4	-0.325762	-0.0545814	0.0472177	0.160982	0.151581	0.210199	0.0367412	0.0339794	-0.056372	0.025736	0.00262489	0.0670843	-0.0765085	0.00395916	19	19	54.8	52.337	0	323.31	7	10	7	18	15	13	14	15	13	9	10	10	11	11	7	10	7	18	15	13	14	15	13	9	10	10	11	11
Q8N4P8;D2CFK9;Q9BZE4;Q53GS0;B4DHR2;O60747	GTPBP4	-0.325447	-0.334965	-0.262685	0.304828	0.309925	0.477276	-0.274166	-0.297141	-0.088173	0.377329	0.39129	0.564572	0.489713	0.40408	27	27	46.4	73.708	0	221.62	20	21	22	7	7	7	14	16	10	21	20	18	21	17	20	21	22	7	7	7	14	16	10	21	20	18	21	17
A0A024R4U3;Q14166	TTLL12	-0.324661	-0.297018	-0.226811	-0.15809	-0.163291	-0.112885	-0.577933	-0.552779	-0.548225	-0.120611	-0.0576708	0.140006	0.14104	0.128572	37	37	70.8	74.403	0	323.31	27	28	27	26	20	23	26	33	26	26	23	28	33	29	27	28	27	26	20	23	26	33	26	26	23	28	33	29
B4DUQ1;Q5T6W2	HNRNPK	-0.324661	0.519925	0.0615657	0.364254	0.627721	0.493362	0.500208	0.0785137	0.434749	0.390162	0.231012	-0.296813	-0.0157417	0.153459	37	2	72.4	48.51	0	7.9049	21	22	22	27	24	26	31	31	30	22	26	22	23	23	1	1	1	1	2	2	1	1	1	1	1	1	1	1
A0A024RDU0;Q9UL03;B3KQH5;B4DL13;G5E9X1	INTS6	-0.324503	-0.345579	-0.466222	-0.323966	-0.404702	-0.19586	NaN	-0.643986	-0.65804	-0.22383	-0.273907	-0.445416	-0.258956	-0.302775	14	12	23.2	100.39	0	62.946	10	11	9	9	3	5	1	3	2	5	6	5	3	3	9	10	7	8	3	5	1	3	2	4	5	5	3	3
H7BXD5;B7Z322;P28676;H7C2Z6	GCA	-0.324503	-0.177075	-0.1451	0.224018	0.219381	0.131226	-0.0281222	-0.283033	0.263981	0.109239	-0.533367	0.244106	0.275675	0.101629	8	8	50	22.109	0	54.25	4	5	3	6	5	5	7	6	7	5	7	4	8	8	4	5	3	6	5	5	7	6	7	5	7	4	8	8
Q53HD9;Q53GE7;Q99614	TTC1	-0.324031	-0.14406	-0.483287	-0.0102512	0.0557868	0.00617512	0.737677	0.334941	0.265038	-0.193816	-0.094676	0.195874	0.217705	0.127525	13	13	53.4	33.454	0	323.31	11	10	11	9	9	8	12	10	11	9	11	11	10	12	11	10	11	9	9	8	12	10	11	9	11	11	10	12
Q13813	SPTAN1	-0.323717	-0.319421	-0.310447	0.613581	0.599648	0.608418	0.323399	0.630605	0.567904	-0.158923	-0.194711	-0.181254	-0.112384	-0.156655	189	0	75	284.54	0	323.31	158	152	148	159	151	151	169	165	165	155	163	148	153	159	0	0	0	0	0	0	0	0	0	0	0	0	0	0
Q14BN4;H7C3M8	SLMAP	-0.323087	-0.0786798	NaN	NaN	0.000645218	NaN	-0.532399	0.443489	-0.301268	-0.165676	-0.00391865	0.232741	0.306455	NaN	23	8	35	95.197	0	175.1	2	3	4	0	2	1	16	19	11	5	4	2	2	3	0	0	0	0	1	0	5	7	2	1	1	0	1	0
B2R6E2;B4DKX4;Q53EL6	PDCD4	-0.32293	-0.319421	-0.288502	-0.0843271	-0.143083	-0.10918	-0.211073	-0.0791468	-0.203621	-1.54674	-1.48217	-0.138091	-0.132237	-0.112014	26	26	69.7	51.631	0	323.31	13	16	13	19	17	16	24	22	21	6	4	18	20	22	13	16	13	19	17	16	24	22	21	6	4	18	20	22
A0A024RCN6;P26640;A0A140T936	VARS	-0.322615	-0.294714	-0.268434	-0.112548	-0.141499	-0.128217	0.213746	0.183157	0.18378	-0.228939	-0.261515	-0.169408	-0.253465	-0.209071	83	76	68.2	140.47	0	323.31	62	67	65	54	58	52	67	61	57	63	59	74	72	68	57	61	58	50	53	47	61	56	52	57	54	68	66	63
Q9H4A4;Q7RU04;A6NKB8	RNPEP	-0.32167	-0.295043	-0.300635	0.0426254	0.0443528	0.0290036	0.144507	0.170377	0.192717	-0.0169817	0.00453672	-0.138358	-0.244435	-0.22303	37	37	63.1	72.595	0	323.31	30	31	30	29	29	30	22	25	24	32	28	36	34	34	30	31	30	29	29	30	22	25	24	32	28	36	34	34
Q6P158;Q59G60;B4DKW2;H7C109	DHX57	-0.321354	-0.337866	-0.346834	-0.358901	-0.181964	-0.0847258	0.140061	-0.112206	-0.12798	-0.151564	-0.000560409	0.182527	0.0508686	0.15113	48	45	43.4	155.6	0	269.52	37	28	37	21	23	21	24	22	29	19	24	29	26	31	34	25	34	18	20	19	21	19	26	17	22	26	23	28
P61964	WDR5	-0.321197	0.00640866	0.0477938	-0.0329395	-0.195126	-0.200999	0.205391	0.227202	0.0337865	-0.138204	-0.274314	-0.0336792	0.0146408	0.0149481	15	15	70.1	36.588	0	323.31	9	13	11	13	14	12	14	11	15	9	11	12	11	15	9	13	11	13	14	12	14	11	15	9	11	12	11	15
I3L0E3;Q8IY71;Q9Y2R5;E9PE17	hCG_1984214;MRPS17	-0.321039	-0.433056	-0.363599	-0.517616	-0.519461	-0.611186	-0.185886	-0.161519	-0.141748	-0.271933	-0.151306	-0.00121951	0.0156912	-0.0642245	7	6	38.2	25.72	0	160.23	5	5	3	4	4	4	5	4	4	4	5	5	5	5	5	5	3	4	4	4	5	4	4	3	4	5	5	5
A0A024RAD8;P30038	ALDH4A1	-0.320566	-0.207983	-0.465188	-0.586238	-0.418065	-0.417559	-0.106135	-0.0969935	-0.0968201	-0.187322	-0.402903	-0.336355	-0.249208	-0.104226	15	15	38.2	61.719	0	217	10	9	8	5	2	4	6	9	7	12	10	5	7	5	10	9	8	5	2	4	6	9	7	12	10	5	7	5
Q9UK43;B2R5Y4;Q13123;Q95HA6;B4DEH2;E7EQZ7	CSA2;IK	-0.320251	-0.327694	-0.0943639	0.105557	0.180025	0.161066	-0.770715	-0.846444	-0.829583	-0.215649	-0.175817	0.106333	0.22301	0.305625	16	16	35.9	65.585	0	204.42	4	7	5	10	9	12	13	11	12	8	8	10	11	8	4	7	5	10	9	12	13	11	12	8	8	10	11	8
O60566	BUB1B	-0.319147	-0.362187	-0.281674	-0.0778082	NaN	-0.0205804	-0.536999	-0.521725	-0.530667	0.609716	0.964289	1.26495	1.09919	1.09747	27	27	31.6	119.54	0	247.51	12	13	13	6	2	4	9	17	11	7	5	13	8	10	12	13	13	6	2	4	9	17	11	7	5	13	8	10
Q96EK4	THAP11	-0.318989	-0.096284	-0.360164	NaN	NaN	NaN	NaN	NaN	NaN	0.0691	0.277511	0.506375	0.881767	0.734242	5	5	16.2	34.455	0	19.008	3	3	3	0	0	0	0	0	2	3	3	4	2	4	3	3	3	0	0	0	0	0	2	3	3	4	2	4
Q9Y3C1;D6RIC3;A0A0C4DGU5;A0A087X2G6;Q9P0T8	NOP16	-0.318674	-0.0944577	-0.600829	0.252782	0.530898	0.30393	-0.312786	-0.0166165	-0.00584426	-0.00705116	-0.202804	-0.292378	-0.311903	-0.174837	8	8	44.9	21.188	0	47.08	3	3	3	4	4	4	3	4	7	2	4	4	6	3	3	3	3	4	4	4	3	4	7	2	4	4	6	3
A0JLT0;Q9NS18	GLRX2	-0.318358	NaN	NaN	NaN	NaN	NaN	NaN	NaN	NaN	NaN	NaN	-0.214195	-0.186287	-0.707703	3	3	28.9	17.404	0	18.461	3	1	1	1	1	1	0	0	0	0	0	3	3	2	3	1	1	1	1	1	0	0	0	0	0	3	3	2
Q14573;Q59ES2	ITPR3	-0.3182	-0.450601	-0.596833	1.0198	1.00842	0.972581	0.105802	0.13498	0.0609258	0.0756952	0.154668	-0.882023	-0.964788	-0.985096	74	66	36	304.1	0	323.31	17	12	7	53	51	45	45	46	38	33	36	26	29	22	14	9	5	48	47	40	41	41	34	27	31	22	26	18
Q5LJA5;Q9Y5K5;B2RB07;Q5LJA9;Q5LJB0;H0Y6Y4;B4DW59;B7Z9U9;H0Y4E0	UCHL5	-0.3182	-0.384321	-0.305467	-0.291819	-0.362185	-0.347812	-0.48319	-0.385964	-0.286931	-0.326977	-0.108529	0.010097	-0.0765085	0.0170833	22	22	67.9	40.423	0	323.31	19	19	16	10	12	9	12	13	14	11	17	19	13	15	19	19	16	10	12	9	12	13	14	11	17	19	13	15
S4R3Q9;J3KNA0;Q15070;E7EVY0	OXA1L	-0.317884	-0.10248	-0.233338	-0.123981	0.436369	0.100938	0.314287	0.533982	0.328587	0.363173	-0.0555044	-0.649435	-0.924132	-0.538784	12	4	20	48.519	0	51.093	5	4	3	4	3	2	5	6	6	8	8	5	1	2	0	0	0	1	0	1	1	1	2	3	3	0	0	0
Q8N806;Q05DA8;B2RDC9;E9PCJ7	UBR7	-0.317411	-0.421219	-0.233004	-0.17477	-0.169708	-0.104054	-0.293005	-0.342834	-0.34823	0.0787911	0.283037	0.307781	NaN	-0.103792	15	15	38.6	47.998	0	65.777	3	3	6	8	5	6	8	8	12	8	6	4	1	7	3	3	6	8	5	6	8	8	12	8	6	4	1	7
A0A024R2E9;B3KQM6;O95352;B2RB57;B4DQK1	ATG7	-0.316937	-0.00316348	-0.167547	-0.426142	-0.428392	-0.386868	0.0606679	-0.110542	0.152727	-0.3841	-0.328612	-0.244912	-0.216488	-0.185833	38	38	68.8	77.003	0	286.7	10	7	11	34	33	32	11	13	9	12	9	13	15	9	10	7	11	34	33	32	11	13	9	12	9	13	15	9
Q9UNS1	TIMELESS	-0.316147	-0.146018	-0.112971	-0.496261	-1.27352	-0.526931	-0.3284	-0.34463	-0.758264	0.355191	0.357651	1.04348	1.12263	1.25866	30	30	29.8	138.66	0	109.17	8	10	11	10	5	6	8	7	10	9	15	20	22	23	8	10	11	10	5	6	8	7	10	9	15	20	22	23
A0A024R870;Q6UWE0	LRSAM1	-0.315831	-0.16302	-0.382381	-0.0544454	-0.18105	-0.158364	-0.402464	-0.761231	0.0231623	0.155174	-0.033526	0.172395	0.190906	0.0508095	23	23	38.3	83.593	0	170.76	12	11	10	8	10	7	11	8	11	2	2	9	14	11	12	11	10	8	10	7	11	8	11	2	2	9	14	11
A0A0D9SFB3;A0A0D9SG12;B5BTY4;A0A0D9SF53;O00571;Q59GX6;B4DLU5;Q5S4N1	DDX3X	-0.315673	-0.31877	-0.250139	-0.0529676	-0.111343	-0.0831196	-0.583498	-0.939446	-0.745005	0.193249	0.242509	0.198539	0.185506	0.230627	38	11	64.2	70.839	0	323.31	30	29	29	29	30	27	25	24	25	32	29	34	33	28	8	8	8	7	7	8	7	6	7	9	8	10	9	8
O94913;E9PQ01;E9PKN0;B7Z7X4	PCF11	-0.315356	-0.411479	-0.201493	-0.0377183	0.295779	0.0279065	-0.0485014	-0.074831	-0.120701	0.00832419	-0.0424462	0.00484177	0.0236383	0.0737107	39	37	33.1	173.05	0	234.6	13	13	15	7	7	9	27	26	28	27	27	24	23	21	12	12	14	6	6	8	25	24	26	26	26	23	22	20
A0A024R5Q1;Q9NX55	hCG_2003792;HYPK	-0.315041	0.0450674	-0.672016	-0.250624	-0.210196	-0.211347	-0.094755	-0.137748	0.232296	-0.0337094	0.0125262	0.0891518	-0.0100992	-0.156515	8	8	54.3	14.665	0	196.16	5	5	2	8	7	5	2	4	3	3	4	4	5	3	5	5	2	8	7	5	2	4	3	3	4	4	5	3
Q86TU0;A0A024R6M9;H0YN33;Q9BW66;H0YKY0	CINP	-0.315041	-0.338188	-0.526578	NaN	NaN	NaN	NaN	NaN	NaN	NaN	-0.406538	NaN	NaN	NaN	9	9	53.8	24.263	0	43.582	5	7	7	0	1	0	1	2	3	1	5	0	0	0	5	7	7	0	1	0	1	2	3	1	5	0	0	0
P11413;A8K8D9;Q2VF42;B4DYA7;E7EUI8;E9PD92;E7EM57;Q0PHS1	G6PD	-0.313933	-0.20626	-0.283139	-0.440707	-0.468852	-0.462631	0.0932185	0.129012	0.161805	0.323924	0.232421	0.0731572	-0.0144143	0.0461796	38	5	77.9	59.256	0	323.31	17	20	18	33	32	29	30	29	30	23	24	31	32	28	1	1	2	4	4	3	3	3	4	1	2	2	3	1
X5D289;Q9NPH0;X5D319;A0A087WYU6;A0A0A0MS36;V9GZ71	ACP6	-0.313933	-0.378496	-0.346519	NaN	NaN	NaN	NaN	NaN	0.12217	-0.946824	-0.673024	-0.71592	-0.606189	-0.71581	12	12	39.5	48.886	0	223.95	10	11	10	1	1	0	2	2	3	4	5	6	5	5	10	11	10	1	1	0	2	2	3	4	5	6	5	5
A0A024R886;O95900	TRUB2	-0.313775	-0.975051	-0.833206	NaN	NaN	NaN	0.280108	0.369722	0.287678	NaN	-0.00407851	-0.822587	-0.385398	-0.311743	6	6	24.8	36.694	0	15.721	2	2	1	1	0	0	2	4	2	0	3	4	2	3	2	2	1	1	0	0	2	4	2	0	3	4	2	3
A8K8K1;O00442	RTCA	-0.313775	-0.181096	-0.321484	-0.262268	-0.158472	-0.379492	-0.30186	-0.255862	-0.360332	-0.554708	-0.470387	-0.123321	-0.137396	-0.210553	13	13	52.5	39.32	0	112.42	7	9	6	9	11	8	8	8	8	7	9	8	8	6	7	9	6	9	11	8	8	8	8	7	9	8	8	6
Q96BC0	SKIV2L	-0.313775	-0.238743	-0.216724	-0.483267	-0.599807	-0.614508	-0.0633299	-0.0986816	-0.0714377	-0.391475	-0.41291	-0.096211	-0.151956	-0.135563	57	2	60.1	137.79	0	323.31	26	32	35	27	21	17	25	30	29	25	34	48	45	47	0	0	0	1	2	1	0	0	0	0	0	0	0	0
O75052;E9PSG0	NOS1AP	-0.313142	-0.860672	-0.988166	NaN	NaN	NaN	NaN	NaN	NaN	NaN	NaN	NaN	NaN	NaN	8	8	21.3	56.149	0.00085439	3.0978	5	5	5	0	0	0	0	0	0	0	0	0	0	0	5	5	5	0	0	0	0	0	0	0	0	0	0	0
Q6IQ30;H0Y5F5	PABPC4	-0.312667	-0.328989	-0.304019	0.0768515	-0.00608415	0.0219999	-0.34035	-0.452479	-0.493841	0.0126983	0.00278414	0.00828923	-0.0379486	-0.0573784	33	0	47.6	72.36	0	315.76	29	30	28	28	25	26	23	23	24	28	26	28	28	28	0	0	0	0	0	0	0	0	0	0	0	0	0	0
Q00839;B3KX72;B4DLR3;Q96BA7	HNRNPU	-0.312509	-0.329959	-0.213688	0.683825	0.748594	0.67605	-0.0818277	-0.149002	-0.0810376	-0.0265391	-0.0174424	0.146881	0.155403	0.195115	49	14	56.5	90.583	0	323.31	40	41	41	38	37	34	40	40	38	43	43	41	38	39	14	12	13	12	12	10	12	12	11	13	12	12	12	12
Q5STK2;O15212;I7HJT1;A2AB88	PFDN6;HKE2	-0.312351	-0.154538	-0.222783	-0.0848334	-0.000728377	-0.0191402	0.0254925	0.0620545	0.129192	-0.0922085	-0.0989045	-0.00857411	0.0551309	-0.0123779	14	14	61.2	14.582	0	290.14	10	10	7	13	12	12	8	8	8	10	10	11	10	11	10	10	7	13	12	12	8	8	8	10	10	11	10	11
Q96N83;B7ZKQ8;O00592	PODXL	-0.312192	-0.482682	-0.17721	NaN	0.808337	1.10257	0.974081	0.976071	0.796795	0.478951	0.395088	0.0888565	-0.00709169	0.149154	10	10	18.5	54.576	0	78.876	5	4	7	0	1	2	10	10	10	4	5	5	5	6	5	4	7	0	1	2	10	10	10	4	5	5	5	6
B2R7M3;A0A024QZY1;Q13155;A8MU58	JTV1;AIMP2	-0.311717	-0.280002	-0.237344	-0.337329	-0.235645	-0.189782	-0.378354	-0.394648	-0.374988	-0.348122	-0.123605	0.0584187	0.0568614	0.0949146	13	3	60.9	35.448	0	323.31	13	10	9	10	11	9	10	10	10	12	10	13	11	13	3	3	3	3	3	3	3	3	3	3	3	3	3	3
A0A024R6D4;P84090;G3V279	ERH	-0.311559	-0.324292	-0.327218	0.863465	0.964262	1.03502	0.146137	0.123914	0.120673	0.140556	0.0142891	-0.577572	-0.380712	-0.561353	8	8	62.5	12.259	0	118.62	7	6	6	6	6	5	6	6	6	5	5	4	6	5	7	6	6	6	6	5	6	6	6	5	5	4	6	5
P28065;A2ACR1;A0A0G2JJA7	PSMB9	-0.311559	-0.30375	-0.288178	-0.588934	-0.592921	-0.638448	0.319224	0.35486	0.301917	-0.768538	-0.647255	-0.440875	-0.467022	-0.521138	11	11	72.6	23.264	0	199.94	7	7	8	8	8	9	5	5	6	3	4	6	5	6	7	7	8	8	8	9	5	5	6	3	4	6	5	6
Q9Y263;E5RIM3	PLAA	-0.311242	-0.294549	-0.241342	-0.210036	-0.121657	-0.0668309	0.0202936	0.0754997	-0.0344559	0.0203822	-0.0525598	0.0637676	0.117021	0.0525011	33	33	58.1	87.156	0	323.31	25	23	23	28	27	27	26	26	23	29	24	23	23	27	25	23	23	28	27	27	26	26	23	29	24	23	23	27
P52209;B4E2U0;B4DV68;A9Z1X1	PGD	-0.311083	-0.369646	-0.355157	-0.214882	-0.189247	-0.206261	0.252094	0.198183	0.240737	-0.177247	-0.134269	-0.22203	-0.222249	-0.24386	32	8	73.5	53.139	0	323.31	26	22	23	23	23	18	23	24	22	20	25	29	27	26	7	7	6	7	6	5	6	7	6	6	6	7	8	8
A0A024R319;P55268	LAMB2	-0.310767	NaN	NaN	-0.0244785	0.00754954	-0.00398487	NaN	NaN	NaN	NaN	NaN	NaN	NaN	NaN	37	37	28.4	195.98	0	257.84	2	1	0	26	25	33	0	0	1	0	1	1	0	0	2	1	0	26	25	33	0	0	1	0	1	1	0	0
Q1W6G4;Q9NQ29;A8MYV2;Q53G47;B8ZZ10;D3DU41	LUC7L	-0.310767	-0.131376	-0.194343	0.346709	0.284999	0.205442	0.472139	0.236826	0.599639	0.838909	0.374964	0.178121	0.122806	0.0511197	12	6	39.4	38.405	0	78.471	11	11	11	7	9	7	7	8	7	7	8	8	6	7	6	6	6	4	6	4	4	4	4	2	4	4	3	4
A0A024RCG3;P49589;A8MVQ3;B4DKY1;A8K067;Q53HG6;B4DI19	CARS	-0.310608	-0.477597	-0.600829	-0.454834	-0.502111	-0.415851	0.0714732	0.440223	0.172552	-0.132215	-0.5236	-1.01563	-1.1438	-0.734558	45	5	61	85.472	0	20.065	36	36	33	38	38	42	34	32	34	36	36	35	29	31	1	1	2	3	2	3	2	2	2	1	2	1	1	1
E9PPW6	MFF	-0.310608	-0.0239336	NaN	-0.446132	-0.132426	-0.40819	NaN	NaN	NaN	NaN	NaN	NaN	NaN	NaN	3	1	47.2	10.488	0	92.81	3	3	3	3	3	3	1	1	2	1	2	1	1	2	1	1	1	1	1	1	0	1	1	0	1	0	0	1
P06213;Q86WY9	INSR	-0.309974	-0.201426	-0.367962	-0.141695	-0.198503	-0.103805	0.0808802	0.114295	-0.0645094	-0.533939	-0.742494	-0.21875	0.322641	-0.201907	36	35	27	156.33	0	115.96	11	13	13	20	12	13	6	10	10	28	20	5	4	5	11	13	13	19	11	13	6	10	10	28	20	5	4	5
Q68EM7;B4DWE9	ARHGAP17	-0.309974	-0.294878	-0.368117	0.191274	0.161356	0.172191	NaN	NaN	NaN	-0.0949066	-0.00248025	NaN	NaN	NaN	25	25	49.4	95.436	0	323.31	15	13	15	19	18	15	0	0	0	11	13	0	1	1	15	13	15	19	18	15	0	0	0	11	13	0	1	1
A0A024R125;P54619;F8VYY9;H0YIC9;F8VVA3;F8VZX1	PRKAG1	-0.309657	-0.282324	-0.282162	-0.114353	-0.163601	-0.097068	-0.533271	-0.475025	-0.548786	0.059919	0.0561254	-0.00503346	-0.279485	-0.224098	20	17	70.4	37.579	0	139	10	14	9	15	13	8	10	14	10	10	17	8	8	10	7	11	8	12	11	7	8	12	9	8	15	7	7	9
P50897;B4DWU3;E9PMG2;E9PIA8;Q5T0S4	PPT1	-0.308388	-0.25814	-0.235843	-0.673208	-0.703743	-0.541987	-0.0743505	-0.128369	-0.0927032	-0.823244	-1.00374	0.574175	0.640534	0.379504	10	10	44.8	34.193	0	323.31	9	7	7	10	10	9	8	8	7	7	8	6	7	6	9	7	7	10	10	9	8	8	7	7	8	6	7	6
B3KNI2;Q9UMX0;A0A024R258;B3KNI8	UBQLN1	-0.308229	-0.347984	-0.376193	0.0180675	0.0804808	0.0548553	0.0110219	0.0438835	0.07444	0.207143	0.293213	-0.284555	-0.127743	-0.0294341	16	10	41.4	62.484	0	323.31	11	12	12	15	15	14	16	15	15	13	14	11	12	9	6	7	7	9	9	8	10	9	9	8	9	6	7	4
A0A0S2Z5P5		-0.308071	-0.315841	-0.250802	-0.127791	-0.172632	-0.117885	-0.390752	-0.459512	-0.0913923	0.202128	0.216653	0.452069	0.402475	0.456155	27	1	50.9	72.748	0	323.31	20	22	22	25	22	24	16	17	19	20	17	20	18	15	1	1	1	1	1	1	0	0	1	1	1	1	1	0
Q9H9Q4;C9JWV4;H7C0G7;G5E9Q8	NHEJ1	-0.307594	-0.0783115	-0.282488	-0.0331169	0.160557	-0.0856545	0.19557	0.17926	0.238886	-0.021219	-0.210434	0.140859	NaN	0.18695	10	10	63.2	33.337	0	323.31	7	6	5	4	7	5	3	5	5	4	3	2	1	2	7	6	5	4	7	5	3	5	5	4	3	2	1	2
Q9NZ08;A0A075BV59	ERAP1	-0.306483	-0.340762	-0.33531	-1.85769	-2.40048	-2.0574	0.455043	0.344606	0.299287	-0.27408	-0.073063	-0.71753	-0.761339	-0.746394	44	1	56	107.23	0	323.31	36	35	35	34	27	27	26	24	21	26	24	39	40	40	1	1	1	1	1	1	0	0	1	1	1	0	0	0
Q9H6Q4;B3KPK9	NARFL	-0.306165	NaN	1.12884	NaN	1.12642	NaN	0.515366	NaN	0.350231	NaN	0.793684	NaN	NaN	NaN	13	12	42.2	53.02	0	28.228	2	2	5	3	3	1	3	1	2	4	2	1	2	2	2	2	5	3	3	1	3	1	2	4	2	1	2	2
A8K878;P55145	MANF	-0.305371	-0.33561	-0.303053	0.0578284	0.0747456	0.139953	0.281741	0.308317	0.286893	-0.23362	-0.176824	-0.496117	-0.569099	-0.597086	16	16	52.4	21.143	0	76.398	9	11	12	11	11	13	10	9	12	11	14	11	11	12	9	11	12	11	11	13	10	9	12	11	14	11	11	12
P48507;D3DT44	GCLM	-0.305053	-0.36822	-0.308521	-0.408475	-0.222488	-0.266178	-0.463682	-0.532463	-0.448066	0.0225844	-0.369699	0.54988	0.39154	0.481219	8	8	38	30.727	0	216.25	3	3	2	5	5	5	6	6	6	4	5	6	7	7	3	3	2	5	5	5	6	6	6	4	5	6	7	7
Q9UJ70;H7C3G9;C9JEV6;H7C286	NAGK	-0.304894	-0.290428	-0.273185	0.205815	0.219007	0.236377	0.0579271	0.105099	0.0410897	-0.380588	-0.363286	-0.536305	-0.602562	-0.536833	19	19	79.7	37.375	0	323.31	15	16	16	18	18	18	13	15	13	12	12	13	14	17	15	16	16	18	18	18	13	15	13	12	12	13	14	17
A0A024R576;O95159;E9PQ47;E9PNY1	ZFPL1	-0.304099	-0.351664	-0.24782	0.0463804	0.167461	0.270192	0.0723462	-0.0354794	-0.796542	-0.364056	-0.614359	-0.522248	-0.631038	-1.45134	12	12	46.1	34.114	0	69.776	8	7	8	8	9	6	6	7	9	5	10	9	5	8	8	7	8	8	9	6	6	7	9	5	10	9	5	8
Q9BQ95;J3KTF5	ECSIT	-0.304099	-0.381332	-0.794206	-0.348302	-0.370882	-0.105876	0.203747	0.0725743	0.318016	-0.37329	-0.278107	-1.03764	-0.967154	-1.00254	13	13	43.4	49.148	0	195.67	9	6	7	7	5	5	10	11	10	7	7	5	5	6	9	6	7	7	5	5	10	11	10	7	7	5	5	6
Q99543;Q08AR5	DNAJC2	-0.303622	-0.358208	-0.436435	-0.170043	-0.200224	-0.10984	-0.161548	-0.211407	-0.36381	0.0511756	0.062405	0.205045	0.231172	0.260457	26	26	46.1	71.996	0	323.31	18	19	19	9	13	12	22	19	18	20	15	20	19	17	18	19	19	9	13	12	22	19	18	20	15	20	19	17
D3DVH3;Q96PE3	INPP4A	-0.303144	-0.079785	-0.110298	NaN	NaN	-0.191533	NaN	NaN	NaN	-0.381342	-0.29681	-0.515169	-0.509205	-0.661518	38	38	52.6	105.09	0	323.31	10	8	9	3	1	3	0	1	1	33	34	29	25	28	10	8	9	3	1	3	0	1	1	33	34	29	25	28
A0A024R9R7;Q9ULG1;A8K2V6;H0YMN5	INOC1;INO80	-0.302985	NaN	-0.677841	-0.23214	NaN	NaN	-0.252092	-0.0430844	0.235788	-0.24949	0.104843	NaN	NaN	NaN	13	13	13.6	176.75	0	19.282	3	1	6	3	1	0	4	6	7	2	2	1	1	0	3	1	6	3	1	0	4	6	7	2	2	1	1	0
B4DII5;B4DWX3;O60684	KPNA6	-0.302508	-0.0612851	-0.127337	0.110681	0.207588	0.0479213	-0.361663	-0.34677	-0.294549	0.189554	-0.0427583	0.339962	0.274313	0.267444	19	9	38.8	59.64	0	323.31	10	11	10	17	13	14	12	12	14	7	16	13	14	13	3	4	3	8	6	7	5	4	5	2	8	6	6	5
O75794;X6RA30;X6RKY7;X6RF82	CDC123	-0.302508	-0.550193	-0.624086	-0.157068	-0.286767	NaN	-0.554529	-0.713706	-0.947404	0.406065	0.324554	0.405374	0.604885	0.804779	11	11	50.3	39.134	0	37.609	5	5	5	3	3	1	5	3	2	5	7	8	4	6	5	5	5	3	3	1	5	3	2	5	7	8	4	6
Q59HH3;P22102;B4DJ93	GART	-0.302508	-0.291747	-0.327695	-0.227301	-0.212711	-0.249784	-0.214808	-0.223288	-0.155376	0.305505	0.331135	0.175445	0.178022	0.17229	66	1	72.4	112.14	0	323.31	52	44	48	51	48	45	57	58	53	46	46	56	58	58	1	1	1	1	1	1	1	1	1	0	0	1	1	1
Q6IAV3;P41567;K7EM18	SUI1;EIF1	-0.302349	-0.378338	-0.528581	-0.379398	-0.40513	-0.381704	-0.898095	-0.883674	-0.939764	-0.173256	-0.146624	-0.0158478	-0.0208041	-0.0288869	16	7	90.3	12.732	0	323.31	11	13	9	12	11	14	10	9	12	14	14	11	15	12	5	6	4	5	5	6	5	3	6	7	7	6	7	4
Q9Y4B5	MTCL1	-0.30203	NaN	NaN	NaN	-0.39943	-0.34041	-0.156604	-0.0476178	-0.0897512	NaN	NaN	NaN	NaN	NaN	26	23	20.2	209.52	0	41.325	3	0	0	3	4	3	11	11	12	0	1	1	0	0	2	0	0	2	3	3	10	11	12	0	1	0	0	0
A8K8W4;Q9Y2G8;Q5TDG9;Q5TDH4;B3KN62	DNAJC16	-0.301871	0.0140382	-0.290935	0.00111789	-0.524146	-0.267026	NaN	NaN	NaN	NaN	1.40262	0.226108	0.779498	0.620961	10	10	19.4	90.643	0	41.311	4	3	5	6	3	2	3	1	0	2	2	4	4	2	4	3	5	6	3	2	3	1	0	2	2	4	4	2
Q14232;F5H0D0	EIF2B1	-0.301234	-0.136388	-0.188877	-0.0981591	-0.0774828	-0.055246	0.141341	0.148228	0.153071	-0.380337	-0.27594	-0.302188	-0.354141	-0.391574	21	21	70.8	33.712	0	323.31	17	18	15	17	15	16	19	18	19	17	18	17	16	15	17	18	15	17	15	16	19	18	19	17	18	17	16	15
P42684	ABL2	-0.300915	-0.0233651	-0.250967	NaN	NaN	-0.266531	-0.282658	-0.0190219	0.0245869	0.294234	0.192896	0.455476	0.521031	0.328371	14	11	15.6	128.34	0	33.009	5	7	4	0	1	2	6	2	7	5	7	8	6	8	5	7	4	0	0	2	5	2	6	5	7	8	5	7
Q8WVY7	UBLCP1	-0.300915	-0.417051	-0.540271	-0.747042	-0.684059	-0.812163	0.0263996	0.0724164	-0.107323	-0.903398	-0.733481	-0.467698	-0.426344	-0.41492	16	16	55.7	36.804	0	159.58	9	11	10	11	12	5	8	7	7	8	10	12	10	12	9	11	10	11	12	5	8	7	7	8	10	12	10	12
Q9BRP1	PDCD2L	-0.300915	-0.398416	NaN	NaN	NaN	NaN	-0.121118	-0.0993949	-0.0911955	-0.666779	-0.36765	0.0532412	-0.595576	0.154242	6	3	26.3	39.416	0	48.904	2	2	1	2	1	1	3	4	5	3	4	3	3	4	2	1	1	2	1	1	3	3	3	2	2	2	3	3
P08579;Q86YK2;B5BTZ8	SNRPB2	-0.300756	-0.261662	-0.198432	0.16542	0.190364	0.159963	0.082805	0.116442	0.120423	-0.139225	-0.165998	-0.0886275	-0.184714	-0.174009	11	9	42.7	25.486	0	191.43	5	5	4	9	7	4	4	8	6	2	4	6	6	5	4	4	3	7	5	3	3	6	4	1	2	4	5	4
P16930	FAH	-0.300597	-0.223424	-0.303053	-0.580669	-0.52295	-0.609067	0.155454	0.140902	0.284979	-0.33552	-0.285398	-0.538635	-0.479369	-0.593645	20	20	66.6	46.374	0	323.31	11	14	9	15	11	12	8	9	9	8	9	15	12	13	11	14	9	15	11	12	8	9	9	8	9	15	12	13
Q9BSJ2;Q53EQ3;F2Z2B9;B4DS45	TUBGCP2	-0.300597	-0.205743	-0.0275768	-0.16295	-0.151513	-0.132579	-0.0040173	0.0263558	0.0381159	-0.0816733	0.0338076	-0.00148391	0.0459248	0.0515076	42	6	59.1	102.53	0	323.31	17	17	20	25	22	22	34	31	25	27	22	16	14	14	2	2	4	3	2	3	5	5	4	3	2	1	1	1
A0A087WWS1;Q96FV9	THOC1	-0.300278	-0.234839	-0.250636	0.998216	0.966981	1.02077	0.278368	0.175644	0.120756	-0.46606	-0.405912	-0.538027	-0.384028	-0.159306	35	35	60.9	75.651	0	273.51	19	22	22	6	3	4	25	26	27	16	18	13	15	13	19	22	22	6	3	4	25	26	27	16	18	13	15	13
O14925;B1APJ0;Q5SRD1	TIMM23;TIMM23B	-0.300278	0.0939036	-0.361726	NaN	NaN	NaN	0.320503	0.0763712	0.110419	0.117123	0.427282	-0.706131	-0.706956	-1.04419	5	5	52.6	21.943	0	30.618	2	4	3	0	0	0	2	4	2	2	3	2	1	2	2	4	3	0	0	0	2	4	2	2	3	2	1	2
Q9Y3B4	SF3B6	-0.300278	-0.171992	-0.190416	0.43496	0.458149	0.423429	-0.0339296	-0.0181029	0.00822241	-0.34119	-0.28459	-0.113571	-0.243806	-0.248334	6	6	53.6	14.585	0	100.66	5	5	4	5	5	5	4	5	4	5	5	5	5	4	5	5	4	5	5	5	4	5	4	5	5	5	5	4
Q6FIC5;Q9Y696;B4DWC4;Q9NVF8;B3KTR3	CLIC4	-0.299322	-0.325102	-0.213181	-0.149965	-0.1464	-0.156004	-0.0938942	-0.116226	-0.021322	-0.948593	-0.878514	-1.20218	-1.29607	-1.33929	21	20	81	28.772	0	323.31	20	21	20	20	20	19	18	17	19	18	20	15	19	16	19	20	19	19	19	18	17	16	18	17	19	14	18	15
Q9NZB2;A0A0C4DG79	FAM120A	-0.299322	-0.23348	-0.211999	0.0238072	0.0339114	-0.00462466	0.0577708	-0.0375596	0.0186776	-0.237602	-0.255628	0.270475	0.242007	0.232595	48	46	58.3	121.89	0	323.31	34	38	38	36	36	35	31	37	36	30	31	38	37	39	32	36	36	34	35	33	29	35	34	29	29	36	36	37
K4DI92;Q6NW29;D6RCM5;D6RDH6	RWDD4	-0.299162	-0.305388	-0.5654	-0.410261	-0.167625	-0.260719	NaN	NaN	-0.893268	NaN	-0.329924	NaN	0.563729	0.636779	5	5	40.1	21.113	0	19.1	3	2	2	4	3	3	2	2	2	1	2	1	2	2	3	2	2	4	3	3	2	2	2	1	2	1	2	2
B3KMP2;A0A024RBJ3;Q9UJX3;Q4KMX6;A5D8X2;A8KAQ7;Q2M2R1	ANAPC7	-0.298684	-0.485518	-0.56554	-0.264539	-0.297696	-0.439032	-0.36251	-0.387203	-0.362342	-0.169828	-0.208318	0.209179	0.271114	0.0632079	25	25	60.8	56.313	0	291.58	10	13	8	7	8	5	16	17	12	10	9	21	13	12	10	13	8	7	8	5	16	17	12	10	9	21	13	12
Q14694	USP10	-0.298524	-0.238404	-0.310126	-0.000961139	-0.0322708	0.0147116	-0.447953	-0.291249	-0.162693	0.136474	0.127778	0.392757	0.435549	0.460755	25	25	46	87.133	0	323.31	23	23	19	17	14	17	13	19	16	17	18	13	13	15	23	23	19	17	14	17	13	19	16	17	18	13	13	15
Q8IYD1;B4DQM6	GSPT2	-0.298046	-0.272687	-0.318931	-0.0455463	0.000860423	-0.118294	-0.0392099	-0.140481	-0.296181	0.187579	0.0626195	0.0890274	0.164481	0.0796311	29	12	49.8	68.882	0	323.31	18	19	18	18	16	15	16	15	17	20	16	14	14	10	7	7	7	7	5	5	5	5	5	9	6	1	1	1
Q8NC96;B4E160	NECAP1	-0.298046	0.104144	0.0761601	-0.527224	NaN	NaN	NaN	NaN	NaN	-0.305946	0.0011925	NaN	NaN	0.321664	8	8	46.5	29.737	0	152.72	3	4	3	4	3	0	1	2	1	4	5	1	1	4	3	4	3	4	3	0	1	2	1	4	5	1	1	4
Q0MQR4;Q86W56;B4DX76	PARG	-0.297567	-0.170763	-0.260215	-0.604656	-0.467818	-0.388626	-0.126828	-0.350146	0.365008	-0.520981	-0.290509	0.275935	0.236615	0.146551	30	29	41.7	110.97	0	203.49	16	15	18	13	15	12	12	15	12	11	10	6	9	7	15	14	17	12	14	11	12	14	11	10	9	6	8	7
Q6F5E8	RLTPR	-0.297567	-0.253099	-0.292393	NaN	NaN	0.274271	-0.150823	-0.392047	-0.19668	NaN	NaN	-0.0101954	0.0239957	-0.00227633	39	39	38.3	154.69	0	323.31	29	24	34	0	1	2	21	19	21	0	0	31	27	29	29	24	34	0	1	2	21	19	21	0	0	31	27	29
P52272;A0A087X0X3;Q59ES8;Q7KYM9;M0R019;B4DEG4;M0R2T0	HNRNPM;ORF	-0.297248	-0.305061	-0.280207	0.432912	0.397521	0.38154	-0.418264	-0.455405	-0.574811	-0.0637574	-0.0738288	0.207	0.182442	0.154625	42	27	68.5	77.515	0	323.31	35	34	30	36	37	34	33	32	36	31	26	30	36	32	22	21	18	24	25	22	21	20	22	20	18	19	24	21
A0A024RE27;Q96GK7;Q6P2I3	FAHD2A;FAHD2B	-0.296769	-0.0753611	-0.210139	-0.553489	-0.746554	-0.688029	0.201377	0.120669	0.134915	-0.378453	-0.396366	-0.461946	-0.549477	-0.573253	13	13	52.5	34.596	0	316.19	9	8	9	10	10	8	11	11	10	9	8	11	11	12	9	8	9	10	10	8	11	11	10	9	8	11	11	12
Q5VTL8;A0A0A0MRN0	PRPF38B	-0.29613	-0.277345	0.324557	-0.243559	0.171064	0.0689593	-0.0941591	-0.119467	-0.196563	0.0461506	0.517172	0.0600623	0.214927	0.120967	9	9	20	64.467	0	36.181	4	5	5	4	4	4	4	4	4	4	2	3	2	3	4	5	5	4	4	4	4	4	4	4	2	3	2	3
Q9UGR2	ZC3H7B	-0.29597	-0.245512	-0.567222	-0.336735	-0.456841	-0.283842	NaN	-0.658517	-0.502933	-0.17511	-0.182713	0.426239	0.207328	0.581138	14	14	17.2	111.58	0	122.51	7	5	4	9	5	4	1	3	4	6	5	7	9	6	7	5	4	9	5	4	1	3	4	6	5	7	9	6
Q2M1J6	OXA1L	-0.295811	0.0013521	NaN	NaN	NaN	NaN	NaN	NaN	NaN	NaN	NaN	-0.609237	NaN	-0.366647	10	2	17.7	55.384	0.0001277	4.668	6	5	4	3	3	1	5	6	5	5	5	6	2	4	1	1	1	0	0	0	1	1	1	0	0	1	1	2
A0A024R1J9;A0A024R1J8;P35240;B7Z4B6;A0A024R1I0;A0A024R1F6;A0A024R1D9	NF2	-0.295651	-0.306534	-0.0270179	0.0580517	-0.0246544	0.0408058	-0.133011	-0.493562	-0.048025	-0.30936	-0.28378	0.487865	0.191445	0.682511	16	16	30.5	69.089	0	38.686	7	5	6	10	8	8	4	3	2	7	2	3	5	2	7	5	6	10	8	8	4	3	2	7	2	3	5	2
Q53GX4;Q2TA84;Q13451;B7Z8G2;B7Z7Z8	FKBP5	-0.295651	-0.341726	-0.304019	-0.154233	-0.119797	-0.231954	0.13759	0.0864913	0.0650694	-0.386229	-0.31689	-0.0414133	0.050236	0.0334193	26	15	57.5	51.198	0	323.31	17	20	21	16	13	11	13	11	11	16	17	21	17	19	11	11	11	11	9	7	7	7	7	10	10	11	10	12
A3KMH1	VWA8	-0.295331	-1.06511	-0.905365	-0.952061	-0.347348	-0.889747	-0.298563	-0.343583	-0.156966	-0.898571	-1.03176	-0.540253	-0.539053	-0.579484	68	26	45.8	214.82	0	323.31	5	2	2	5	7	6	35	22	29	19	27	47	53	55	2	0	0	1	2	1	14	9	12	5	8	16	17	21
K7EJH0;K7EMX1;K7EJV2;K7ESQ2	SPC24	-0.295331	-0.280831	-0.552171	-0.713496	-0.619395	-0.7281	-0.537247	NaN	-0.526164	-0.18449	-0.185863	0.565482	0.675397	0.672863	9	0	73.2	19.001	0	323.31	5	5	6	8	7	6	4	3	3	7	7	6	6	5	0	0	0	0	0	0	0	0	0	0	0	0	0	0
H0Y9X1;Q96EY4;D6RA57;B7Z504;D6RE67;D6RC31	TMA16	-0.295012	-0.303422	-0.408001	-0.296365	-0.258213	-0.214848	0.022701	0.0158887	0.0920954	-0.481353	-0.56096	-0.364603	-0.328377	-0.222228	8	8	31	27.571	0	191.52	6	7	3	6	6	5	2	2	2	3	4	4	5	6	6	7	3	6	6	5	2	2	2	3	4	4	5	6
Q86W42	THOC6	-0.294692	-0.362187	-0.148947	0.957972	0.853029	0.830199	0.0408791	0.018271	0.0350757	-0.403157	-0.273907	-0.295376	-0.256463	-0.362756	18	18	75.1	37.535	0	323.31	9	12	13	2	3	3	16	14	13	8	14	10	9	7	9	12	13	2	3	3	16	14	13	8	14	10	9	7
A0A140VJK1;O76003	GLRX3	-0.293733	-0.10157	-0.160094	-0.0286731	-0.0660258	-0.0254264	0.0251148	0.046952	-0.239136	0.262322	0.48782	0.123293	0.153214	0.16276	23	23	80.9	37.432	0	323.31	13	18	11	18	19	15	13	13	15	14	17	13	12	12	13	18	11	18	19	15	13	13	15	14	17	13	12	12
O95551;X6R5A3	TDP2	-0.293573	-0.230077	-0.717342	NaN	-0.121576	-0.100401	-0.721166	0.0134383	-0.335615	-0.293407	-0.231447	0.194385	0.0230636	-0.0473506	8	8	29	40.929	0	76.809	4	2	3	4	2	1	6	7	6	4	8	6	5	4	4	2	3	4	2	1	6	7	6	4	8	6	5	4
A0A024R1K8;Q15459	SF3A1	-0.292933	-0.211425	-0.227481	0.282887	0.275505	0.285178	-0.00438164	0.084011	-0.0213928	-0.263992	-0.259053	0.149877	0.117997	0.144664	41	10	59.3	88.885	0	323.31	37	32	34	30	29	26	31	26	29	31	30	34	33	31	9	7	7	7	7	6	8	4	5	8	7	7	7	7
B1AQP2;Q9UHV9	PFDN2	-0.292453	-0.180223	-0.295145	0.0562659	0.0329165	-0.000412875	0.152338	0.151311	0.0913699	-0.132215	0.00629104	0.131145	0.134195	0.115265	8	8	57.1	16.648	0	243.62	6	7	6	7	7	7	6	6	6	5	8	7	7	8	6	7	6	7	7	7	6	6	6	5	8	7	7	8
Q5JQI0;A8K4K1;Q99519;Q6IBT5;E9PIF4	NEU1	-0.291973	-0.201426	-0.126807	-0.803531	-0.613787	-0.772956	-0.340299	-0.293674	-0.302261	-0.605331	-0.534758	0.447193	0.672047	1.45967	8	8	21.9	45.467	0	28.877	7	7	7	3	3	3	4	4	6	6	8	3	5	3	7	7	7	3	3	3	4	4	6	6	8	3	5	3
Q69YN4	KIAA1429	-0.291653	-0.00258885	-0.333568	0.668087	0.740571	0.739396	-0.128298	-0.0551927	-0.0174235	-0.04595	0.0220042	-0.0832259	-0.201142	-0.00817585	45	45	32.2	202.02	0	193.68	22	12	17	7	9	8	35	30	32	17	22	19	12	16	22	12	17	7	9	8	35	30	32	17	22	19	12	16
Q8WU76;A0A087WUD7	SCFD2	-0.290692	-0.027153	-0.0448184	-0.172138	-0.229415	-0.0754767	-0.362809	-0.500757	-0.391933	-0.13397	-0.302019	0.0940398	0.213213	0.1118	17	17	36.7	75.126	0	197.57	17	15	13	7	6	7	9	8	9	11	9	13	12	11	17	15	13	7	6	7	9	8	9	11	9	13	12	11
B4DEZ1;Q8TAG9;B3KXY5;B7Z6G5;E7EW84;B2RDH5;Q9NTA6;A5YP36;Q9NUN4;F2Z3K0	EXOC6;DKFZp761I2124;SEC15L3	-0.290211	-0.468741	-0.273185	NaN	NaN	NaN	-0.312209	-0.248377	-0.208952	-0.0548781	-0.481909	0.0974432	0.195121	-0.097705	17	16	30.4	92.989	0	141.83	5	4	5	0	0	0	7	9	9	11	6	9	5	5	5	4	5	0	0	0	7	9	9	10	6	9	5	5
Q6FI23;P46734;Q6FHG1;Q53EZ9;C7DUW4	MAP2K3	-0.290211	-0.50835	0.145678	-0.245077	-0.290606	-0.197374	-0.177015	-0.139799	-0.189864	0.101411	0.0663231	-0.010531	0.022629	0.187052	16	9	59.9	39.318	0	323.31	6	6	3	15	15	10	4	6	7	10	9	5	7	8	4	4	1	9	9	6	3	4	5	7	4	3	5	5
B7Z587;P17152	TMEM11	-0.290051	-0.402157	-0.351392	0.0225053	0.0423464	-0.00663284	0.10712	0.0663582	0.0271417	-0.483475	-0.370595	-0.822254	-0.791789	-0.778862	6	6	38.4	19.474	0	54.672	4	5	4	4	4	4	2	3	2	4	5	4	4	2	4	5	4	4	4	4	2	3	2	4	5	4	4	2
Q8IYS1	PM20D2	-0.289089	-0.225645	-0.325627	-0.00506989	-0.00689858	-0.15805	0.283597	0.260148	0.2821	0.0664598	0.133942	-0.499449	-0.627377	-0.469648	19	19	54.4	47.776	0	323.31	12	11	12	11	11	12	15	15	16	14	15	12	9	10	12	11	12	11	11	12	15	15	16	14	15	12	9	10
B4DZZ8;B4DVK8;A0A024RCX7;Q92504	SLC39A7	-0.288769	-0.560692	-0.024408	0.0384424	0.850906	0.271819	-0.413561	-0.271462	-0.293336	0.0957131	-0.469182	-0.956256	-0.146446	-0.404891	2	2	10.7	39.599	0	155.47	2	2	2	1	1	1	1	1	1	2	2	2	1	1	2	2	2	1	1	1	1	1	1	2	2	2	1	1
Q53RG0;O60573;B8ZZL3	tmp_locus_9;EIF4E2	-0.288288	-0.0547681	-0.229157	0.0409725	0.0229025	0.0385909	-0.240489	0.0438835	-0.214252	0.203574	0.0080472	0.29759	0.568076	0.626945	11	2	49.4	28.362	0	205.75	7	7	8	10	8	9	8	7	7	6	7	5	8	8	2	1	2	2	2	2	2	1	1	1	1	1	2	2
B4DEH0;Q7Z7H8	MRPL10	-0.287967	-0.457424	-0.453471	-0.332363	NaN	-0.36162	-0.286713	-0.33148	-0.651538	-0.625534	-0.573115	-0.378804	-0.43022	-0.489136	7	7	55	25.139	0	81.041	3	5	4	4	1	3	3	4	4	4	5	4	4	4	3	5	4	4	1	3	3	4	4	4	5	4	4	4
B5BUK7;B2RCZ4;P41743	PRKCI	-0.287807	-0.865943	-0.50049	0.0280484	NaN	-0.100318	NaN	NaN	NaN	0.747624	0.648872	0.394795	0.1176	0.25863	9	9	24	67.274	0	62.569	5	5	3	5	1	1	1	3	1	4	3	4	5	4	5	5	3	5	1	1	1	3	1	4	3	4	5	4
Q96T37;A0A087WWP4	RBM15	-0.287325	-0.276846	-0.270073	1.11132	1.16137	1.12435	-0.31875	-0.138432	-0.399538	-0.193253	0.142416	-0.086414	0.113286	0.113985	28	27	36.8	107.19	0	233.11	18	17	15	11	6	7	12	8	12	9	7	6	9	8	17	17	15	11	6	7	12	8	12	9	7	6	9	8
Q96AJ9	VTI1A	-0.287004	0.261787	0.209205	-0.122437	-0.134184	-0.142285	NaN	0.45082	0.351092	NaN	-0.0576708	NaN	-0.490444	NaN	5	5	32.3	25.217	0	141.13	3	4	3	5	5	5	1	3	2	1	3	1	2	1	3	4	3	5	5	5	1	3	2	1	3	1	2	1
B0S7P4;Q9Y676;A0A0G2JIC6	MRPS18B	-0.286523	-0.565277	-0.360164	-0.358772	-0.565216	-0.614106	-0.314307	-0.218052	-0.316313	-0.551661	-0.517758	0.03869	0.104286	-0.0554378	12	12	64.7	29.395	0	162.12	8	6	5	5	5	7	8	5	8	3	4	7	10	9	8	6	5	5	5	7	8	5	8	3	4	7	10	9
Q86VN1	VPS36	-0.286523	-0.640626	-0.525576	-0.404273	-0.51585	-0.223658	0.0304163	-0.176618	-0.142679	-0.494982	-0.42892	-0.35314	-0.343726	-0.567527	14	14	36.5	43.816	0	49.716	8	7	5	8	5	3	7	10	9	7	10	3	4	5	8	7	5	8	5	3	7	10	9	7	10	3	4	5
B2RDZ9;A0A024R2P7;Q15024;B4DIU0	EXOSC7	-0.286202	-0.368062	-0.186995	0.0397619	0.0196194	-0.121232	0.0982646	0.174852	0.063269	-0.451584	-0.339469	-0.322903	-0.374173	-0.363243	13	13	62.5	31.874	0	323.31	11	9	9	10	11	9	7	8	10	9	9	9	10	8	11	9	9	10	11	9	7	8	10	9	9	9	10	8
Q13439;H0Y6I0	GOLGA4	-0.286202	-0.181795	-0.264822	-0.227962	-0.2321	-0.331893	-0.128617	-0.203149	-0.129618	-0.464153	-0.37596	-0.35475	-0.427009	-0.306318	84	56	43.1	261.14	0	323.31	10	10	8	63	65	61	39	34	36	44	52	34	50	42	9	8	6	41	41	40	26	23	20	30	37	27	33	32
A0A024RB85;Q9UQ80;A8K6Y1;Q6PIN5;Q05D08;F8VR77	PA2G4	-0.286041	-0.308661	-0.282488	0.0172035	0.0278439	0.0315307	0.104651	0.0112161	0.265251	-0.330218	-0.233533	-0.351758	-0.297908	-0.206371	28	28	75.9	43.786	0	323.31	23	25	24	24	25	21	23	22	25	20	23	23	22	23	23	25	24	24	25	21	23	22	25	20	23	23	22	23
A6NMQ3;Q5T5H1;O43768	ENSA	-0.285881	-0.237725	-0.278087	0.00891933	0.104403	0.171746	-0.0994419	-0.157264	-0.282138	-0.351577	-0.389044	0.0188001	0.0679595	0.144052	12	11	65	15.634	0	110.44	11	9	4	5	6	5	4	2	5	5	6	3	4	4	10	8	3	4	5	4	3	2	5	4	5	2	3	3
O43660	PLRG1	-0.28556	-0.317957	-0.0277631	0.0407523	0.0748601	0.0861074	0.146566	-0.0500813	0.168781	0.0534211	0.0986355	-0.0499586	-0.103117	-0.0331376	21	21	57	57.193	0	282.73	14	14	9	18	17	14	15	15	14	13	14	10	11	12	14	14	9	18	17	14	15	15	14	13	14	10	11	12
P38935	IGHMBP2	-0.28556	-0.142635	-0.460006	-0.151468	0.0573647	-0.0750505	-0.361514	-0.617804	-0.337327	0.158223	-0.240746	0.35897	0.213884	0.159313	23	23	33.6	109.15	0	123.53	4	2	4	8	5	5	5	10	8	11	8	9	13	11	4	2	4	8	5	5	5	10	8	11	8	9	13	11
B2R6N9;P43307;C9J3L8;C9J5W0;E9PAL7;C9IZQ1	SSR1	-0.285399	-0.415659	-0.0864365	0.399776	0.693508	0.784719	0.688242	-0.121368	0.449338	-0.0324647	0.326182	-0.441091	-0.425123	-0.343151	8	7	38.8	32.193	0	155.33	7	7	7	7	8	7	6	6	5	5	7	7	8	7	6	6	6	6	7	6	5	5	5	4	6	6	7	6
Q4LE38;O95163;Q8N516;B4E3I9;F5H2T0;Q68DI5;B3KXE7	IKBKAP variant protein;IKBKAP;DKFZp781H1425	-0.285238	-0.237725	-0.213688	0.00186376	0.0162362	0.0159052	0.51349	0.506898	0.487717	0.785393	0.787967	0.107136	0.0603605	0.130521	47	47	45.5	151.45	0	323.31	29	27	32	31	27	31	38	39	39	31	38	35	29	34	29	27	32	31	27	31	38	39	39	31	38	35	29	34
D3DSL5;O43822;Q59F82	C21orf2	-0.284756	-0.419059	NaN	NaN	0.0314807	NaN	NaN	NaN	NaN	NaN	NaN	NaN	NaN	NaN	4	4	22	23.954	0.00037235	3.6144	2	1	1	1	2	0	1	1	0	1	2	0	1	1	2	1	1	1	2	0	1	1	0	1	2	0	1	1
Q69YP1;Q5JY65;Q9BZJ0;Q8IXG0	DKFZp762M013;CRNKL1;crn	-0.284435	-0.150282	-0.141771	-0.278758	-0.483215	-0.2938	-0.231549	-0.540821	-0.370824	-0.19029	-0.177112	0.762161	0.940334	0.951557	33	33	44.8	87.366	0	185.47	21	21	24	14	6	13	11	14	17	23	20	23	17	14	21	21	24	14	6	13	11	14	17	23	20	23	17	14
B4E0K6;A0A0G2JL52;B7ZL25;A0A0G2JIA5;A0A140TA36;A0A140TA45;B2RDZ1	VARS2	-0.283953	-0.235689	-0.140894	-0.102065	-0.179982	-0.445398	0.137761	0.0733641	0.0889555	-0.642928	-0.608498	-0.0550616	-0.0207307	-0.0358337	26	1	35.6	118.5	0	197.72	8	12	9	5	6	6	22	20	20	6	7	9	12	8	1	1	1	1	0	0	1	1	1	0	0	0	0	0
A0A140VKC8;Q13630;E9PKL9;E9PP14;A0A0J9YX13;B3KU96;B4DZW9	TSTA3	-0.283953	-0.0948232	-0.0898636	-0.329971	-0.476401	-0.501763	-0.125996	-0.142588	-0.0607208	-0.856719	-0.712187	-0.155089	-0.222249	-0.250697	15	14	75.7	35.892	0	312.7	7	10	5	9	11	9	11	13	13	4	10	12	12	14	7	9	4	8	10	8	10	12	12	4	9	11	11	13
Q9BWJ5	SF3B5	-0.283953	-0.180223	-0.298215	0.367329	0.342613	0.370903	-0.0337177	0.0321623	-0.0319418	0.020225	0.086207	-0.0553444	-0.122002	-0.188979	6	6	83.7	10.135	0	71.947	4	3	4	6	5	5	4	4	4	5	3	5	6	4	4	3	4	6	5	5	4	4	4	5	3	5	6	4
F8WCM7;F8VRJ6;F5GZG6;A0A090N8Y0;Q9H3S4	TPK1	-0.283149	0.185886	0.537925	NaN	NaN	NaN	NaN	NaN	NaN	0.367649	-0.116607	NaN	NaN	NaN	4	4	57.9	14.085	0	14.465	3	2	2	0	0	0	0	0	0	2	3	1	1	2	3	2	2	0	0	0	0	0	0	2	3	1	1	2
Q9UBL3;F5H8F7;B4DPT1;A8K6T5	ASH2L	-0.282988	-0.243145	-0.32833	0.0233731	0.115243	0.235972	-0.242357	-0.376812	-0.306692	-0.245946	-0.399512	-0.143025	-0.16982	-0.154839	22	22	45.5	68.722	0	136.28	13	16	16	7	7	11	12	8	11	16	13	9	15	10	13	16	16	7	7	11	12	8	11	16	13	9	15	10
A0A024R534;O94776	MTA2	-0.282666	-0.385263	-0.388549	-0.155809	-0.187658	-0.154348	-0.0948211	-0.0615598	-0.0692907	0.0894447	0.130582	-0.284072	-0.237752	-0.271408	35	31	54.3	75.022	0	323.31	24	27	23	19	18	23	25	23	25	30	26	28	27	25	23	23	22	18	16	22	23	22	24	27	24	24	24	22
B2R7X3;Q13112	CHAF1B	-0.282666	-0.401846	-0.21183	0.132944	-0.083373	0.0487022	0.00368433	-0.109773	-0.108419	-0.06391	-0.728543	-0.448866	-0.490868	-0.517189	19	19	45.6	61.518	0	149.13	7	6	3	13	11	11	14	14	14	12	7	12	15	10	7	6	3	13	11	11	14	14	14	12	7	12	15	10
Q9C0J8	WDR33	-0.282666	-0.276015	-0.119724	1.04026	1.06541	0.970086	-0.0448097	0.0776402	0.133397	-0.202949	-0.28459	0.315058	0.428405	0.321347	29	29	35.7	145.89	0	162.29	15	14	15	12	12	12	15	20	20	16	13	12	12	15	15	14	15	12	12	12	15	20	20	16	13	12	12	15
Q9NX34		-0.282344	-0.129044	-0.302086	0.446158	0.275275	0.126512	-0.100561	0.0529641	-0.0969505	-0.0358854	-0.0660004	-0.370641	-0.01344	-0.196749	7	1	57	19.372	0	25.711	4	5	4	6	5	5	5	6	5	4	4	5	7	7	1	1	1	1	1	1	1	1	1	1	1	1	1	1
H0Y714;Q96G21;E7ENR5;B8ZZ47;B9A008	IMP4	-0.282183	-0.306534	-0.730628	NaN	NaN	NaN	NaN	NaN	NaN	-0.207286	0.10508	0.630914	0.566282	0.970773	7	7	32.9	31.835	0	91.445	3	3	4	0	0	0	0	1	0	2	3	4	3	2	3	3	4	0	0	0	0	1	0	2	3	4	3	2
Q5R210;Q5R208;Q5R206;A0A024R454;P31327;A8K134;Q5R209;Q5R207	CPS1	-0.280896	0.142495	-0.487822	-0.53805	-0.44815	-0.605118	NaN	-0.241611	NaN	-0.160937	0.0942521	NaN	NaN	NaN	34	31	34.4	164.9	0	61.75	4	4	4	25	19	18	3	4	2	3	5	4	3	3	2	2	1	23	17	16	1	2	1	1	3	1	1	1
Q9NS87;C9JKA9;D6RCT7	KIF15	-0.280735	0.0755665	-0.313332	-0.425354	-0.387684	-0.4027	-0.299361	-0.110222	-0.0797102	0.752658	1.07198	0.720689	0.841891	0.697976	40	40	35.7	160.16	0	297.79	9	6	12	6	5	6	19	22	26	8	13	20	18	16	9	6	12	6	5	6	19	22	26	8	13	20	18	16
Q9HC07;B3KNQ2;V9GY93	TMEM165	-0.280574	-0.721734	-0.736788	0.0369049	0.109929	0.2302	0.605412	0.300661	0.54704	0.288638	0.369279	-0.318548	-0.330157	-0.435474	7	7	30.9	34.905	0	121	3	2	2	6	7	6	2	2	2	7	7	3	3	2	3	2	2	6	7	6	2	2	2	7	7	3	3	2
Q8N5M4;E9PKV8;H0YDR3;E7EST3	TTC9C	-0.280413	-0.0098572	-0.284278	0.072887	0.154207	0.0878359	-0.110831	-0.321418	-0.2675	-0.0340203	-0.493471	-0.222912	-0.376126	-0.345492	6	6	31	20.012	0	186.1	4	3	4	6	5	6	4	4	6	3	4	3	3	3	4	3	4	6	5	6	4	4	6	3	4	3	3	3
Q96S55;B3KT25	WRNIP1	-0.280413	-0.19207	-0.0133695	-0.0804377	-0.0827855	-0.268085	-0.326022	-0.428282	-0.691567	-0.637686	-0.247652	0.307654	0.50138	0.4868	21	21	42.4	72.132	0	177.46	12	14	15	10	10	12	8	12	11	3	2	16	11	15	12	14	15	10	10	12	8	12	11	3	2	16	11	15
P49247;Q53R32	RPIA	-0.280091	-0.27202	-0.414542	-0.202085	-0.13538	-0.240691	0.245919	0.242761	0.259438	-0.0525738	-0.0369747	0.121846	0.190401	0.143919	14	14	54.7	33.269	0	306.4	13	13	11	8	8	6	13	12	14	7	11	9	13	11	13	13	11	8	8	6	13	12	14	7	11	9	13	11
P13929;E5RGZ4;D3DTL4;K7EPM1;K7EKN2	ENO3	-0.279768	-0.272853	-0.29999	0.555529	0.66758	0.467464	0.65162	0.593479	0.59835	0.119515	7.94015e-05	-0.42015	-0.260574	-0.47993	22	8	60.1	46.986	0	242.32	18	17	17	8	7	7	10	11	9	8	14	14	16	14	6	5	5	1	1	1	2	2	2	2	5	5	6	4
Q7Z2W4	ZC3HAV1	-0.279768	-0.167071	-0.529439	-0.282248	-0.151042	-0.466764	-0.459337	-0.281861	-0.391648	0.373434	0.12109	-0.0174026	0.176075	-0.235669	39	0	57.3	101.43	0	213.95	18	18	20	17	13	10	30	28	28	20	27	21	19	23	0	0	0	0	0	0	0	0	0	0	0	0	0	0
Q9Y305;Q96EA2	ACOT9	-0.279285	-0.20488	-0.208786	-0.267229	-0.258566	-0.311605	-0.124202	-0.176499	-0.0182755	-0.777801	-0.91618	-0.500072	-0.370949	-0.441031	27	10	63.3	49.901	0	323.31	9	7	6	26	25	21	11	11	10	6	10	9	5	6	3	2	2	10	8	7	3	2	3	2	4	4	2	3
B7ZKS3;Q86UV5;B7ZKR8	USP48	-0.27864	-0.309314	-0.291583	0.16498	-0.39413	-0.890015	-0.461758	-0.622404	-0.624399	-0.211194	-0.353102	-0.154561	-0.214177	-0.15344	34	34	45.3	119.02	0	317.26	15	21	20	12	8	10	24	27	25	12	13	26	27	21	15	21	20	12	8	10	24	27	25	12	13	26	27	21
O60870;B7Z421	KIN	-0.27864	0.401457	-0.122738	NaN	-0.341834	-0.229685	-0.388915	NaN	0.0638948	-0.188312	0.216163	NaN	NaN	NaN	8	8	23.9	45.373	0	25.589	2	3	4	3	3	4	3	4	4	5	7	0	1	1	2	3	4	3	3	4	3	4	4	5	7	0	1	1
Q9GZT4;Q8N3F4;Q53G11;V9GYE8	SRR;DKFZp762A2415	-0.278318	-0.17655	-0.318771	-1.37728	-1.47464	-0.566299	NaN	NaN	NaN	-0.943013	-1.35651	NaN	0.0414216	-0.647884	9	9	41.2	36.566	0	128.32	5	7	5	6	4	3	0	0	0	2	4	1	4	2	5	7	5	6	4	3	0	0	0	2	4	1	4	2
Q9H008;Q5T1Z0	LHPP	-0.278157	0.231244	NaN	-0.6221	-0.359183	-0.296892	NaN	NaN	NaN	NaN	NaN	-0.657845	-0.683299	-0.533903	6	6	37.8	29.165	0	33.129	2	3	0	5	5	4	1	1	0	0	1	4	2	2	2	3	0	5	5	4	1	1	0	0	1	4	2	2
Q6IBP2;P30519;Q6FHB5;B3KSE0;Q53HF1;A0A087WT44;I3L159;I3L1F5	HMOX2	-0.277512	-0.3547	-0.349979	0.229443	0.204587	0.335284	-0.297016	-0.260345	-0.194042	-0.00910536	-0.0128409	0.225373	0.177988	0.162191	17	17	62	36.014	0	323.31	11	10	12	11	10	7	9	13	10	7	14	12	9	15	11	10	12	11	10	7	9	13	10	7	14	12	9	15
Q9H840	GEMIN7	-0.277512	0.19612	-0.0925651	-0.34987	-0.137848	-0.321632	0.0565988	0.064556	0.141353	0.975101	0.216362	NaN	-0.0387179	-0.0285373	5	5	70.2	14.536	0	221.19	4	5	2	4	5	3	3	3	4	2	4	1	3	3	4	5	2	4	5	3	3	3	4	2	4	1	3	3
A0A024R8Z9;Q6PI48;A8K4A8;Q9H9J7;Q9NVT8	DARS2	-0.277189	-0.34044	-0.290124	-0.913429	-0.850365	-0.789726	-0.372216	-0.371452	-0.290166	-0.389354	-0.329792	-0.315125	-0.255589	-0.301761	41	41	67	73.562	0	323.31	35	34	36	25	24	26	35	30	35	34	32	27	26	21	35	34	36	25	24	26	35	30	35	34	32	27	26	21
A0A023T787;Q9Y5S9;A0A0J9YW13	RBM8;RBM8A	-0.277028	-0.298005	-0.302247	0.133657	0.133972	0.122112	-0.170627	-0.206392	-0.0630229	-0.683634	-0.643247	-0.108262	-0.0542891	-0.146989	9	9	71.3	19.889	0	242.85	8	8	9	9	9	9	9	9	8	8	9	8	8	9	8	8	9	9	9	9	9	9	8	8	9	8	8	9
P78406;Q5J8M4;E9PQ57;E9PPG9	RAE1	-0.276705	-0.362664	-0.633445	0.170573	-0.129304	0.113598	0.162067	0.326592	0.223663	-0.361771	-0.308409	-0.230199	-0.244058	-0.0396272	14	14	52.4	40.968	0	159.33	5	4	2	4	7	4	7	10	10	4	11	3	7	5	5	4	2	4	7	4	7	10	10	4	11	3	7	5
B2RE34;A0A024R136;Q9H0H5;F8VRD2	RACGAP1	-0.276543	0.00189324	-0.499329	0.515362	0.781648	0.746313	-0.455783	-0.759667	-0.567539	-0.658974	-0.574585	0.490104	0.475985	0.505111	16	12	33.1	70.968	0	101.43	6	8	6	4	6	6	4	5	8	10	10	7	11	9	5	6	6	3	4	4	3	3	6	8	8	6	8	5
P83111	LACTB	-0.276221	-0.291747	-0.398683	0.36473	0.349198	0.187076	-0.15182	-0.163336	-0.0294911	NaN	NaN	-0.968553	-1.08157	-0.860415	14	14	32.2	60.693	0	113.31	3	6	5	8	7	8	11	12	9	1	1	7	4	4	3	6	5	8	7	8	11	12	9	1	1	7	4	4
O60502;B3KMK2	MGEA5	-0.276059	-0.349265	-0.357818	-0.0401874	-0.0159946	-0.0719758	-0.0722517	-0.170031	-0.122668	-0.151275	-0.233394	0.35762	0.355688	0.343716	40	40	58.1	102.91	0	323.31	17	18	15	35	33	35	24	22	23	20	19	17	21	20	17	18	15	35	33	35	24	22	23	20	19	17	21	20
B2RDI0;A0A024R6L5;Q9NUW8;G3V2F4;Q32Q25;E7EPD8;G3V2J6;Q9BRS7;G3V2U6	TDP1	-0.275898	0.050433	-0.0759356	-0.36387	-0.280015	-0.460763	0.103748	-0.219649	-0.298649	0.430173	0.557032	0.205247	-0.243806	0.222854	16	16	32.1	68.447	0	45.088	8	5	5	4	4	4	8	8	10	2	1	2	3	3	8	5	5	4	4	4	8	8	10	2	1	2	3	3
M0QWZ7;Q9NP81;M0R2C6;B4DXB9	SARS2	-0.275736	-0.255958	-0.566101	-0.702933	-0.665405	-0.672338	-0.091905	-0.00971998	-0.106356	-0.313553	-0.35659	-0.351643	-0.295117	-0.346231	17	17	49	58.182	0	268.03	6	9	10	12	9	10	12	13	15	11	10	10	12	11	6	9	10	12	9	10	12	13	15	11	10	10	12	11
P57772;C9J8T0	EEFSEC	-0.275736	-0.248888	-0.202003	0.00613498	0.0242182	-0.0667449	-0.359668	-0.523866	-0.464265	-0.165389	-0.321773	-0.0070242	-0.111832	-0.0981406	33	33	63.1	65.304	0	323.31	33	25	26	17	12	11	20	23	25	22	22	25	22	21	33	25	26	17	12	11	20	23	25	22	22	25	22	21
Q8NFD5;H0Y7H8	ARID1B	-0.275413	0.0406572	0.0341442	-0.019638	0.15793	0.107017	0.102354	0.120088	0.0998696	-0.312375	-0.332806	0.312114	-0.233194	-0.116753	35	3	21.2	236.12	0	66.823	8	7	10	11	12	10	23	19	24	19	20	9	5	10	0	0	0	0	0	0	2	1	3	0	0	0	0	0
P53582;Q5CZ91	METAP1;DKFZp781C0419	-0.275091	-0.186678	-0.259886	-0.327506	-0.0736781	-0.117394	-0.607965	-0.729378	-0.182224	0.125131	0.16383	-0.0960735	0.0102472	-0.0921766	15	15	58.8	43.215	0	323.31	8	11	10	5	8	5	8	9	8	10	11	4	4	5	8	11	10	5	8	5	8	9	8	10	11	4	4	5
Q9UP83	COG5	-0.275091	-0.445126	-0.27776	-0.395569	-0.277384	-0.468157	-0.514235	-0.555924	-0.642821	0.0268405	-0.0264496	-0.398455	-0.343491	-0.384152	24	4	40.5	92.742	0	281	16	9	9	12	8	8	11	9	14	9	10	12	12	12	3	3	2	2	3	1	2	1	2	2	3	2	4	4
Q59GQ7;A0A0C4DGA6;Q14527;A8K5B6	HLTF	-0.274606	-0.0241232	-0.480356	-0.695675	-0.654181	-0.651713	NaN	NaN	NaN	NaN	-0.108979	NaN	NaN	NaN	24	15	34.5	111.97	0	176.04	7	7	6	19	16	15	0	0	0	1	2	1	0	1	5	4	3	11	9	9	0	0	0	1	2	1	0	1
Q96NL8	C8orf37	-0.274606	-0.316492	0.119731	NaN	NaN	NaN	NaN	NaN	NaN	NaN	NaN	NaN	NaN	NaN	5	5	31.9	23.38	0	30.87	4	5	3	1	1	1	0	1	0	0	0	0	0	0	4	5	3	1	1	1	0	1	0	0	0	0	0	0
P61513;Q6P4E4;E9PEL3;C9J4Z3;M0R0A1;M0R2L6	RPL37A	-0.274121	-0.221373	-0.244002	0.156208	0.203797	0.168977	0.0852165	-0.000756812	-0.0582772	-0.0121029	-0.0951295	-0.212166	-0.257835	-0.220757	8	3	64.1	10.275	0	36.593	6	6	5	7	6	6	4	5	6	5	6	5	6	6	2	2	2	3	2	2	2	2	1	3	3	2	3	3
P78318	IGBP1	-0.274121	-0.257637	-0.142472	0.406492	-0.0134811	-0.254015	-0.123817	-0.0392205	-0.193337	0.227741	0.179292	0.154229	-0.0397912	0.193694	15	15	53.4	39.221	0	198.97	5	8	5	9	9	6	8	9	6	7	12	12	9	8	5	8	5	9	9	6	8	9	6	7	12	12	9	8
Q9NPD3;E9PI41	EXOSC4	-0.274121	-0.272687	-0.32276	0.010314	-0.0138406	-0.0382373	0.0959824	0.071864	0.10894	-0.454345	-0.529537	-0.303737	-0.310221	-0.314008	9	9	44.5	26.383	0	298.14	6	7	7	6	7	7	8	8	8	6	8	7	7	7	6	7	7	6	7	7	8	8	8	6	8	7	7	7
A8K2I7;A0A024R7I0;O14908;K7EM11;A0A024R7I1	GIPC1	-0.273798	-0.178999	-0.176177	0.18464	0.137186	0.136488	NaN	NaN	NaN	-0.0329315	0.140025	0.57472	0.216059	0.261353	11	10	36.9	36.039	0	85.46	3	5	2	9	8	5	1	1	1	3	6	3	3	3	3	5	2	8	7	4	1	1	1	3	5	3	3	3
Q9Y5Z9	UBIAD1	-0.273798	NaN	0.145247	-0.0440556	NaN	0.0120037	0.412554	0.874909	NaN	-0.176962	-0.0719902	-0.46961	-0.457068	-0.50173	6	6	28.4	36.831	0.0029446	2.2229	1	1	1	2	1	1	2	2	1	1	1	3	3	2	1	1	1	2	1	1	2	2	1	1	1	3	3	2
P49321;Q53H03;Q6PJY7;B4DS57;Q5T626;Q5T624	NASP	-0.273475	-0.305879	-0.24001	-0.161463	-0.10709	-0.166193	-0.200014	-0.203265	-0.223285	0.202269	0.220685	0.0940242	0.148694	0.0917206	50	50	77.3	85.237	0	323.31	36	38	34	47	41	42	34	34	37	33	32	33	33	35	36	38	34	47	41	42	34	34	37	33	32	33	33	35
B7Z592;Q8WU90	ZC3H15	-0.273151	-0.191896	-0.159921	0.0818542	0.00625198	0.0894514	-0.521744	-0.357204	-0.464353	-0.233345	-0.223773	0.270475	0.134848	0.347174	20	19	51.8	44.89	0	323.31	4	10	10	17	16	16	17	14	15	12	15	15	13	14	4	9	9	16	15	15	16	13	14	11	14	14	12	13
B4E0Y9;Q9P289;Q8NBY1;Q499L9;Q9NWX4;Q96SR7	STK26;MST4	-0.272828	-0.211941	-0.260709	0.146177	0.276574	0.227111	-0.479065	-0.483782	-0.540943	0.0939009	0.0968301	0.160684	0.22118	0.231716	19	11	56.4	49.183	0	75.53	10	11	13	12	10	11	16	13	10	12	14	11	14	13	4	4	6	5	4	4	10	8	4	6	7	4	8	7
Q9H4L7	SMARCAD1	-0.272828	-0.0197594	-0.162351	-0.272729	-0.524309	-0.464321	-0.261616	-0.198381	-0.0530969	0.159476	-0.190436	0.447213	0.450023	0.250511	15	15	21.2	117.4	0	136.94	11	10	12	6	7	5	5	3	5	10	9	7	8	9	11	10	12	6	7	5	5	3	5	10	9	7	8	9
Q969H8;M0QXF7	MYDGF	-0.272343	-0.23467	-0.187851	0.243322	0.213496	0.263731	0.499047	0.371475	0.461953	0.021955	-0.00407851	-0.694914	-0.605699	-0.642941	11	3	48.6	18.795	0	323.31	9	7	7	11	10	8	6	5	5	8	7	10	9	9	2	1	1	3	3	1	1	1	1	2	1	3	2	2
C9JP00;A0A0A0MQX8;Q9NR56;Q86VM6	MBNL1	-0.272181	-0.135673	-0.175144	-0.43345	-0.172786	-0.639772	-0.303133	-0.340784	-0.282458	-0.192689	-0.0822297	-0.256895	-0.194385	-0.141075	11	4	39.4	37.898	0	43.587	8	10	9	7	8	6	6	5	6	7	10	7	6	7	2	3	3	2	3	2	2	1	2	3	3	3	2	3
A0A0S2Z4Y8;A0A0S2Z4Z7;O43572;Q2XPN4;E7EMD6	AKAP10	-0.271696	-0.226157	-0.413783	-0.00843609	-0.0426291	-0.23953	NaN	NaN	NaN	0.0967687	NaN	NaN	NaN	NaN	11	11	30.3	67.451	0	33.274	3	4	3	9	7	5	0	0	0	4	2	0	0	0	3	4	3	9	7	5	0	0	0	4	2	0	0	0
A0A087X2I1;P62333;V9HW24;H0YJC0	PSMC6;HEL-S-73	-0.271534	-0.228885	-0.270565	-0.0755126	-0.0941391	0.0176433	-0.35406	-0.191007	-0.332788	-0.533825	-0.401899	-0.382418	-0.239899	-0.287493	18	18	57.8	45.796	0	323.31	17	18	17	18	17	15	14	16	16	16	18	18	17	16	17	18	17	18	17	15	14	16	16	16	18	18	17	16
A8MTY9;O14972;A8MY26;B7Z606	DSCR3	-0.27121	-0.143704	-0.0909448	-0.460537	-0.168474	-0.0787107	0.162067	-0.118515	-0.203389	-0.0256016	-0.509192	NaN	-0.00397386	NaN	6	6	36.5	27.958	0	24.054	2	3	2	6	4	3	2	2	3	3	3	0	1	1	2	3	2	6	4	3	2	2	3	3	3	0	1	1
Q9ULH7	MKL2	-0.271048	0.219426	0.402859	0.505511	NaN	NaN	-0.0781302	-0.057433	-0.115156	0.825497	1.19744	0.214528	0.255117	0.547127	18	18	29.7	118.13	0	178.94	2	5	7	4	1	1	13	10	11	6	3	5	2	7	2	5	7	4	1	1	13	10	11	6	3	5	2	7
A0A140VK49;Q7KZF4;B2R5U1;Q59FF0;B3KU67	SND1	-0.270239	-0.24585	-0.268598	0.222902	0.219781	0.161618	0.167671	0.0451864	0.10109	0.0265248	0.0722763	-0.00655597	-0.0491125	-0.0485515	62	0	73.2	102	0	323.31	54	51	53	48	48	47	52	48	52	53	53	56	56	52	0	0	0	0	0	0	0	0	0	0	0	0	0	0
Q13472	TOP3A	-0.270239	NaN	NaN	0.635355	-0.0371998	-0.204234	0.226839	0.800876	0.712215	0.23696	0.288449	0.0581144	0.0452941	0.022275	16	15	19.9	112.37	0	22.53	3	1	1	6	5	5	8	3	3	6	4	7	6	7	2	1	1	5	4	4	7	3	3	5	3	7	5	7
B2RA57;Q5CZA1;Q9BTX7;Q5QPC2	DKFZp686E0870;TTPAL	-0.270077	-0.032821	NaN	-0.0878657	-0.0984469	-0.0926353	NaN	NaN	NaN	NaN	NaN	NaN	NaN	0.222592	6	6	28	31.423	0	9.3855	2	4	1	5	4	3	0	0	0	0	0	1	1	3	2	4	1	5	4	3	0	0	0	0	0	1	1	3
Q8IWL3;B0QYH2	HSCB	-0.270077	-0.12023	-0.313172	-0.610707	-0.63477	-0.629573	0.308448	0.369365	0.164415	NaN	-0.632036	-0.308493	-0.188773	-0.309348	10	10	41.3	27.422	0	53.619	4	7	5	6	6	5	2	3	4	0	2	3	4	5	4	7	5	6	6	5	2	3	4	0	2	3	4	5
Q9NQT4;B2RC50;M0R050	EXOSC5	-0.269915	-0.291088	-0.260709	0.097912	0.0040925	0.0556407	-0.0450192	0.120254	0.0391824	-0.573766	-0.313847	-0.599762	-0.317176	-0.700233	7	7	54.5	25.249	0	323.31	7	6	6	7	7	6	6	6	7	7	7	7	7	7	7	6	6	7	7	6	6	6	7	7	7	7	7	7
A0A0B4J2E5;Q15269	PWP2	-0.269753	0.282608	-0.408306	NaN	NaN	NaN	-0.322445	0.693893	0.316714	NaN	NaN	-0.198908	0.246713	-0.168477	9	7	11.3	102.45	0	36.14	4	3	3	2	1	2	4	5	5	0	0	8	8	9	3	2	2	1	1	1	3	3	4	0	0	6	6	7
O00400	SLC33A1	-0.269591	-0.167951	-0.277271	0.00816907	0.131437	0.117729	0.746876	0.525662	0.515171	0.159287	-0.307479	-0.464398	-0.667058	-0.507159	9	9	19.5	60.908	0	20.559	9	8	8	6	7	7	6	6	7	3	5	7	8	9	9	8	8	6	7	7	6	6	7	3	5	7	8	9
P53602;H3BP35	MVD	-0.269429	-0.394824	-0.38593	-0.17144	-0.242554	NaN	0.325608	0.429363	0.381262	0.0753534	0.0323477	-0.264992	-0.438602	-0.357634	20	20	66.2	43.404	0	323.31	13	16	11	6	4	1	9	14	11	10	19	10	9	9	13	16	11	6	4	1	9	14	11	10	19	10	9	9
Q9BTT5;Q16795;A8K4V2	NDUFA9	-0.269429	-0.241623	-0.211492	0.431448	0.530664	0.458677	0.0754478	0.116442	0.154967	0.81448	0.804268	-1.105	-1.19313	-1.2846	17	17	60.1	38.441	0	175.8	14	15	14	12	11	11	14	13	11	12	13	14	14	14	14	15	14	12	11	11	14	13	11	12	13	14	14	14
Q9NUI1;Q4VXZ8;A0A0J9YWI0	DECR2	-0.269429	-0.495039	-0.423934	0.0881371	0.339398	-0.389566	NaN	NaN	-0.52641	NaN	-1.16835	-0.194418	-0.206448	-0.0508005	10	10	47.9	30.777	0	15.809	4	4	5	2	2	3	1	1	2	1	2	1	4	3	4	4	5	2	2	3	1	1	2	1	2	1	4	3
A0A1B0GUS7;Q4LE73;O14795;B1AM27;A0A1B0GVW8;I6L9J0;F8W8M9	UNC13B variant protein;UNC13B	-0.269105	0.125611	-0.175488	-0.174383	NaN	NaN	NaN	NaN	NaN	0.160283	0.116987	NaN	NaN	-0.313505	25	19	7.6	484.12	0	56.91	9	6	15	2	0	0	0	0	0	15	16	0	0	2	6	4	11	1	0	0	0	0	0	11	11	0	0	2
Q6UW02;E9PHG5;Q658T6	CYP20A1;DKFZp666P073	-0.268943	-0.257301	-0.0043413	0.165151	0.300646	0.0346143	0.605007	0.540252	0.574656	-0.392847	-0.399764	-0.299324	-0.439482	-0.362026	21	1	59.1	52.432	0	323.31	17	17	13	15	16	16	8	12	7	14	13	11	8	8	1	1	1	1	1	1	1	1	1	1	1	1	0	1
Q9UKY7;D3DND1;H0Y8K3	CDV3	-0.268943	-0.288611	-0.334201	-0.0760232	-0.023676	0.0786462	0.0868277	0.0964779	0.0330291	-0.283839	-0.303352	-0.230199	-0.218283	-0.273994	17	17	72.1	27.335	0	323.31	17	17	17	16	15	15	14	15	15	15	16	15	15	15	17	17	17	16	15	15	14	15	15	15	16	15	15	15
A0AV58;G3V340	STRN3	-0.268619	0.194253	NaN	0.187424	0.246012	0.149497	0.434467	0.795013	0.0162202	-0.54237	-0.215502	NaN	0.730835	NaN	21	1	40	77.717	0	282.06	5	5	1	15	19	16	3	2	4	3	7	1	4	0	0	0	0	1	1	1	0	0	0	0	0	0	0	0
O00425	IGF2BP3	-0.268619	-0.338832	-0.257083	-0.26461	-0.237232	-0.266955	-0.585502	-0.573871	-0.567343	-0.808173	-0.854923	-0.130725	-0.170614	-0.130598	29	26	54.6	63.704	0	323.31	21	21	19	25	25	24	23	22	21	23	21	22	22	21	19	19	16	23	22	22	21	20	19	21	19	20	20	19
Q6IAX2;P46778;Q59GK9;M0R181	RPL21	-0.268295	-0.0352719	-0.212506	0.211488	0.213367	0.185898	0.18174	0.0699727	0.242487	0.0927816	0.0591715	-0.0530792	-0.074953	-0.0665986	13	13	55.6	18.565	0	92.331	5	9	6	9	7	7	7	8	6	4	8	7	9	10	5	9	6	9	7	7	7	8	6	4	8	7	9	10
F5H039;Q9NQX3;B7Z4J7;B2RDJ7;G3V582	GPHN	-0.267646	-0.13263	-0.199793	-0.0230466	-0.121414	-0.0943939	0.247141	0.313925	0.241105	-0.145189	-0.290107	-0.18268	-0.416774	-0.175664	34	1	57.3	84.733	0	323.31	18	20	17	17	14	13	25	24	29	25	22	19	18	16	1	1	0	0	1	0	1	0	1	1	1	1	1	1
A0A140VJP2;Q9NZL9;A8K7A4;B7Z1X8	MAT2B	-0.267484	-0.365682	-0.336576	-0.347975	-0.36968	-0.544789	0.12988	0.120752	0.181648	-0.308836	-0.0699959	-0.222534	-0.248581	-0.263756	22	22	70.1	37.551	0	323.31	14	15	11	17	19	14	14	18	16	11	15	19	19	20	14	15	11	17	19	14	14	18	16	11	15	19	19	20
Q9BW71	HIRIP3	-0.266998	-0.140852	-0.27253	0.150332	0.395082	0.281481	-0.621968	-0.151458	-0.350564	-0.00166651	0.409616	0.0796879	-0.00160869	0.0126197	12	2	27.2	61.956	0	323.31	4	6	5	4	3	3	5	6	8	4	4	5	5	7	2	2	2	1	1	1	1	1	1	2	2	2	2	2
Q9H3K6;A0A087WZT3;H3BV85;H3BTW0;A0A0B4J295	BOLA2;BOLA2B	-0.266835	-0.373128	-0.313012	0.0731132	0.0612054	0.0749901	-0.0410336	-0.0359652	-0.0932269	0.0217976	-0.00232025	0.189227	0.184935	0.201622	8	4	80.2	10.116	0	194.73	7	7	6	7	7	7	7	7	7	6	6	6	7	6	3	3	4	3	3	3	3	3	3	3	3	3	3	3
Q8N543;A0A0A0MTR2;H3BUA6	OGFOD1	-0.266349	-0.31307	-0.433881	-0.344373	-0.160418	-0.349703	NaN	0.0222298	0.166159	0.473145	0.340403	0.107749	0.178539	0.226963	21	21	50.2	63.245	0	279.47	13	8	9	8	2	4	1	2	3	9	9	12	19	15	13	8	9	8	2	4	1	2	3	9	9	12	19	15
Q9H9T3;B4DXV1;B4DPB7;B4DKA4	ELP3	-0.265537	-0.361392	-0.284766	0.155627	0.21491	0.16999	0.110916	0.173358	0.146381	0.408293	0.375903	-0.155749	-0.16982	-0.146286	21	21	47.9	62.258	0	126.4	13	16	13	15	14	15	17	15	14	15	15	13	11	9	13	16	13	15	14	15	17	15	14	15	15	13	11	9
Q6IB68;A0A087WV05;Q99417	MYCBP	-0.265375	-0.0911661	-0.148423	-0.0206259	0.0336902	-0.048704	0.274515	0.238141	0.225893	0.11522	0.0894941	-0.110443	-0.0856666	-0.0994468	9	9	74.8	11.953	0	91.76	9	6	6	6	7	6	6	6	6	6	6	6	7	7	9	6	6	6	7	6	6	6	6	6	6	6	7	7
B4DYU4;A8KA75;Q4LE51;P42336;B4DLX6	PIK3CA variant protein;PIK3CA	-0.265375	0.147826	NaN	-0.313609	-0.438851	-0.196466	NaN	NaN	0.0532349	NaN	NaN	-0.226686	-0.270987	-0.0784127	13	13	17.1	110.12	0	23.668	1	1	0	2	2	1	0	0	1	0	1	7	5	6	1	1	0	2	2	1	0	0	1	0	1	7	5	6
Q9BRX2;A0A024QZR3;B3KPC1	PELO;hCG_2002731	-0.265212	-0.167423	-0.301442	-0.0610267	-0.0894794	-0.161581	-0.623515	-0.702872	-0.529114	-0.0792555	0.00326198	0.0554101	0.246623	0.223343	14	14	49.1	43.359	0	185.05	9	11	7	11	11	7	5	6	8	6	10	7	5	5	9	11	7	11	11	7	5	6	8	6	10	7	5	5
Q8WWM7;A0A024QZB7;A0A024QZC0;A0A024QZ91	ATXN2L	-0.26505	-0.19987	-0.189048	0.25863	0.241506	0.266662	0.018117	-0.0729656	-0.118665	0.0710626	-0.0503868	0.168185	0.0499038	0.150433	41	4	49.3	113.37	0	323.31	26	33	32	32	31	30	30	28	30	30	23	34	29	32	2	3	3	3	3	3	3	3	4	3	3	3	3	3
Q9H6H4;E5RGS2;B4DYB6	REEP4	-0.26505	-0.101935	0.170549	0.598855	NaN	0.981879	-0.397394	-0.43717	-0.308977	0.875141	0.432986	0.253522	0.285116	0.638963	8	8	40.5	29.395	0	34.343	5	5	6	3	1	3	3	4	4	6	7	4	3	3	5	5	6	3	1	3	3	4	4	6	7	4	3	3
Q12888;A6NNK5;B7Z3E7;A8KA50;C9JXV0	TP53BP1	-0.263751	-0.206605	-0.119015	0.090889	0.104169	0.124132	-0.355616	-0.343183	-0.362636	-0.286103	-0.229915	0.343391	0.584618	0.629276	60	60	44.5	213.57	0	323.31	49	41	42	37	43	41	37	34	34	29	31	3	9	11	49	41	42	37	43	41	37	34	34	29	31	3	9	11
P35251	RFC1	-0.263588	-0.309805	-0.232503	5.32547e-05	0.0768072	0.191849	-0.117572	-0.147649	-0.088173	0.196145	0.258194	0.22109	0.135065	0.234565	27	25	29.7	128.25	0	285.03	13	11	11	16	12	14	23	15	20	16	14	17	12	13	11	10	10	15	12	13	21	14	18	14	12	15	11	11
A0A0S2Z5H3;A0A0S2Z4Y4;Q14677	CLINT1	-0.263426	-0.319583	-0.0907647	0.0699504	0.0137324	0.0698677	-0.549769	-0.533522	-0.481736	-0.192407	-0.229636	-0.0161531	0.0210311	0.0479121	18	18	32.7	70.294	0	323.31	12	12	12	17	15	17	13	15	12	14	12	15	16	14	12	12	12	17	15	17	13	15	12	14	12	15	16	14
H6UKR8;B4DQV8;Q96NM4	TOX2	-0.263263	-0.438413	-0.05384	NaN	NaN	NaN	NaN	NaN	NaN	0.517853	NaN	NaN	NaN	NaN	5	3	21.1	37.495	0	16.944	3	2	3	2	3	0	1	0	2	2	0	0	1	0	2	2	3	1	1	0	0	0	0	2	0	0	0	0
Q9H6S0	YTHDC2	-0.263263	-0.339797	-0.223119	-0.0832294	-0.347801	-0.645638	-0.269837	-0.0729656	-0.21998	0.0556375	-0.135007	0.793495	0.897328	0.80872	53	6	45	160.25	0	323.31	19	12	17	11	7	7	8	7	15	11	25	43	24	37	4	3	2	1	1	1	1	0	0	2	2	5	3	3
A0A0S2Z3K4;J3QTA2;Q99933	BAG1	-0.262938	-0.0926299	-0.0416783	-0.123818	-0.152297	0.356886	0.343529	0.303186	0.140164	-0.70854	-0.510838	0.0342111	0.197198	0.159865	7	7	20.8	31.117	0	25.926	2	5	3	3	2	2	6	5	5	3	4	2	4	5	2	5	3	3	2	2	6	5	5	3	4	2	4	5
A0A0S2Z583;Q8TC12;A0A0S2Z575;G3V2G6;B3KQ19;G3V234;H0YJ46	RDH11	-0.262938	-0.351504	-0.419547	-0.237101	-0.305951	-0.268932	-0.261339	-0.223913	-0.245656	-0.438916	-0.794774	0.0185338	-0.00160869	0.0441093	12	8	57.2	35.386	0	202.87	8	9	8	11	10	10	9	9	9	9	10	8	7	7	4	5	4	7	6	6	5	5	5	5	6	4	4	3
Q5THJ4;H3BLS7	VPS13D	-0.262775	-0.0333868	-0.350607	-0.458894	-0.175701	-0.270341	0.290373	-0.117371	-0.4395	-0.102974	0.0110853	-0.241061	-0.367603	-0.338704	57	57	18.1	491.91	0	72.579	10	5	6	24	20	11	11	5	5	9	9	14	33	19	10	5	6	24	20	11	11	5	5	9	9	14	33	19
J3K000;A0A140VJR2;P12955	PEPD	-0.262125	-0.264508	-0.252788	-0.346929	-0.456377	-0.428533	0.265354	0.23993	0.295892	0.0768024	-0.010774	-0.225178	-0.214563	-0.283264	20	20	52.1	54.582	0	323.31	10	12	14	19	16	16	14	13	13	11	13	12	13	14	10	12	14	19	16	16	14	13	13	11	13	12	13	14
Q96EE3;K7ELV2	SEH1L	-0.2618	-0.068336	NaN	-0.447142	-0.229778	0.241299	0.334694	0.286273	0.328411	0.439608	0.485232	0.0264849	-0.12255	0.00223316	9	9	36.7	39.648	0	101.67	4	6	1	7	5	3	2	3	6	3	4	6	5	6	4	6	1	7	5	3	2	3	6	3	4	6	5	6
F8W9A8;B7WPL9;Q6PFW1	PPIP5K1	-0.260661	NaN	-0.892072	0.309571	0.0406768	-0.594616	-0.221424	-0.517014	-0.387177	-0.941059	-0.94733	NaN	NaN	NaN	16	10	13.1	156.65	0	13.832	7	3	5	5	6	6	5	4	6	4	8	5	5	6	5	0	3	2	3	3	3	2	5	2	6	1	0	0
Q9Y3D2;A6NCQ5	MSRB2	-0.26001	-0.361074	0.17497	NaN	NaN	NaN	NaN	NaN	NaN	-0.483357	-0.847751	NaN	NaN	NaN	7	7	55.5	19.536	0	57.301	4	7	4	2	2	1	0	0	0	4	4	0	0	1	4	7	4	2	2	1	0	0	0	4	4	0	0	1
Q7Z7G8	VPS13B	-0.259684	0.512279	0.0854743	0.338836	NaN	-1.02848	0.563401	0.108783	-0.487317	0.0156733	0.264608	0.183605	0.282024	0.488329	18	18	6	448.66	0	8.2644	5	9	9	3	3	3	4	4	7	4	6	5	5	3	5	9	9	3	3	3	4	4	7	4	6	5	5	3
A8KA74;P78316;E9PFK5	NOP14	-0.258707	-0.653655	-0.269582	NaN	NaN	NaN	1.05152	0.84078	0.68687	-0.127084	-0.137956	-0.419601	0.276651	0.197292	18	18	25.8	97.669	0	105.59	8	2	3	3	0	0	8	3	7	12	13	6	6	6	8	2	3	3	0	0	8	3	7	12	13	6	6	6
B3KQ71;B4DWL6;Q9H4A6;B3KS18;B4DDX1	GOLPH3	-0.258055	-0.191027	-0.0659241	-0.0328508	0.00290636	-0.107282	-0.0702159	-0.118388	-0.152863	-0.0160384	-0.0670771	-0.469291	-0.301178	-0.26856	10	8	42.7	32.054	0	68.109	9	8	8	10	8	9	8	8	8	7	9	6	6	6	7	6	6	8	6	7	6	6	6	5	7	4	4	4
Q96B26;Q5JXM0	EXOSC8;DKFZp564C0482	-0.258055	-0.345579	-0.322919	0.109282	0.00204446	0.0700949	0.10572	0.155352	0.0819887	-0.409213	-0.482268	-0.530719	-0.652151	-0.703924	9	9	51.1	30.039	0	110.5	8	8	8	6	8	6	7	7	8	8	7	8	8	8	8	8	8	6	8	6	7	7	8	8	7	8	8	8
F8W8Z9;Q8N4H5;H3BUX3;H0YFG9	TOMM5	-0.257892	-0.339314	-0.146325	0.383377	0.595259	0.617469	0.115144	0.0998033	0.403533	0.548997	0.355557	-1.60462	-0.844367	-0.806481	4	4	27.6	10.976	0.0019093	2.4924	3	3	3	3	3	4	4	3	2	3	3	3	3	2	3	3	3	3	3	4	4	3	2	3	3	3	3	2
Q9H0F6;Q6PJD5	SHARPIN	-0.257566	NaN	NaN	-0.870737	NaN	NaN	NaN	NaN	NaN	NaN	NaN	NaN	NaN	NaN	5	5	21.7	39.949	0	6.3572	3	1	1	2	2	1	1	0	1	0	0	0	0	0	3	1	1	2	2	1	1	0	1	0	0	0	0	0
Q53FW7;B2R8X4;A8IE48;Q06546;Q8IYS3	GABPA	-0.257403	-0.0454195	-0.0904042	-0.135851	-0.131306	-0.108603	-0.42876	-0.285054	-0.169892	-0.291286	-0.343766	0.356496	0.434605	0.428938	14	14	46	51.281	0	316.93	6	6	8	11	9	8	12	12	9	7	8	9	8	8	6	6	8	11	9	8	12	12	9	7	8	9	8	8
C9JA08;Q96D46	NMD3	-0.257403	-0.530041	-0.300958	-0.121541	-0.243844	-0.0821885	-0.433387	-0.500293	-0.497743	7.74882e-05	0.0205549	0.231144	0.240243	0.252951	22	1	52.6	60.125	0	221.15	9	14	11	5	2	5	13	14	14	9	13	13	16	13	1	1	0	0	0	0	0	0	0	0	0	1	0	1
Q5RKV6	EXOSC6	-0.257403	-0.347984	-0.189903	0.0186079	-0.0186808	0.0136278	0.118473	0.175556	0.135929	-0.390852	-0.306947	-0.38928	-0.421901	-0.36689	11	11	39	28.235	0	238.68	7	8	6	8	9	7	6	7	8	7	7	9	8	8	7	8	6	8	9	7	6	7	8	7	7	9	8	8
Q7Z4G1;B0QZ40	COMMD6	-0.256914	-0.116621	-0.327695	0.190251	0.0933118	-0.0549852	NaN	NaN	0.0757071	0.0166141	-0.178119	0.0830419	0.0326126	0.215157	7	7	83.5	9.638	0	23.789	6	4	3	5	5	6	1	1	2	4	3	5	3	3	6	4	3	5	5	6	1	1	2	4	3	5	3	3
A0A024RDU6;P32519;Q6MZZ4;A0A0U1RRL5	ELF1;DKFZp686H0575	-0.256588	0.642222	0.637454	NaN	-0.396105	NaN	-0.138586	-0.240999	-0.199136	0.66115	0.608242	-0.0515197	0.0826777	0.151463	11	11	34.4	67.497	0	233.04	3	5	6	1	2	0	7	6	9	7	8	5	4	6	3	5	6	1	2	0	7	6	9	7	8	5	4	6
A0A0S2Z4Q3;A0A0S2Z4K2;P62633	CNBP	-0.256588	-0.335932	-0.273185	-0.4065	-0.445334	-0.434725	-0.14745	-0.118197	-0.229353	0.0613862	0.104284	0.259827	0.129399	0.200658	6	6	41.8	18.742	0	210.82	6	6	5	6	6	6	6	6	6	5	5	6	6	5	6	6	5	6	6	6	6	6	6	5	5	6	6	5
A8K3C5;O95232;Q86Y74;J3KPP4;Q6PKC2;B4DJ96	LUC7L3;CROP	-0.256588	-0.125631	-0.134392	0.536159	0.581122	0.512861	-0.117572	-0.0972533	0.28911	0.283729	0.607965	0.135376	-0.000759818	0.130816	13	13	34.3	51.442	0	227.2	8	9	9	6	7	6	10	9	8	8	8	8	8	8	8	9	9	6	7	6	10	9	8	8	8	8	8	8
Q53FE8;Q53FF5;F2Z2K0	NSFL1C	-0.256425	-0.124372	-0.539133	NaN	NaN	NaN	0.516027	0.757461	0.542711	NaN	-0.0251883	NaN	NaN	NaN	24	1	64.1	40.571	0	123.75	17	18	17	16	15	11	19	18	17	15	16	15	15	15	1	1	1	0	0	0	1	1	1	1	1	0	0	0
Q13435;E9PPJ0;Q7Z3K9	SF3B2;DKFZp781L0540	-0.256098	-0.119148	-0.189732	0.430762	0.405456	0.415886	-0.00372572	-0.0459032	0.0191252	0.0869509	0.0759351	0.0729574	-0.0711275	0.0507941	48	48	53.9	100.23	0	323.31	36	38	40	39	33	32	44	40	40	38	39	36	36	35	36	38	40	39	33	32	44	40	40	38	39	36	36	35
Q8NAF0	ZNF579	-0.256098	-0.282489	-0.37867	NaN	NaN	-0.495175	NaN	NaN	NaN	NaN	NaN	NaN	0.602356	0.305754	9	9	25.3	60.509	0	41.858	2	7	3	0	1	2	0	2	1	1	0	1	3	2	2	7	3	0	1	2	0	2	1	1	0	1	3	2
Q6FHF5;P12004;Q6FI35	PCNA	-0.255772	-0.286959	-0.290287	-0.167943	-0.185612	-0.204835	0.0599624	0.112646	0.0976766	-0.0501122	-0.0396346	-0.183198	-0.215718	-0.203938	18	14	85.4	28.705	0	323.31	12	17	12	17	16	16	16	16	17	13	16	16	16	16	11	13	10	13	12	12	12	12	13	10	12	12	13	13
Q92520	FAM3C	-0.254793	-0.101388	0.0583653	-0.0646458	0.135331	0.193246	0.169165	0.0247782	0.137959	-0.34119	-0.219853	-0.193519	-0.341963	-0.563165	12	12	52	24.68	0	175.32	6	7	7	7	8	7	6	6	7	8	9	4	8	6	6	7	7	7	8	7	6	6	7	8	9	4	8	6
Q86UA3;Q9HB07;Q96CT6;Q8WYI2;F8VR84	C12orf10;MST024	-0.254466	-0.205398	-0.0730286	-0.366121	-0.389486	-0.38624	0.229461	0.196291	0.116276	-0.593924	-0.521149	-0.282018	-0.2861	-0.314134	17	6	63.8	42.508	0	323.31	14	16	16	17	16	12	13	13	13	13	15	16	13	14	4	6	5	6	6	4	5	5	6	5	5	6	5	6
A0A024R9G0;P53803	POLR2K	-0.25414	-0.0489774	NaN	-0.690949	-0.512061	-0.687936	NaN	-0.510612	-0.364495	-0.298038	-0.271735	0.287632	NaN	0.102159	3	3	44.8	7.0041	0	6.2802	3	3	1	3	2	3	1	2	2	2	2	2	1	2	3	3	1	3	2	3	1	2	2	2	2	2	1	2
Q5VWG9	TAF3	-0.253813	-0.518786	0.265452	NaN	NaN	NaN	NaN	-0.213703	-0.0244996	-0.107141	0.0155725	NaN	NaN	NaN	7	7	8.8	103.58	0	10.01	3	3	3	0	0	0	1	4	3	4	3	0	0	0	3	3	3	0	0	0	1	4	3	4	3	0	0	0
Q86Y56;H0Y650	DNAAF5	-0.253813	-0.224449	-0.250802	-0.0510519	NaN	NaN	-0.32338	-0.581596	-0.710902	0.220304	0.273392	0.690655	0.608617	0.693116	31	13	48.5	93.52	0	323.31	16	15	17	4	1	0	18	16	17	14	15	26	24	19	8	8	8	2	0	0	8	8	8	5	5	12	11	10
B4DGE7;A0A024RA24;Q9NXC5	FLJ20323;MIOS	-0.253649	-0.166719	-0.36656	0.341153	-0.131066	0.20562	0.0308722	-0.0350628	-0.139011	NaN	-0.695351	-0.175799	-0.119124	-0.117613	27	27	42.5	98.636	0	192.08	15	15	13	9	3	5	10	9	9	1	3	18	16	14	15	15	13	9	3	5	10	9	9	1	3	18	16	14
A0A024R9D0;Q9H2D1;B3KWP3;B4DUQ5	SLC25A32	-0.253159	-0.491177	-0.442879	0.144483	-0.0332409	0.193864	0.438788	0.580183	0.452912	0.179024	0.371032	-0.823916	-0.688579	-0.861115	10	10	51.7	35.407	0	179.25	5	6	4	4	2	3	7	9	8	2	4	5	4	4	5	6	4	4	2	3	7	9	8	2	4	5	4	4
Q04864;B4E1P2	REL	-0.253159	-0.129941	-0.195366	NaN	-0.0834569	0.204475	-0.55034	-0.507603	-0.114516	-0.546795	0.47318	NaN	NaN	NaN	20	19	40.9	68.519	0	108.27	17	15	17	3	2	3	9	11	12	3	3	1	1	1	17	15	16	2	1	2	9	11	12	3	3	1	1	1
Q05DU1;A0A024R9Y6;Q9NVN8	GNL3L	-0.252996	NaN	NaN	NaN	NaN	NaN	-0.895755	-0.590752	-0.852293	0.132841	0.38145	0.36111	0.36499	0.341763	15	15	32.7	65.352	0	50.411	3	1	0	0	0	1	5	6	6	11	5	11	11	9	3	1	0	0	0	1	5	6	6	11	5	11	11	9
P62861	FAU	-0.252505	-0.23195	-0.466813	0.0998765	0.201238	0.0393657	-0.0274826	-0.0508327	-0.00907526	-0.0263829	-0.183573	-0.0355448	0.000336344	0.0562013	4	1	33.9	6.6478	0	8.3722	3	3	3	3	3	4	2	3	2	3	2	3	4	2	0	0	0	0	1	1	0	0	0	0	0	0	1	0
Q13868;A3KFL2;B3KQW2;A3KFL5	EXOSC2	-0.252505	-0.347343	-0.0804691	-0.0138715	-0.0119521	-0.118784	0.103174	0.141326	0.10109	-0.479582	-0.435453	-0.322668	-0.345604	-0.365797	13	13	60.8	32.789	0	319.04	11	8	8	11	11	11	7	8	8	9	11	11	10	12	11	8	8	11	11	11	7	8	8	9	11	11	10	12
Q68CZ6	HAUS3	-0.252505	-0.342369	-0.31909	-0.294852	0.0033376	0.00768344	-0.585934	-0.526618	-0.458853	0.122312	-0.12776	0.382804	0.665777	NaN	19	19	42.1	69.65	0	152.88	9	8	6	4	4	5	10	11	14	13	8	2	7	1	9	8	6	4	4	5	10	11	14	13	8	2	7	1
O75306;Q53HG2;B7Z792;B7Z9L2	NDUFS2	-0.252342	-0.217948	-0.17411	0.201968	0.18551	0.074648	-0.26145	-0.204714	-0.00936189	-0.0157241	0.00151075	-0.863964	-0.710877	-0.801579	22	22	65.4	52.545	0	323.31	14	18	13	11	12	10	17	17	14	15	22	13	11	13	14	18	13	11	12	10	17	17	14	15	22	13	11	13
A0A024R7X0;Q9Y6D6;Q59FY5;E5RIF2	ARFGEF1	-0.251525	-0.127248	-0.200813	0.0522575	-0.0250987	-0.0924676	-0.14262	-0.577411	0.350199	0.0147332	-0.155392	0.0554556	0.23153	0.0719156	65	44	43.3	208.76	0	273.59	57	54	57	49	50	42	20	22	18	37	38	15	13	15	39	38	38	34	35	28	11	13	9	24	28	6	5	6
V9HWC3;O00764;F2Z2Y4;G1UI32	HEL-S-1a;PDXK	-0.251034	-0.16302	-0.239677	0.13223	0.008632	0.0470296	-0.203735	-0.274852	-0.181986	-0.216621	-0.145891	-0.1698	-0.15798	-0.150779	21	21	82.7	35.102	0	311.36	8	7	6	14	15	11	8	10	10	10	15	12	14	15	8	7	6	14	15	11	8	10	10	10	15	12	14	15
Q15031;E9PHM2	LARS2	-0.25087	-0.252762	-0.323079	-0.0958249	-1.03982	-0.539665	0.00575377	0.0237281	0.0851053	-0.236779	-0.140605	-0.198267	-0.205673	-0.234609	33	33	44.4	101.97	0	210.18	16	13	15	13	10	10	21	21	20	21	13	26	16	23	16	13	15	13	10	10	21	21	20	21	13	26	16	23
Q9Y3C7;I3L2J1	MED31	-0.250707	NaN	NaN	-0.039747	-0.826349	0.0454705	NaN	NaN	NaN	NaN	-0.0390091	0.616001	NaN	NaN	5	5	47.3	15.805	0	126.33	1	2	1	3	3	2	1	1	1	0	4	2	1	0	1	2	1	3	3	2	1	1	1	0	4	2	1	0
Q9BUN6;Q9NP92;Q53H77;Q53GN7	MRPS30	-0.250543	-0.474299	-0.527008	-0.666218	-0.51585	-0.38712	-0.187626	-0.127301	-0.103835	-0.637794	-0.597271	-0.198779	-0.24116	-0.175113	12	12	43.9	50.004	0	246.72	7	6	10	8	9	7	9	8	8	8	11	9	9	10	7	6	10	8	9	7	9	8	8	8	11	9	9	10
Q6IAT1;B4DLV7;P50395;Q5SX87	GDI2	-0.250216	-0.300633	-0.326422	0.063313	0.0615448	0.0424697	0.368292	0.374044	0.397345	-0.00150787	0.0373815	-0.301592	-0.269999	-0.290945	44	20	80.7	50.663	0	323.31	34	35	37	32	34	28	32	33	32	37	39	37	36	38	17	17	18	17	17	16	17	17	18	17	19	17	19	18
B4E273;P53367;B7ZA10	ARFIP1	-0.249561	-0.247032	-0.293527	-0.283432	-0.233982	-0.281894	-0.297923	-0.260727	-0.123556	-0.366718	-0.533715	-0.320079	-0.34619	-0.454377	12	4	48.5	41.738	0	323.31	10	10	8	10	11	9	5	5	6	7	12	5	4	6	4	3	2	3	3	3	2	1	1	3	4	1	1	1
A0A024R1E5;Q9Y6J0;A0A087WWW8	CABIN1	-0.248906	-0.19502	-0.447511	NaN	NaN	NaN	0.0513039	-0.355678	-0.255269	-0.141409	0.173379	1.33238	NaN	1.26659	19	14	13.4	246.35	0	31.987	5	3	3	0	0	1	7	5	8	5	5	3	1	4	3	3	2	0	0	1	6	4	7	2	4	1	1	2
Q5JSH3;Q8N397;H7BY83;B7Z947	WDR44;DKFZp761M142	-0.248906	-0.114814	-0.0837262	0.307341	0.234857	0.171078	0.0383483	-0.333399	0.0206931	0.0671721	-0.0269224	-0.0425556	-0.100061	-0.218079	38	38	56.1	101.37	0	162.55	19	23	19	27	20	27	10	18	18	22	21	13	16	18	19	23	19	27	20	27	10	18	18	22	21	13	16	18
Q6NSJ0	KIAA1161	-0.248578	-0.377707	NaN	-0.327106	NaN	-0.435325	0.425712	0.595083	0.381273	NaN	-0.0907397	NaN	-0.355306	NaN	13	13	26.1	81.086	0	39.102	1	1	0	1	1	1	8	9	7	1	2	1	1	1	1	1	0	1	1	1	8	9	7	1	2	1	1	1
A0A024R7T4;P17026	ZNF22	-0.248414	-0.27252	NaN	0.774602	1.11615	1.01177	0.187015	0.108291	0.369997	NaN	0.015733	NaN	0.15525	NaN	7	6	33.9	25.915	0	17.277	2	6	1	4	4	4	3	3	4	2	2	1	2	1	2	6	1	4	4	3	3	3	4	2	2	1	2	1
O75475;Q05CM9	PSIP1	-0.247923	-0.16443	-0.338474	0.252874	0.329252	0.170929	-0.29755	-0.247271	-0.390604	-0.859431	-0.559591	-0.441199	-0.759756	-0.624337	19	17	38.5	60.103	0	147.11	6	8	10	10	8	9	15	15	13	5	7	6	5	6	5	7	9	9	6	8	15	15	13	4	5	5	4	6
Q86VU5;A8K337;R4GNF4	COMTD1	-0.247923	-0.359642	-0.431926	0.644114	0.780699	NaN	-0.639776	-0.631207	-0.61165	-0.327496	-0.598608	-1.2267	-0.898936	-0.706832	12	12	74.8	28.808	0	202.76	9	10	6	4	2	0	5	6	6	8	9	8	9	7	9	10	6	4	2	0	5	6	6	8	9	8	9	7
A0A140VK53;Q9UQ35	SRRM2	-0.247595	-0.285966	-0.047769	0.335552	0.192938	0.487685	0.20988	0.21162	0.15799	0.316421	0.310104	0.208689	0.404443	0.0380087	65	17	32.4	299.61	0	323.31	50	36	35	54	55	51	41	41	40	44	32	24	15	26	10	6	4	11	13	12	10	8	8	11	3	2	1	3
Q9NRW4;B3KSA8	DUSP22	-0.247595	-0.32737	-0.22379	NaN	NaN	NaN	0.452272	0.511369	-0.224081	-0.59117	NaN	0.413691	0.687585	0.642246	7	7	48.4	20.91	0	35.63	6	5	7	0	0	0	3	3	3	2	2	5	3	4	6	5	7	0	0	0	3	3	3	2	2	5	3	4
E9PRQ7;A0A024R598;Q04323;B4E0P8;A0A087WTZ5	UBXN1;LOC51035	-0.247431	-0.281329	-0.251133	-0.516784	-0.457596	-0.540043	-0.330771	-0.515604	-0.438327	-0.429441	-0.615241	-0.188625	-0.225694	-0.140652	18	3	68.9	32.913	0	323.31	10	11	6	10	9	9	9	14	12	6	13	10	8	11	1	2	0	2	2	2	1	3	2	0	2	2	1	1
Q7Z401;A0A0U1RR27;H3BTW5;A8K2M7;Q05C90	DENND4A	-0.24694	-0.629171	-0.387779	-0.0923136	-0.519734	-0.453492	-0.440561	-0.312845	-0.365959	-0.169113	0.53263	-0.130053	0.0761129	-0.0288109	43	42	34.9	209.24	0	288.31	15	9	8	3	2	3	24	18	21	3	3	30	27	36	15	9	8	3	2	3	23	17	20	3	3	30	27	36
B5BUB1;Q9Y265;E7ETR0;B3KRS7	RUVBL1	-0.246284	-0.292737	-0.314613	-0.101402	-0.0602055	-0.140287	-0.0166146	-0.0792793	-0.1433	-0.059783	-0.0511632	-0.333208	-0.281816	-0.326282	25	25	63.8	50.215	0	323.31	20	19	22	21	19	16	22	25	23	19	19	20	20	19	20	19	22	21	19	16	22	25	23	19	19	20	20	19
Q8IUB0		-0.246284	-0.292407	-0.24367	0.463649	0.413352	0.388215	NaN	NaN	NaN	0.199134	0.176226	0.16402	0.0943629	0.0176137	37	2	86.1	38.668	0	109.42	28	23	27	29	31	27	26	24	23	29	30	35	30	34	2	1	2	2	2	1	0	0	0	2	2	2	2	2
A0A024R9B7;P09669	COX6C	-0.245628	-0.26618	-0.288827	0.751987	0.767554	0.775889	0.127941	0.0744708	0.0122868	1.26493	1.36151	-0.543786	-0.550597	-0.463854	9	9	60	8.7813	0	10.498	6	3	4	4	3	3	3	5	3	6	5	4	5	3	6	3	4	4	3	3	3	5	3	6	5	4	5	3
B4DSE1;Q9NVC6;E9PM72	MED17	-0.245299	-0.00775607	-0.129633	-0.17647	-0.317676	-0.354577	-0.245238	-0.356564	-0.207738	0.0424802	-0.238253	0.582461	0.544963	0.515988	14	14	28.8	69.756	0	39.632	5	7	6	8	5	5	8	7	9	10	8	5	9	12	5	7	6	8	5	5	8	7	9	10	8	5	9	12
O75940	SMNDC1	-0.245135	-0.114271	-0.142122	0.222723	0.363425	0.308988	-0.0684481	-0.083113	-0.155009	-0.120169	-0.437912	-0.0535041	-0.0731124	-0.0131769	7	7	46.2	26.711	0	149.7	4	6	5	5	5	6	6	5	5	2	3	5	4	3	4	6	5	5	5	6	6	5	5	2	3	5	4	3
P0DJ93	SMIM13	-0.245135	0.173963	NaN	0.314097	0.27028	0.353912	0.153203	NaN	NaN	NaN	-0.955162	NaN	-0.532576	NaN	3	3	46.2	10.351	0	109.71	3	2	0	3	3	3	2	1	1	0	2	1	2	1	3	2	0	3	3	3	2	1	1	0	2	1	2	1
A0A0S2A4E4;A0A0M4G3H8;P35573;G1UI17	AGL	-0.244971	-0.261494	-0.149122	-0.130538	0.0420123	0.00574452	0.54256	0.549773	0.625706	-0.192689	-0.198834	0.14465	0.315793	0.119828	46	46	40.4	174.76	0	284.46	29	31	37	22	19	15	25	23	27	28	29	24	15	18	29	31	37	22	19	15	25	23	27	28	29	24	15	18
A8K6V6;A0A024RBC5;P15586;Q7Z3X3;H7C3P4;F6S8M0;B4E284;B4DTT0;H0YFA9	GNS;DKFZp686E12166	-0.244643	-0.097014	-0.303053	-0.475149	-0.455795	-0.402453	0.49226	0.509237	0.536339	-0.225903	-0.33071	-0.373935	-0.132101	-0.471687	15	15	32.4	62.1	0	61.852	7	5	7	7	8	8	11	9	9	6	6	5	4	4	7	5	7	7	8	8	11	9	9	6	6	5	4	4
Q9UK58	CCNL1	-0.244643	0.116479	-0.0639153	-0.197406	-0.267914	-0.339291	-0.0105542	0.428569	0.243823	-0.573432	0.360006	-0.487125	NaN	NaN	11	9	37.3	59.633	0	87.837	3	3	4	2	5	4	7	6	5	4	1	2	1	1	3	2	3	2	5	4	6	6	5	3	1	2	1	1
P42766;F2Z388;A0A024R866	RPL35	-0.244315	-0.143704	-0.157662	0.0919226	0.229038	0.15517	0.182008	0.209884	0.112148	0.0582116	0.00501485	-0.208863	-0.0815879	-0.154	9	5	43.9	14.551	0	127.26	6	5	5	8	7	7	5	5	5	5	5	6	6	8	4	3	3	4	4	4	3	3	3	3	3	4	3	5
P05423;D3DSR2;E5RHT4	POLR3D	-0.24415	-0.112281	-0.124331	-0.0260869	-0.67763	NaN	-0.531359	-0.423394	-0.228505	-0.277027	-0.21803	0.526011	0.337122	0.436706	12	12	39.4	44.395	0	95.028	6	7	7	2	3	0	8	9	9	5	6	4	6	4	6	7	7	2	3	0	8	9	9	5	6	4	6	4
X5CMH5;Q59H06;Q5JNW1;A0A087WYD6;Q03519;Q9UP03;E7ENX8;Q9UQ60;Q9UMW6	TAP2;TAP2-G	-0.243822	-0.409929	-0.286716	-0.270899	-0.186522	0.0660119	0.00220879	-0.0879816	-0.07645	0.143323	-0.0517841	-0.527561	-0.360307	-0.43895	21	2	35.7	77.694	0	215.52	17	15	17	11	11	8	17	16	17	15	13	12	19	16	1	1	1	0	0	0	1	1	1	2	2	1	2	2
Q9P032	NDUFAF4	-0.243822	-0.127428	-0.167374	-0.145441	-0.0242097	-0.0708634	-0.211891	-0.1617	-0.188742	-0.184774	-0.219432	-0.562621	-0.658208	-0.648287	13	13	62.9	20.266	0	106.33	4	4	7	5	3	3	11	10	11	10	12	7	7	9	4	4	7	5	3	3	11	10	11	10	12	7	7	9
Q92522	H1FX	-0.243494	-0.235689	-0.229157	0.742981	0.673543	0.73645	0.555793	0.554544	0.554053	-1.18453	-1.26648	-0.386809	-0.385512	-0.428731	11	11	46.5	22.487	0	108.32	8	11	10	9	8	9	8	8	8	7	8	7	7	7	8	11	10	9	8	9	8	8	8	7	8	7	7	7
Q1RMC8;A0A087WTM1;Q2M1J3;Q9Y6N7;A0A087WZ85;A0A0A0MSX4;B7Z687	ROBO1	-0.243001	0.0224482	0.143913	NaN	NaN	NaN	NaN	NaN	NaN	1.12804	1.11971	NaN	NaN	NaN	18	18	17.4	175.83	0	106.84	13	8	5	2	1	0	0	0	0	11	14	1	0	1	13	8	5	2	1	0	0	0	0	11	14	1	0	1
E9PEM5	LRBA	-0.243001	-0.118065	-0.346047	-0.126333	-0.202988	-0.0674325	-0.0812237	0.0918742	-0.0364761	-0.535766	-0.658041	-0.317014	-0.324574	-0.38691	90	0	46.7	286.97	0	8.5502	68	75	74	72	66	65	40	54	45	57	50	50	56	58	0	0	0	0	0	0	0	0	0	0	0	0	0	0
Q96F88;Q99575	POP1	-0.242344	-0.243991	-0.23083	0.0474872	0.00301413	-0.0673466	-0.0519016	-0.125348	-0.135327	-0.276759	-0.194711	0.199898	0.297924	0.140088	31	31	42.4	114.68	0	323.31	27	24	25	20	19	19	17	19	19	15	11	15	22	20	27	24	25	20	19	19	17	19	19	15	11	15	22	20
Q9BSH4	TACO1	-0.242344	-0.432137	-0.307878	-0.759187	-0.80489	-0.628929	-0.236741	-0.0896861	-0.0879097	-0.345302	-0.249168	-0.202361	-0.195947	-0.188433	14	14	58.2	32.477	0	290.62	8	10	4	10	8	5	7	6	8	5	9	9	10	9	8	10	4	10	8	5	7	6	8	5	9	9	10	9
Q15046;Q6ZTI3	KARS	-0.242179	-0.275849	-0.17807	-0.095157	-0.0951347	-0.164476	-0.0983877	-0.0934774	0.0871086	-0.157771	-0.150283	0.0327464	0.0156603	0.115444	39	39	69.3	68.047	0	323.31	31	30	28	27	27	25	26	29	26	29	25	31	35	27	31	30	28	27	27	25	26	29	26	29	25	31	35	27
Q96BP3;F5H7P7;B4DT22;B4DP34	PPWD1	-0.242179	-0.19207	-0.188877	-0.277709	-0.335439	-0.360911	-0.018339	-0.17626	-0.115667	-0.0854439	0.024584	-0.180087	-0.17207	-0.0557366	31	31	64.4	73.574	0	323.31	16	17	16	23	19	21	22	22	23	16	11	17	18	15	16	17	16	23	19	21	22	22	23	16	11	17	18	15
Q96HI4;P30419	NMT1	-0.241357	-0.288116	-0.270565	-0.133118	-0.114033	-0.146905	0.373018	0.0938099	0.370626	-0.18916	-0.280541	0.0532716	-0.0627329	0.0214084	21	16	47.8	56.603	0	323.31	17	14	14	21	20	18	16	18	16	19	17	16	16	11	13	10	11	16	15	13	11	13	11	14	12	12	12	9
A0A0S2Z391;A0A0S2Z319;Q16611;Q8NFF3;A0A0A0MRG8;A8K7S8;B4DEB4;B3KRK7;B4E0L2	BAK1;BAK	-0.241028	-0.327856	-0.372935	NaN	-0.255101	-0.276869	-0.00153585	-0.112654	-0.107452	0.465776	0.552238	-0.249742	-0.528655	-0.455407	11	2	76.8	23.408	0	282.93	5	6	8	1	2	2	11	10	10	6	9	4	4	6	1	1	1	0	1	1	2	2	2	1	2	1	1	2
A8MXV4	NUDT19	-0.240864	-0.128505	-0.20997	-1.1922	-1.00043	-1.00459	-0.177984	-0.180548	-0.117773	-0.423827	-0.551011	-0.30576	-0.300694	-0.133295	16	16	55.7	42.233	0	305.29	14	13	13	9	12	9	9	13	9	12	13	8	14	13	14	13	13	9	12	9	9	13	9	12	13	8	14	13
I3L1K7;I3L4Z6;E7EQ34;O14653;I3L3V4;B4E141	GOSR2	-0.240699	-0.162138	-0.546797	0.033836	0.108163	-0.0965671	0.395218	-0.461053	0.0748358	0.134158	-0.0325844	0.10495	0.138251	-0.727412	5	5	41.3	16.762	0	69.029	2	5	4	3	4	4	2	3	3	3	3	4	3	2	2	5	4	3	4	4	2	3	3	3	3	4	3	2
P82979;H0YHG0;Q567R9;F8VZQ9	SARNP;CIP29	-0.240699	-0.265678	-0.211154	-0.101899	-0.0943882	-0.130965	0.137676	0.180056	0.2258	-0.205609	-0.173944	-0.454456	-0.564672	-0.580643	9	9	56.2	23.671	0	265.38	7	8	6	9	9	9	9	9	9	7	9	9	9	9	7	8	6	9	9	9	9	9	9	7	9	9	9	9
A0A0G2JPA4;A0A0G2JRT1;E7EWN1;A0A0G2JNM3;E9PDY6;A0A0G2JNJ5;A0A0G2JNL3;A0A0G2JQC6;A0A0G2JMX1;E7ENC5;A0A0G2JRA1;Q99102;A0A0G2JSB1;A0A0G2JQC1;A0A0G2JRU8;A0A0G2JQJ2;A0A0G2JSC3;A0A0G2JM65;A0A0G2JN54;A0A0G2JM16;A0A0G2JQT8;A0A0G2JQK9;A0A0G2JS65;A0A0G2JRK4;E7ETT5;A0A0G2JR97	MUC4	-0.240535	-0.0757303	-0.21183	-0.0437045	NaN	-0.296824	NaN	NaN	NaN	NaN	NaN	-0.236577	NaN	-0.260632	7	7	5.8	228.04	0	55.664	1	1	7	1	1	1	1	1	1	1	0	1	1	1	1	1	7	1	1	1	1	1	1	1	0	1	1	1
A0A0S2Z469;B5MC53;B5MCF8;A0A0S2Z3Z9;P39210;G5E9F5;E7EX18	MPV17	-0.240535	-0.295537	-0.154877	NaN	NaN	NaN	0.428186	0.497672	0.447604	-0.26763	-0.371235	-1.22651	-1.18706	-0.701205	3	3	35.4	16.022	0	122.61	2	3	2	1	1	0	2	2	2	2	2	1	2	1	2	3	2	1	1	0	2	2	2	2	2	1	2	1
P41091;Q2VIR3;F8W810	EIF2S3;EIF2S3L	-0.240535	-0.343172	-0.269746	0.0339455	0.0572519	0.0739639	0.399643	0.339746	0.312327	-0.15142	-0.121077	-0.439683	-0.34619	-0.374882	31	31	63.6	51.109	0	323.31	21	21	23	25	26	20	25	25	24	21	21	18	25	22	21	21	23	25	26	20	25	25	24	21	21	18	25	22
G3V1S1;A8K359;P19447;B3KTH1;B3KRG2;Q53HW5	ERCC3	-0.240206	0.0637493	0.189302	-0.0242996	-0.183485	-0.24813	-0.0544609	-0.194292	-0.13395	-0.492992	-0.0990554	NaN	NaN	NaN	16	16	34.1	81.983	0	178.45	3	6	7	13	12	8	12	11	11	4	3	1	1	1	3	6	7	13	12	8	12	11	11	4	3	1	1	1
Q9Y619;B2R921;B4DL63;Q5VZD9	SLC25A15	-0.239712	0.00568545	-0.643027	NaN	NaN	NaN	0.367261	0.780703	0.409614	0.841969	0.850053	-0.320433	-0.835708	-0.561033	13	13	60.5	32.736	0	85.561	9	11	5	1	0	0	3	2	4	5	9	2	3	2	9	11	5	1	0	0	3	2	4	5	9	2	3	2
Q7KZX8;P15170;H3BR35;B2RCT6;A8K2W7	GSPT1	-0.239547	-0.315352	-0.268926	0.171972	0.0756614	0.00919369	0.00656802	-0.00764816	0.123837	0.0560234	0.0242612	0.242099	0.143901	0.234177	28	12	56.6	55.656	0	262.93	17	20	19	20	19	19	19	19	22	19	17	25	22	17	6	8	8	9	8	9	8	9	10	8	7	12	9	8
Q63HM1	AFMID	-0.239547	0.00117169	0.200975	NaN	NaN	NaN	NaN	NaN	0.0712798	NaN	NaN	-0.221274	0.00807844	-0.426399	7	7	31.7	33.991	0	30.589	2	5	3	1	0	0	1	2	2	0	1	5	5	4	2	5	3	1	0	0	1	2	2	0	1	5	5	4
Q86XI2;B3KRQ2;Q9NXD3;H0Y6U5	NCAPG2	-0.239383	-0.186678	-0.518114	-0.410815	-0.518368	-0.646223	-0.476556	-0.49687	-0.416922	-0.0950564	-0.27973	0.399727	0.489287	0.58889	29	29	33.6	130.96	0	146.68	10	8	7	10	6	7	10	13	13	10	18	13	17	12	10	8	7	10	6	7	10	13	13	10	18	13	17	12
H9ZYJ2;P10599	TXN	-0.238395	-0.235859	-0.170313	-0.0192785	-0.00508769	-0.0465141	0.294764	0.315638	0.25462	0.240045	0.158253	0.0877228	0.0731867	-0.0339259	13	13	93.3	11.737	0	184.93	11	10	9	11	11	11	11	12	10	11	10	10	10	8	11	10	9	11	11	11	11	12	10	11	10	10	10	8
Q8N122;B7Z3S8	RPTOR	-0.23823	-0.0635146	-0.255101	-0.550376	-0.890523	-0.458599	-0.225694	-0.114122	-0.304609	-0.450502	-0.262199	-0.0564757	-0.185107	-0.170554	28	21	30.7	149.04	0	298.52	11	10	14	14	8	8	11	9	11	14	19	16	14	15	6	5	9	9	5	8	6	4	6	11	14	12	9	10
Q96GG9;B4DM76;C9JVE2;C9J8R4	DCUN1D1	-0.237736	0.118036	0.200874	0.0861916	-0.0102403	-0.0426482	0.232466	0.28878	0.278895	-0.190149	-0.153204	-0.0850287	-0.124739	-0.198516	12	12	40.2	30.124	0	222.6	4	10	5	12	10	10	9	8	9	6	8	9	8	8	4	10	5	12	10	10	9	8	9	6	8	9	8	8
Q9NUP1	BLOC1S4	-0.237571	0.0583254	0.066405	-0.173842	-0.181811	-0.309168	-0.0340707	-0.107848	0.118845	NaN	-0.29935	-0.149666	-0.278133	-0.264926	11	11	55.8	23.351	0	156.05	4	7	7	7	5	3	6	5	4	2	5	4	5	2	4	7	7	7	5	3	6	5	4	2	5	4	5	2
A0A024R7T3;P52597;B4DKS8	HNRPF;HNRNPF	-0.237407	-0.210909	-0.190416	0.176008	0.137379	0.0810517	-0.582001	-0.510528	-0.312704	0.0533088	0.0281378	-0.0768286	-0.109347	-0.138957	21	19	67.7	45.671	0	323.31	17	18	17	16	16	16	14	14	14	15	16	14	15	14	15	16	15	14	14	14	12	12	12	13	14	12	13	12
A0A024R201;Q9Y6E3;B4DJ66	PSMD13	-0.236747	-0.247876	-0.18922	-0.288777	-0.354505	-0.40776	-0.0958132	-0.0807353	-0.344693	-0.180944	-0.179268	-0.166791	-0.0675764	-0.150919	30	2	83	42.918	0	323.31	19	24	24	24	28	21	19	22	24	21	25	27	24	27	2	2	2	2	2	2	2	1	2	2	2	2	2	2
A8K874;Q5VZE5	NAA35	-0.236582	-0.381174	-0.389626	0.00325028	-0.0296204	0.0129778	0.0480483	-0.073499	-0.139696	-0.281838	-0.307877	0.138879	0.213884	-0.164037	19	19	28.6	83.608	0	131.21	6	10	7	10	12	10	11	7	12	7	4	3	5	4	6	10	7	10	12	10	11	7	12	7	4	3	5	4
E5RHW4;O94905	ERLIN2	-0.236088	-0.274518	-0.266301	0.913804	0.753825	0.681829	-0.0686522	-0.0948463	-0.332687	-0.148814	-0.411164	-0.499344	-0.588457	-0.642537	16	13	63.3	37.725	0	196.32	13	15	12	9	10	7	7	7	6	10	14	6	8	6	10	12	9	6	7	4	5	5	4	7	11	4	5	4
V9HW89;Q00796;H0YLA4;B4DKI2	HEL-S-95n;SORD	-0.236088	-0.224449	-0.285904	-0.15573	-0.214482	-0.169696	0.251393	0.331562	0.230556	-0.0904075	-0.00104067	-0.0890422	-0.0660111	-0.0863349	21	21	78.2	38.311	0	323.31	19	19	17	15	16	14	18	19	19	17	19	17	16	18	19	19	17	15	16	14	18	19	19	17	19	17	16	18
Q9UGM6;B7Z5X7;B7Z6G7	WARS2	-0.235923	-0.447105	-0.14685	-1.06456	-0.863215	-0.942827	NaN	NaN	NaN	NaN	NaN	0.0964901	-0.0988086	0.158595	14	14	59.2	40.146	0	138	5	8	6	10	10	6	1	1	2	1	0	3	3	4	5	8	6	10	10	6	1	1	2	1	0	3	3	4
A8K5G0;A0A024R7K0;M0R2Z9;Q8IX01;M0R3F6;B4DSQ4	SFRS14;SUGP2	-0.235428	0.395751	0.118301	0.176525	0.263751	0.231917	-0.15809	-0.372953	-0.278554	0.390797	0.618711	0.766368	0.848576	NaN	17	17	23	120.23	0	84.895	4	3	4	4	7	2	11	6	8	6	4	2	2	1	4	3	4	4	7	2	11	6	8	6	4	2	2	1
A0A0S2Z693;Q96RQ3;E9PHF7;E9PG35;Q68D27;F5GYT8;B4DH16;G5E9X5	MCCC1;DKFZp686B20267	-0.235428	-0.150815	-0.282325	-0.935686	-0.643845	-0.840015	0.191057	0.153029	0.144845	-0.542142	-0.568922	-0.517943	-0.519015	-0.584219	27	27	50.9	80.472	0	323.31	17	19	18	12	10	12	19	19	20	17	13	20	24	20	17	19	18	12	10	12	19	19	20	17	13	20	24	20
J3QT28;A0A140VJF3;O43684;B4DDM6	BUB3	-0.235263	-0.17322	-0.169622	0.0595047	-0.133305	-0.145473	0.481375	0.440782	0.248014	-0.343376	-0.124794	-0.165088	-0.173392	-0.170277	16	16	69.8	31.703	0	323.31	12	11	12	15	11	13	11	12	14	13	14	13	11	13	12	11	12	15	11	13	11	12	14	13	14	13	11	13
C3UMV2;C3UMV3		-0.235263	-0.475499	-0.17807	0.0698376	0.151264	0.0831174	0.401509	0.477752	0.330801	-0.115887	-0.21803	-0.350029	-0.365407	-0.318278	11	0	19.7	93.27	0	191.34	7	7	9	1	1	1	5	5	3	6	5	6	4	6	0	0	0	0	0	0	0	0	0	0	0	0	0	0
A0A1B0GU45;A0A024RAY9;Q12912;F5H006;B4DZV0;F8W9L6	LRMP	-0.235098	-0.114814	-0.152263	NaN	NaN	NaN	-0.360766	-0.584491	-0.516344	-0.367098	-0.0973955	NaN	-0.743735	-1.56609	22	22	16.9	165.05	0	135.18	14	17	19	0	0	1	8	10	9	12	14	1	2	2	14	17	19	0	0	1	8	10	9	12	14	1	2	2
Q8IWX8;J3QK89	CHERP	-0.234603	-0.178824	-0.26038	0.597944	0.52437	0.519852	-0.12279	-0.125222	-0.207391	0.178816	0.0962738	0.239974	0.195347	0.313446	24	24	36.8	103.7	0	193.76	16	17	16	13	9	11	16	15	16	10	11	12	14	14	16	17	16	13	9	11	16	15	16	10	11	12	14	14
A8K8N3;Q96R06	SPAG5	-0.234438	-0.187723	-0.211661	-0.284475	-0.213375	-0.00105489	-0.35079	NaN	NaN	0.726761	NaN	1.33534	1.61682	NaN	17	17	21.2	134.39	0	46.358	8	10	6	5	6	8	3	3	4	3	1	8	4	3	8	10	6	5	6	8	3	3	4	3	1	8	4	3
Q96BW9;A0A0G2JQ92	TAMM41	-0.234438	-0.097379	-0.227984	-0.866155	-0.788682	-0.680049	-0.345838	-0.334508	-0.248927	-0.398569	-0.116607	-0.373481	-0.199196	-0.212304	12	12	32.3	51.066	0	282.67	8	7	7	7	6	5	5	7	6	8	5	8	9	7	8	7	7	7	6	5	5	7	6	8	5	8	9	7
Q6IBH6;P61254;J3QRI7;J3QQQ9;J3QQV1;J3QRC4;J3KTJ8	RPL26	-0.234273	-0.11391	-0.130692	0.214869	0.228908	0.248021	0.27481	0.170202	0.368078	0.0142635	0.0847668	-0.0561931	-0.0950461	-0.00566157	16	3	61.4	17.244	0	120.84	10	13	13	14	13	12	12	11	11	9	12	11	11	13	2	2	3	3	3	3	3	3	2	2	3	1	2	3
Q13131	PRKAA1	-0.233448	-0.552499	-0.332141	0.175133	0.17418	0.125083	-0.401605	-0.253007	-0.305755	-0.0545711	0.0313753	-0.131396	-0.15477	-0.114026	19	19	43.8	64.009	0	262.48	8	9	9	14	12	13	12	15	13	13	11	6	9	7	8	9	9	14	12	13	12	15	13	13	11	6	9	7
A0A0S2Z4I9;A0A0S2Z4N8;A0A024R0V4;P50552;A0A0S2Z4I7	VASP	-0.233283	-0.195194	-0.491471	0.0777596	0.065399	0.0576628	-0.11252	-0.0269017	0.0189013	-0.134409	0.0331587	0.158643	-0.0249557	0.107794	15	15	45.6	35.299	0	209.12	3	4	7	13	12	13	8	6	9	8	10	8	7	7	3	4	7	13	12	13	8	6	9	8	10	8	7	7
Q14554	PDIA5	-0.233283	-0.343493	-0.239511	0.157712	0.131114	0.135612	0.209329	0.150539	0.198572	-0.481943	-0.434345	-0.651963	-0.74738	-0.558898	27	27	65.3	59.594	0	323.31	22	18	17	26	23	23	12	16	13	11	20	14	22	18	22	18	17	26	23	23	12	16	13	11	20	14	22	18
J3KNN5;Q9UJV9;Q53HI2;B3KRK2	DDX41	-0.232952	-0.045232	-0.196218	-0.0109762	0.0131888	0.168792	-0.63084	-0.634537	-0.496981	0.0081682	-0.0207666	0.440803	0.445183	0.336448	24	24	46.6	71.648	0	68.771	13	10	10	4	3	2	12	16	13	11	8	16	8	8	13	10	10	4	3	2	12	16	13	11	8	16	8	8
Q9Y6D5;Q86TH5;B4DYN7	ARFGEF2	-0.232952	-0.125272	-0.229826	-0.158483	-0.208343	-0.250215	-0.280162	-0.172371	-0.127286	-0.256554	-0.308143	-0.268169	-0.406916	-0.35519	73	52	47.6	202.04	0	323.31	59	56	62	54	54	51	36	36	38	39	39	42	44	42	41	40	43	39	39	37	27	27	29	26	29	33	36	33
A2RRP1;G1UI26;H0Y5G7	NBAS	-0.232787	-0.240607	-0.134744	-0.220001	-0.208491	-0.207834	-0.106004	-0.404189	-0.234931	0.0997242	-0.156412	-0.203	-0.156911	-0.193074	58	58	32.4	268.57	0	249.92	40	37	38	38	29	31	26	25	26	16	13	29	28	37	40	37	38	38	29	31	26	25	26	16	13	29	28	37
Q01780;B4DKG8;B4DFE4;Q59G73	EXOSC10	-0.232787	-0.180048	-0.218914	-0.14838	-0.0631198	-0.0411506	-0.282983	-0.339382	-0.228505	-0.318258	-0.21817	-0.0823932	0.0264058	-0.0447353	43	43	61.4	100.83	0	323.31	31	30	30	29	19	25	24	27	21	28	33	27	28	28	31	30	30	29	19	25	24	27	21	28	33	27	28	28
Q13895	BYSL	-0.232787	-0.257301	-0.380526	-1.21949	-1.31475	-1.1457	-0.80863	-0.988654	-0.829257	0.0737755	0.179859	-0.00904164	0.0702341	0.135099	17	17	49	49.601	0	172	11	8	12	6	7	8	8	8	8	10	15	12	13	11	11	8	12	6	7	8	8	8	8	10	15	12	13	11
A0A024R1T9;Q4LE36;P53396;A0A024R1Y2;Q8N9C4	ACLY;ACLY variant protein	-0.232622	-0.277345	-0.232001	0.184529	0.210903	0.130856	0.614207	0.591073	0.642696	0.324	0.310566	0.0120542	0.00362747	-0.014605	69	69	72.7	120.84	0	323.31	60	58	55	60	54	54	60	64	62	60	56	65	63	64	60	58	55	60	54	54	60	64	62	60	56	65	63	64
Q9NUQ3	TXLNG	-0.232291	-0.0644427	-0.355313	-0.284128	-0.372019	-0.491042	-0.0985855	-0.254106	-0.374891	0.129099	0.0270063	0.577318	0.540022	0.698315	15	14	35	60.585	0	169.87	8	10	8	5	5	6	8	7	8	8	8	11	14	10	8	10	8	5	5	6	8	7	8	8	8	10	13	9
O14646	CHD1	-0.231961	-0.450753	-0.726639	-0.885838	-0.320204	-0.421089	-0.689893	-0.396442	-0.476512	0.396528	0.506225	-0.519482	-0.433204	-0.449558	36	28	25.3	196.69	0	91.702	3	3	2	15	14	17	19	15	16	4	3	12	12	16	0	1	1	10	8	13	15	13	14	2	2	10	9	14
Q96C86;Q53G42	DCPS	-0.231961	-0.173571	-0.214363	-0.227595	-0.335505	-0.449365	0.114562	0.198183	-0.0756499	-0.562919	-0.416523	-0.461305	-0.56739	-0.553117	19	19	68.2	38.608	0	323.31	13	14	14	10	13	12	14	18	16	13	13	13	12	13	13	14	14	10	13	12	14	18	16	13	13	13	12	13
Q658N3;Q53F47;Q01658	DKFZp666G145;DR1	-0.231796	-0.132809	-0.300152	0.0746978	0.033027	0.121163	0.149146	0.161837	0.08759	-0.117069	-0.250544	0.254951	0.231762	0.162961	7	7	51.7	19.443	0	85.047	2	4	2	4	4	5	4	4	4	4	6	5	6	4	2	4	2	4	4	5	4	4	4	4	6	5	6	4
A8K132;O94925;Q53TX0	GLS	-0.2313	-0.321208	-0.254275	-0.22943	-0.272382	-0.299838	-0.491861	-0.532178	-0.477897	-0.0062604	0.0829765	-0.203255	-0.0640165	-0.0997367	29	18	49.5	73.508	0	323.31	12	11	11	19	20	18	18	17	18	19	22	22	27	18	6	6	5	9	9	7	8	6	7	10	11	11	16	9
Q99471;H3BPF6;H3BMQ1	PFDN5	-0.230804	-0.191201	-0.26745	0.0734527	0.0311496	0.0462498	0.161717	0.125165	0.080713	-0.0416222	-0.0028	0.0188297	0.0415317	0.0300975	11	11	83.8	17.328	0	323.31	9	9	8	8	8	8	7	9	8	7	8	9	8	9	9	9	8	8	8	8	7	9	8	7	8	9	8	9
B4E2P4		-0.230473	-0.218291	-0.175833	0.21946	0.274923	0.199879	NaN	-0.44794	NaN	-0.392847	-0.331366	0.368135	NaN	0.109198	21	2	59.1	49.595	0	51.64	15	18	19	17	17	16	12	13	11	17	15	15	9	11	2	2	2	2	2	2	1	2	1	2	2	2	1	2
Q8N6N3	C1orf52	-0.230473	-0.293561	-0.398223	-0.180091	-0.33812	-0.1009	-0.49869	-0.306429	-0.37029	-0.156041	NaN	-0.437513	NaN	NaN	7	7	35.7	20.599	0	21.489	4	5	4	3	3	3	5	6	6	4	3	3	1	1	4	5	4	3	3	3	5	6	6	4	3	3	1	1
Q9Y3F4;B0AZV0	STRAP	-0.230308	-0.324454	-0.289314	-0.235863	-0.300478	-0.35315	0.224038	0.175732	0.0809521	0.0847064	0.118183	0.112322	-0.0946274	0.0608791	22	22	83.7	38.438	0	323.31	15	15	13	15	19	16	17	19	18	17	18	15	17	16	15	15	13	15	19	16	17	19	18	17	18	15	17	16
O15085	ARHGEF11	-0.230142	-0.042043	-0.0768431	-0.245871	-0.0737628	-0.112638	NaN	NaN	NaN	-0.143445	-0.337773	NaN	0.0854122	NaN	21	9	20.8	167.7	0	43.758	3	5	5	9	9	11	1	1	1	6	7	2	3	1	0	1	2	4	3	3	1	1	1	2	3	1	0	1
E9PF19;A0A0S2Z5F3;Q8N2L6;B2RB52;Q9Y4P3;B4DY50;Q96E41	TBL2	-0.229977	-0.17129	-0.172212	0.327416	0.274734	0.332717	-0.269672	-0.269411	-0.151204	-0.453145	-0.447953	-0.752155	-0.668559	-0.736458	23	0	63.3	45.935	0	323.31	19	19	17	16	14	12	13	16	13	14	16	13	17	15	0	0	0	0	0	0	0	0	0	0	0	0	0	0
Q2TAZ0;H7C3T2	ATG2A	-0.229977	-0.910115	-0.381299	-0.159346	-0.0279382	-0.118375	-0.3379	-0.0742984	-0.0163574	0.228189	0.0830769	0.0150469	0.0178713	-0.0343804	34	34	25.4	212.86	0	109.75	9	7	5	7	6	5	8	10	13	13	20	15	14	17	9	7	5	7	6	5	8	10	13	13	20	15	14	17
B2RCM6;Q96S44	TP53RK	-0.229811	-0.199697	-0.26909	-0.207867	-0.189171	-0.220853	-0.111416	-0.278978	-0.0815018	-0.651873	-0.630287	-0.175018	-0.231291	-0.224499	7	7	34	28.194	0	62.332	6	5	4	6	6	5	5	5	6	4	5	6	6	6	6	5	4	6	6	5	5	5	6	4	5	6	6	6
V9HWJ8;P61289;Q6FHK7;K9J957;A0A024R203;K7ESG5;A0A087WTV2;B3KQ25;K7ENH2;J7FRP4	HEL-S-283;PSME3	-0.229646	-0.225815	-0.154529	-0.283432	-0.299597	-0.279036	0.37666	0.52542	-0.188033	0.200824	0.208256	0.476213	0.285432	0.38666	19	19	81.9	29.506	0	323.31	13	15	14	15	15	13	14	14	13	13	14	15	15	17	13	15	14	15	15	13	14	14	13	13	14	15	15	17
Q96BD5	PHF21A	-0.229646	NaN	-0.0120554	0.650593	0.242479	0.228798	-0.00809003	-0.149494	-0.121399	NaN	NaN	NaN	NaN	NaN	9	9	17.4	74.853	0	79.166	3	1	1	2	3	4	5	4	7	0	1	0	0	1	3	1	1	2	3	4	5	4	7	0	1	0	0	1
B4DV31;P56589;Q7Z6V3	PEX3	-0.22948	-0.0195695	-0.949051	NaN	NaN	NaN	NaN	NaN	NaN	-0.227422	-0.08983	NaN	NaN	NaN	4	4	19	28.725	0	18.675	3	2	2	1	1	0	1	1	2	3	2	1	2	1	3	2	2	1	1	0	1	1	2	3	2	1	2	1
Q96IZ0	PAWR	-0.229315	0.156824	-0.189732	-0.268148	-0.402008	-0.252009	-0.387074	-0.212441	-0.53181	-0.457941	-0.642162	0.0977403	0.239165	0.407268	11	11	47.1	36.567	0	177.56	5	7	4	4	2	2	6	10	10	5	7	3	5	2	5	7	4	4	2	2	6	10	10	5	7	3	5	2
Q5VWV2;Q8TEW0;Q8IX27;Q5VWU8;Q8IX26;F5GZI3;Q8IX28	PARD3	-0.228818	-0.430296	0.21309	NaN	NaN	NaN	NaN	NaN	NaN	0.553591	0.6064	0.279604	NaN	NaN	19	19	20.1	144.49	0	50.63	9	9	12	1	1	0	0	0	0	11	13	2	1	2	9	9	12	1	1	0	0	0	0	11	13	2	1	2
A0A140VJQ6;Q9BXB4	OSBPL11	-0.228653	0.398018	-0.00396409	0.260492	0.124392	0.0836918	-0.221656	-0.0155534	-0.434167	0.408695	0.247345	-0.10758	-0.0664383	-0.0778241	17	16	33.5	83.642	0	222.69	8	8	7	9	10	10	9	7	5	6	6	15	14	15	7	7	6	8	9	9	8	6	4	5	5	14	13	14
M0R0P8;B0I1T6;Q13459;M0R300;Q4LE74	MYO9B;MYO9B variant protein	-0.228653	-0.298991	-0.302086	0.158344	0.106634	0.0865682	-0.0625084	-0.402176	-0.33622	-0.0884539	-0.0558141	0.100244	-0.086088	0.226981	77	75	47.8	243.4	0	323.31	34	24	26	64	49	51	24	16	15	47	41	14	9	21	33	23	25	62	48	50	24	16	15	46	40	14	9	21
P55036;A6PVX3	PSMD4	-0.228487	-0.032821	-0.158009	-0.048958	-0.0684979	-0.0511513	-0.557567	-0.537381	-0.316107	-0.323599	-0.319003	-0.0195506	0.00266238	-0.0351526	15	0	45.6	40.736	0	323.31	10	9	11	14	12	12	11	11	11	11	12	13	10	11	0	0	0	0	0	0	0	0	0	0	0	0	0	0
Q8TD26	CHD6	-0.228487	0.9319	0.302972	NaN	NaN	NaN	NaN	NaN	NaN	NaN	0.413641	NaN	NaN	NaN	15	9	6.2	305.41	0.0064815	1.903	6	4	5	3	3	4	4	5	4	3	4	3	2	3	4	2	3	0	0	1	0	0	0	1	3	1	1	0
Q9NVU7;E7EW05;B4DT66	SDAD1	-0.227825	-0.390128	-0.336735	0.121349	0.268759	0.339522	-0.130403	-0.307571	-0.17278	-0.197757	-0.309073	0.319887	0.549233	-0.0117784	20	19	32.3	79.87	0	115.34	7	12	8	3	4	2	3	2	4	13	8	9	9	9	7	12	8	3	4	2	3	2	4	13	8	9	9	9
B4DPY2		-0.227659	-0.69155	-0.330395	NaN	NaN	NaN	-0.0457166	NaN	NaN	-0.160075	NaN	NaN	NaN	NaN	17	1	21.8	92.897	0	13.078	9	9	11	10	8	10	13	11	9	10	8	10	6	8	1	1	1	0	0	0	1	1	0	1	0	0	0	0
A0A140VKF9;Q96DC8;Q5W0J6	ECHDC3	-0.227494	NaN	NaN	-0.719262	-0.73906	-0.635695	NaN	NaN	NaN	NaN	NaN	NaN	NaN	NaN	7	7	34.3	32.693	0	67.653	2	0	1	5	4	4	0	0	0	0	0	1	0	0	2	0	1	5	4	4	0	0	0	0	0	1	0	0
A8K1E1;P20585	MSH3	-0.226997	-0.342208	-0.0773876	-0.262836	-0.456609	-0.266461	-0.213817	-0.046315	0.0657749	0.325619	0.0509683	-0.0267837	-0.0585887	-0.0420252	38	38	43.8	126.76	0	323.31	21	23	25	19	18	13	17	15	14	16	9	27	25	27	21	23	25	19	18	13	17	15	14	16	9	27	25	27
S4R360;J3KPP0;A0A024RBG3;S4R2Z7;Q9Y6G3	MRPL42	-0.226334	-0.316004	NaN	-0.545582	-0.677817	-0.532773	-0.435922	-0.402504	-0.0836206	-0.3916	-0.516236	-0.387596	-0.192691	-0.242674	5	5	58.6	14.882	0	76.511	3	4	1	3	3	4	2	3	3	3	3	4	4	2	3	4	1	3	3	4	2	3	3	3	3	4	4	2
A9UK01;Q8N392	ARHGAP18	-0.226334	0.121078	0.117431	0.188905	0.310635	0.322449	NaN	NaN	NaN	0.154746	0.0380323	0.337077	0.294992	0.461866	31	31	54.1	74.977	0	261.66	2	5	4	21	22	18	0	0	0	29	21	17	16	17	2	5	4	21	22	18	0	0	0	29	21	17	16	17
Q8NI27;A0A0C4DG98;B4DKZ6	THOC2	-0.226334	-0.23263	-0.220092	1.10142	1.15119	1.16665	0.543657	0.620872	0.591906	-0.0734992	-0.181422	-0.185914	-0.34619	-0.312121	51	44	37.7	182.77	0	323.31	37	33	40	18	13	12	42	38	42	36	32	33	25	27	34	32	36	16	12	12	37	34	37	32	29	31	24	25
Q12789;Q6AHZ7;Q6AWA4	GTF3C1;DKFZp686A111;DKFZp686O0870	-0.226168	-0.136388	-0.249146	-0.265106	-0.197229	-0.24669	-0.251588	-0.244335	-0.114772	-0.332548	-0.340772	0.321038	0.287584	0.354324	68	68	43.6	238.87	0	323.31	52	47	44	11	11	11	35	26	24	40	36	39	38	48	52	47	44	11	11	11	35	26	24	40	36	39	38	48
Q9H2W6	MRPL46	-0.226002	-0.305388	-0.243171	-0.264681	-0.2998	-0.356132	-0.242018	-0.308349	-0.233976	-0.728618	-0.594592	-0.320668	-0.29159	-0.227832	12	12	56.3	31.705	0	241.49	7	10	6	12	11	11	8	10	10	7	12	9	11	7	7	10	6	12	11	11	8	10	10	7	12	9	11	7
A0A140VJZ4;P15374;A0A087WTB8;Q5TBK7	UCHL3	-0.225671	-0.380387	-0.498603	0.111966	0.0663077	0.0980273	0.152943	0.105181	0.139654	-0.139516	-0.227824	-0.137155	-0.142941	-0.171799	13	13	77.8	26.182	0	323.31	9	10	6	9	8	7	9	9	10	7	8	8	10	10	9	10	6	9	8	7	9	9	10	7	8	8	10	10
O14929	HAT1	-0.225339	-0.168478	-0.168066	-0.672062	-0.781872	-0.758964	-0.587855	-0.734019	-0.4672	-0.0622299	-0.00774851	-0.117642	-0.105889	-0.0521483	17	17	61.8	49.512	0	305.67	12	12	10	13	10	12	10	12	11	13	14	15	12	14	12	12	10	13	10	12	10	12	11	13	14	15	12	14
C9JJ19;P82930;A4UCR9	MRPS34	-0.225173	-0.390911	-0.291907	-0.50982	-0.600916	-0.559904	-0.12433	-0.109196	-0.137576	-0.237328	-0.219432	0.186679	0.227941	0.202982	12	12	57.3	26.332	0	282.06	9	8	7	8	8	7	8	10	10	7	7	8	6	7	9	8	7	8	8	7	8	10	10	7	7	8	6	7
A0A0S2Z3W7;Q9BY32;A0A0S2Z423	ITPA	-0.225007	-0.350865	-0.290449	-0.32001	-0.403172	-0.427205	-0.237992	-0.230131	-0.18014	-0.423215	-0.415403	-0.0923554	-0.140374	-0.149657	15	15	80.9	21.445	0	230.88	10	12	11	9	10	8	7	10	11	9	10	9	12	11	10	12	11	9	10	8	7	10	11	9	10	9	12	11
B3KNF9;Q9Y2I1;C9J715;B4DYH7	NISCH	-0.224841	NaN	1.34585	-0.034889	-0.308509	-0.116084	0.466615	0.272832	0.0605359	0.364462	0.20611	0.547503	-0.0935103	0.176935	14	14	13.2	166.68	0	26.699	3	1	2	4	2	2	7	6	7	3	6	7	5	6	3	1	2	4	2	2	7	6	7	3	6	7	5	6
Q9NVH2;D3DT96	INTS7	-0.224841	-0.032821	-0.249808	-0.0873609	0.133467	-0.068892	-0.330565	-0.402082	-0.269667	0.277966	0.353189	0.118971	0.370085	0.133703	29	29	45.2	106.83	0	182.31	15	10	10	10	9	10	8	8	10	13	17	10	19	10	15	10	10	10	9	10	8	8	10	13	17	10	19	10
A0A075X6N5;A0A143FYJ4;A0A1B1PEP8;V9M714;V9JTG4;V5JPT0;U5YV54;T2HIA7;T1SWT3;Q9B1A3;Q8W8E1;Q85KW5;Q7YEE7;Q7YCG7;Q6RM58;Q6RLG0;Q5XTF0;Q5S8W6;Q5S8S7;Q4GUF2;Q4F675;Q4F196;Q3S937;Q3S924;Q0Z7D7;M1LM67;K9R3Q7;I3Q9B1;H9T6C8;H9T2R7;H9RZ55;H9PSV8;H6TVP0;G9LL05;G9LF90;F2WHR5;E7E463;E5DY52;E2DFE6;E1B2Y7;D6R613;D6C0Z2;D1GI26;D1G3X0;B8X5B2;B2XIJ9;A8JMT6;A8JL09;A6Z3V4;A6YTJ7;A4ZL69;A1DT13;A0SBU5;A0S208;A0A1B1PEM…	ATP8;atp8;ATPase 8;MT-ATP8	-0.224675	-0.416432	-0.156444	0.387294	0.291946	0.417832	0.270285	0.295431	NaN	0.0749302	0.207607	-0.676637	-0.698073	-0.714366	3	1	58.9	6.5909	0	7.4244	3	3	3	3	3	2	3	3	3	3	3	3	3	3	1	1	1	1	1	0	1	1	1	1	1	1	1	1
O75582	RPS6KA5	-0.224344	0.00818181	-0.0204865	0.0975656	-0.449496	-0.208658	-0.36574	-0.108233	-0.511353	0.744889	0.841478	0.149424	0.120649	-0.050201	20	19	29.6	89.864	0	39.58	3	3	2	2	4	3	11	8	13	3	2	4	3	4	2	2	2	2	3	2	10	8	12	2	1	3	2	3
B3KP31;A0A0B4J2A0;Q9UHJ6	TRPV1;SHPK	-0.224178	0.220546	0.1035	0.509686	0.519783	0.488525	0.138782	-0.0306074	-0.13031	NaN	0.178245	-0.526031	NaN	-0.333996	13	13	41.2	51.488	0	108.4	6	5	6	9	8	6	4	4	5	0	2	5	1	4	6	5	6	9	8	6	4	4	5	0	2	5	1	4
O94822	LTN1	-0.224012	-0.341244	-0.279229	-0.175697	-0.136256	-0.116412	-0.0682439	-0.041982	-0.0335488	-0.0114721	-0.0341537	-0.032386	-0.112935	0.00862191	68	68	44.8	200.55	0	323.31	37	33	42	40	38	40	32	33	29	39	34	59	48	49	37	33	42	40	38	40	32	33	29	39	34	59	48	49
K7EKE6;B3KU28;B3KXS5;P36776;K7EJE8;E5KMI6;Q2VPA0;B4DPX0	LONP1	-0.223846	-0.188419	-0.212168	-0.437175	-0.428631	-0.471458	-0.202555	-0.311607	-0.173621	-0.814045	-0.778663	-1.10007	-1.09559	-1.15675	57	29	76.1	95.179	0	323.31	50	48	46	46	43	42	42	43	42	51	51	48	49	48	24	22	22	22	21	20	21	23	22	24	25	23	25	24
Q96CV8;P52888;Q9BW75;K7EP46;B4DU96	THOP1	-0.223846	-0.235689	-0.182194	-0.0453711	-0.0880606	-0.106703	0.41856	0.347938	0.224498	-0.189019	-0.270104	-0.36083	-0.366795	-0.384032	33	33	50.8	78.823	0	319.46	20	23	22	25	19	23	21	22	25	26	15	29	28	27	20	23	22	25	19	23	21	22	25	26	15	29	28	27
Q8NHG7	SVIP	-0.223846	0.342602	0.357237	0.709112	0.479209	0.743909	NaN	0.120088	0.305789	-0.198881	-0.155246	-0.233579	-0.187596	-0.233415	2	2	32.5	8.4426	0	10.588	2	2	2	2	2	2	1	2	2	2	2	2	2	2	2	2	2	2	2	2	1	2	2	2	2	2	2	2
Q9Y4W2	LAS1L	-0.223846	-0.173571	-0.197922	0.701394	1.05595	0.443827	-0.441842	-0.559612	-0.651609	-0.277964	-0.276076	0.287703	0.665441	1.14379	26	23	56	83.064	0	323.31	16	16	17	5	7	4	18	19	18	9	12	4	4	4	15	14	15	4	6	3	17	17	16	8	11	3	3	3
G3XAN4;Q6FHL3;A8K032;Q15629;Q6FHU7	TRAM1	-0.22368	-0.245343	-0.336102	0.289384	0.41361	0.482855	0.593674	0.544116	0.768508	0.312295	0.315607	-0.644083	-0.645307	-0.603842	8	8	27.1	33.435	0	103.13	4	4	4	4	4	4	4	4	3	7	8	3	3	3	4	4	4	4	4	4	4	4	3	7	8	3	3	3
P47813;X6RAC9	EIF1AX	-0.223514	-0.0961014	-0.219419	0.135681	0.118087	0.118794	0.10088	0.0142544	0.0986506	-0.242258	-0.158596	-0.268413	-0.628148	-0.240431	11	2	68.1	16.46	0	104.09	9	8	7	8	8	8	9	8	8	8	7	8	9	8	2	1	1	1	1	1	1	1	2	1	1	1	2	1
P11387;B9EG90	TOP1	-0.222517	-0.21812	-0.225469	0.357053	0.340583	0.335255	0.512553	0.536841	0.66424	0.236365	0.234144	0.0155044	0.0614277	-0.131592	41	35	50.3	90.725	0	323.31	31	33	34	32	31	28	29	30	29	33	28	31	30	29	26	27	29	27	26	24	25	25	25	28	24	26	24	25
A0A140VK94;P43487;F6WQW2;D3DX26;C9JXG8;C9JJ34;B7Z6U1;B4DE76	RANBP1	-0.222351	-0.273519	-0.292555	0.0817403	-0.0272291	-0.00480744	-0.118218	-0.0322807	0.0111766	-0.0252889	-0.0727565	0.0828872	0.116938	0.0965304	10	10	64.7	23.31	0	278.37	6	7	6	9	8	8	7	7	8	5	6	5	5	5	6	7	6	9	8	8	7	7	8	5	6	5	5	5
Q59G70;P26572;B3KQ18	MGAT1	-0.222351	0.187784	-1.00759	-0.111726	0.00949866	-0.103723	0.265529	NaN	NaN	-0.127671	-0.294802	-0.660638	-0.225184	-0.569438	10	5	27.7	53.504	0	82.033	4	5	6	7	4	5	4	1	1	7	4	6	6	7	1	3	2	4	2	3	2	0	0	4	2	3	4	4
A0A0S2Z5B3;O95571;A0A0S2Z580;M0QXB5;B2RCZ7;A0A0S2Z5N8	ETHE1	-0.222186	-0.0843822	-0.0582432	-0.501233	-0.593327	-0.653117	0.253026	0.229249	0.265785	-0.241437	-0.265065	-0.367682	-0.627859	-0.267133	13	13	76.4	27.873	0	295.58	7	6	4	10	12	10	7	8	7	7	8	2	4	3	7	6	4	10	12	10	7	8	7	7	8	2	4	3
X1WI28;X5D2T3;P27635	RPL10	-0.222019	-0.177075	-0.209632	0.0393219	0.250151	0.229681	0.172867	0.0601047	0.160416	-0.0230986	-0.0253461	-0.0300843	0.0372457	-0.0166142	14	2	58.5	22.975	0	150.16	10	12	9	12	11	10	11	11	11	11	11	11	10	12	2	2	2	2	2	2	2	2	2	2	2	2	2	2
Q69YR0;Q8NBP0	DKFZp667K0918;TTC13	-0.221521	NaN	-0.209124	0.0324138	0.0725735	NaN	NaN	NaN	0.425862	0.369922	NaN	-0.127633	-0.240277	-0.211765	11	11	18.7	89.249	0	45.536	4	2	3	4	3	2	1	1	4	6	1	9	6	6	4	2	3	4	3	2	1	1	4	6	1	9	6	6
B4DXV9;Q7L592;C9J236;C9JS27;B4DQY3	NDUFAF7	-0.221355	-0.154538	-0.152438	-0.888669	-0.867294	-0.783912	-0.31079	-0.189184	-0.0857347	-0.0807672	-0.113919	-0.302665	-0.303595	-0.318905	15	15	51.9	46.106	0	247.39	13	14	13	10	9	9	6	7	7	7	7	8	9	11	13	14	13	10	9	9	6	7	7	7	7	8	9	11
A0A087WUD1;Q6DD87	ZNF787	-0.221188	0.253061	-0.0206733	0.29548	0.0740593	0.0712314	0.390803	NaN	-0.278179	-0.407732	-0.565855	0.414257	0.0969722	0.00758273	11	11	42.7	40.428	0	123.26	4	7	7	6	5	6	5	3	4	5	8	4	3	5	4	7	7	6	5	6	5	3	4	5	8	4	3	5
A0A0S2Z4J6;O15305;B2R6D4;H3BV55;H3BPH4;B7Z6A1;Q59F02;H3BRM0	PMM2	-0.221188	-0.31877	-0.112793	0.0146153	0.121652	0.0580002	-0.0272694	0.0437304	0.156952	-0.325289	-0.418513	-0.295496	-0.319925	-0.428032	14	13	49.2	28.082	0	116.22	6	9	3	10	8	9	5	7	8	6	9	10	11	6	6	8	3	10	8	9	5	7	8	6	9	9	10	6
P15927;B4DQD9;B4DUL2	RPA2	-0.221022	-0.0622145	0.00398812	0.313171	0.25425	0.245754	0.0517699	0.0175259	0.0298544	-0.231419	-0.285667	-0.208227	-0.316817	-0.377295	10	1	73.7	29.247	0	314.68	7	7	6	9	10	9	7	7	7	6	6	7	8	9	0	0	0	1	1	1	1	1	1	0	0	0	1	1
Q9H5X1;H0YKV4	FAM96A	-0.221022	-0.183017	-0.365314	-0.214659	-0.205446	0.0886434	-0.151882	-0.166297	-0.193396	-0.379961	-0.450637	0.0534079	0.168826	0.0645694	7	7	52.5	18.355	0	55.463	3	4	4	7	6	5	6	6	5	5	6	4	7	6	3	4	4	7	6	5	6	6	5	5	6	4	7	6
Q9P2R3;B3KPZ0;Q5H9P4	ANKFY1;DKFZp686M19106	-0.220856	-0.152766	-0.148423	-0.33422	-0.465517	-0.457896	-0.317132	-0.277801	-0.0448582	-0.0992441	0.00868639	-0.229447	-0.277764	-0.210419	35	35	42.8	128.4	0	323.31	20	28	22	25	23	26	12	14	15	24	19	22	19	24	20	28	22	25	23	26	12	14	15	24	19	22	19	24
O75391;I3L0X5;I3L4C3	SPAG7	-0.22069	-0.181271	-0.272857	0.0015441	0.0033376	-0.0277513	-0.33836	-0.419814	-0.306796	NaN	0.09405	-0.0124997	0.0179485	0.159648	10	10	59.5	26.034	0	172.67	5	8	4	5	5	4	5	5	5	1	6	4	7	4	5	8	4	5	5	4	5	5	5	1	6	4	7	4
A8K6Q4;P78332;E9PGM9;F8WCA5	RBM6	-0.220523	-0.132451	-0.426501	0.369383	0.118443	0.539103	-0.271483	-0.374305	-0.389748	0.450461	0.164375	-0.324077	0.000734058	-0.141639	25	24	25.6	128.62	0	72.086	7	4	6	9	3	6	13	15	14	5	6	7	9	10	6	3	5	9	2	6	13	14	14	4	5	7	8	9
A0A024RBV5;P51151	RAB9A	-0.220191	-0.291912	-0.275964	0.345701	0.313523	0.270084	-0.141298	-0.0340205	-0.0255564	-0.319562	-0.408915	-0.219129	-0.172467	-0.162091	13	11	76.1	22.837	0	319.87	10	13	11	10	9	9	7	5	5	7	11	8	10	11	8	11	9	8	8	8	6	4	4	6	9	7	9	9
Q13952;Q5T6K7;E9PI99;A0A0A0MT00	NFYC	-0.220024	-0.097379	-0.111011	NaN	-0.0697742	-0.131288	0.944514	0.545248	0.439026	-0.474139	-0.47123	-0.398789	-0.487364	-0.220088	7	1	19.4	50.302	0	43.212	3	4	3	1	3	2	4	3	3	2	4	2	3	2	0	0	0	0	0	0	1	0	0	0	0	0	0	0
A0A090N8Y2;P13667	ERP70;PDIA4	-0.219858	-0.230077	-0.233505	0.0740184	0.053761	0.0785318	0.539963	0.463003	0.451407	0.275065	0.269191	-0.201211	-0.208255	-0.181993	74	73	80.9	72.932	0	323.31	47	50	47	39	40	42	57	64	65	48	45	51	54	50	46	49	46	38	39	41	56	63	64	47	44	50	53	49
Q2M2I8;D6W5G0;B7ZLC4;E9PG46;Q9BUD9	AAK1	-0.219858	-0.222057	-0.0986741	0.150247	0.0861279	0.0926891	0.153203	0.208152	0.290186	-0.349787	-0.27594	0.340314	0.371225	0.0837344	31	26	52.5	103.88	0	323.31	15	16	15	27	25	25	9	5	6	15	11	3	3	3	13	13	14	23	22	21	9	5	6	15	10	3	3	3
A4D105;P35244	RPA3	-0.219526	-0.104844	-0.219083	0.140936	0.211814	0.169484	-0.0850428	-0.0521291	-0.113108	-0.275152	-0.392835	-0.38016	-0.35169	-0.521467	8	2	82.6	13.569	0	157.2	8	6	8	7	8	7	5	6	5	6	6	7	7	7	2	1	2	2	2	1	1	1	1	1	1	1	2	1
A0A024R963;A0A024R9A7;B4DZD9;J3KR55;P35236;B4DVF0;Q8NFX3;B4DDG6;B4DX06	PTPN7	-0.21886	-0.275184	-0.586598	NaN	NaN	NaN	-0.0664724	-0.190066	-0.00411648	0.326821	0.196422	0.0699183	0.0389554	-0.0528967	15	14	59.2	40.529	0	237.18	3	2	2	0	0	0	3	3	3	11	12	11	11	11	3	2	2	0	0	0	3	3	3	10	12	10	10	10
A0A140VJN9;Q9NTJ4	MAN2C1	-0.21886	-0.37376	-0.366405	-0.536471	-0.598797	-0.78161	NaN	NaN	NaN	-0.965922	NaN	-0.3381	-0.384713	-0.613352	15	15	20.7	115.83	0	81.678	7	6	4	8	6	6	0	0	0	6	1	11	6	9	7	6	4	8	6	6	0	0	0	6	1	11	6	9
A0A024RDY0;O00410;H0Y8C6;B4E0R6;B3KWG6	RANBP5;IPO5	-0.218694	-0.214003	-0.231667	0.248782	0.245774	0.236115	0.479234	0.391091	0.509726	0.0928802	0.11967	-0.105259	-0.0597332	-0.134571	70	67	83.9	123.63	0	323.31	46	43	44	60	56	52	62	66	64	54	48	55	53	55	44	41	42	57	53	50	59	63	61	51	45	52	50	52
V9HWH6;Q8N7G1;P00491;G3V5M2	HEL-S-156an;PNP	-0.218527	-0.174097	-0.177554	0.43747	0.512079	0.483144	0.288834	0.289336	0.308021	-0.301865	-0.35142	-0.189399	-0.194255	-0.203532	23	15	81	32.118	0	323.31	18	19	15	22	21	19	20	21	19	18	18	16	19	17	13	13	10	15	15	13	14	14	14	13	13	11	14	12
A0A024R394;Q9UHD1;A0A024R3C3;E9PHZ2	CHORDC1	-0.218028	-0.0566324	-0.180993	0.119466	0.066876	0.222583	0.645672	0.457472	0.316283	0.208895	0.497331	0.138509	0.224574	0.203206	22	22	73.8	37.533	0	276.15	15	17	16	14	14	13	18	19	17	16	18	20	15	18	15	17	16	14	14	13	18	19	17	16	18	20	15	18
A0A024R6Z6;B4DYU2;Q96MW5;H3BQV3	hCG_2027080;COG8	-0.218028	-0.173571	-0.18271	-0.432005	-0.0711337	-0.232173	-0.465513	-0.454032	-0.416368	-0.291949	-0.251232	-0.292378	-0.307213	-0.360442	23	23	49.7	68.423	0	132.21	9	8	10	9	9	9	8	8	7	10	13	8	12	10	9	8	10	9	9	9	8	8	7	10	13	8	12	10
A4D1N4;C9JRZ6;Q9NX63;B7Z1X9;F8WAR4	CHCHD3	-0.217861	-0.791565	-0.538991	0.874927	0.57246	0.83693	-0.230461	-0.272486	-0.200245	0.353541	0.0999528	-1.56084	-1.49942	-1.67132	10	10	36.1	26.152	0	155.13	3	6	4	1	1	1	9	10	9	5	8	4	7	4	3	6	4	1	1	1	9	10	9	5	8	4	7	4
Q96FZ2;E7EMP6;D6R9T3;B4DMK2	HMCES	-0.217861	-0.143526	-0.148772	-0.0542716	NaN	NaN	-0.103188	-0.427917	-0.19457	-0.266553	-0.226009	0.222062	-0.131966	-0.00269418	15	15	47.7	40.574	0	77.721	10	13	10	3	1	1	10	11	7	5	10	4	3	4	10	13	10	3	1	1	10	11	7	5	10	4	3	4
J3KQN4;Q969Q0;P83881;B2R4V2;H0Y5B4;H7BZ11;R4GN19	RPL36A;RPL36AL;RPL36A-HNRNPH2	-0.217528	-0.224449	-0.192808	0.29393	0.365246	0.239804	0.226559	0.245818	0.167994	0.202922	0.0526255	-0.0412704	-0.142266	-0.145583	8	8	31.7	16.378	0	77.148	3	3	2	4	4	6	4	4	4	5	6	7	4	6	3	3	2	4	4	6	4	4	4	5	6	7	4	6
B2RCM2;Q9P2J5;B4DER1;B4E266;Q9H8E3	LARS	-0.216862	-0.249225	-0.228152	-0.523701	-0.585528	-0.541663	0.0855385	-0.10276	0.0215154	-0.276224	-0.335291	-0.263278	-0.380484	-0.36373	74	74	63.2	134.44	0	323.31	46	51	58	61	64	55	55	55	56	55	52	60	67	65	46	51	58	61	64	55	55	55	56	55	52	60	67	65
O95782;Q8N9K4	AP2A1	-0.216862	-0.285966	-0.255101	0.213966	0.22466	0.232777	0.347293	-0.220161	-0.0230887	-0.179523	-0.0939196	0.295399	0.358587	0.348906	44	33	57.3	107.54	0	323.31	38	36	33	38	34	36	32	33	31	38	39	32	28	30	28	26	26	29	25	28	23	25	22	30	29	24	21	22
Q08211	DHX9	-0.216862	-0.270187	-0.265808	0.547172	0.630319	0.509586	0.297541	0.343439	0.331884	0.156407	0.175837	-0.171498	-0.109485	-0.122478	68	68	61.8	140.96	0	323.31	55	58	56	58	55	50	52	50	52	53	55	55	52	48	55	58	56	58	55	50	52	50	52	53	55	55	52	48
P42338	PIK3CB	-0.216695	0.464153	0.598476	4.52321	5.49706	3.74755	1.34925	0.638355	0.569393	-0.0754708	0.243209	0.551102	0.333364	0.755426	13	7	15.8	122.76	0	74.17	3	4	4	1	1	1	5	5	4	6	3	5	6	6	1	3	2	1	1	1	2	2	2	4	3	3	4	4
Q86Y39;K7EQ77;K7EK78;K7EP35;K7EMT4	NDUFA11	-0.216695	-0.145306	-0.0400138	0.367777	0.504014	0.196362	0.319028	0.287154	0.314656	0.653324	0.741961	-1.13717	-1.01705	-1.19628	9	9	92.2	14.852	0	113.99	6	6	4	7	6	4	5	6	5	5	5	7	7	6	6	6	4	7	6	4	5	6	5	5	5	7	7	6
Q9BYN0	SRXN1	-0.216695	-0.0191897	-0.330871	-0.462645	-0.561293	-0.640115	-0.489125	-0.278283	-0.422308	-0.343247	-0.261926	0.912187	0.835102	0.788888	10	10	75.9	14.259	0	84.52	5	4	2	9	8	8	2	3	3	5	7	7	8	7	5	4	2	9	8	8	2	3	3	5	7	7	8	7
A0A024R7S3;P09497	CLTB	-0.216529	-0.14584	-0.108872	0.0587221	0.158727	0.0975621	-0.170871	-0.189066	-0.237904	-0.52558	-0.646389	0.275723	0.149979	0.140731	10	10	31.3	23.181	0	39.386	5	8	6	9	7	8	4	5	3	7	8	9	10	10	5	8	6	9	7	8	4	5	3	7	8	9	10	10
Q8N5A0	EIF5B	-0.216362	-0.271854	-0.244334	-0.0760232	-0.0853847	-0.0826118	-0.0317384	0.107308	0.0929829	0.00738848	-0.0433823	0.13703	0.161204	0.214897	70	1	49.5	138.8	0	323.31	45	40	45	48	52	46	55	45	50	51	49	64	57	60	1	1	1	1	1	1	1	1	0	1	1	1	1	1
Q7Z3U7;F8VZV1	MON2	-0.215862	-0.298169	-0.256588	-0.151627	-0.0511523	-0.135556	0.0801594	0.042353	-0.0652518	0.0993772	0.0604906	0.288274	0.152044	0.252077	46	2	29.4	190.36	0	211.93	32	27	28	32	28	27	31	25	23	20	18	28	23	27	2	1	1	1	1	1	2	1	2	0	2	2	1	2
Q9H773	DCTPP1	-0.215696	-0.0840148	-0.156444	0.208142	0.123438	0.127155	0.244632	0.28059	0.221623	0.330277	0.357552	0.0419042	0.031644	-0.0194623	13	13	61.2	18.681	0	138.61	8	11	11	7	6	8	11	12	11	8	8	11	11	13	8	11	11	7	6	8	11	12	11	8	8	11	11	13
Q13867;K7ES02;B4DXF3;J3KSD8;K7ESE8	BLMH	-0.215529	-0.317631	-0.286716	0.130805	0.135849	0.194734	0.297189	0.288839	0.258629	-0.239247	-0.155684	-0.241808	-0.224802	-0.309474	24	24	62.4	52.562	0	323.31	19	18	20	10	12	10	23	22	21	19	20	20	18	17	19	18	20	10	12	10	23	22	21	19	20	20	18	17
F6QDS0;Q7Z4W5;I3L352;Q69YM2;Q68DY7	DDX19A;DKFZp762C1313;DKFZp686C21137	-0.215362	-0.27002	-0.218746	-0.179399	-0.162127	-0.114363	-0.225925	-0.24705	-0.158432	0.0375622	0.0956334	0.109261	0.0951126	0.0706099	28	0	73.3	54.017	0	323.31	13	17	14	20	18	18	19	19	19	15	16	21	17	20	0	0	0	0	0	0	0	0	0	0	0	0	0	0
A0A024R1D6;Q13769;F8WCP5	hCG_2011153;THOC5	-0.215029	-0.341726	-0.392548	NaN	NaN	NaN	0.478062	0.32279	0.291721	-0.14751	0.225512	-0.592273	-0.707869	-0.481731	29	29	57.8	78.507	0	211.36	18	19	14	0	0	0	21	20	17	13	8	10	11	10	18	19	14	0	0	0	21	20	17	13	8	10	11	10
B4DT46;P13498	CYBA	-0.214695	0.206614	0.505064	NaN	NaN	NaN	-0.059009	-0.0270418	-0.124252	0.867957	1.12735	-0.342513	-0.260947	-0.36166	5	5	55.7	14.019	0	44.496	2	2	2	0	0	0	2	2	2	3	3	5	5	5	2	2	2	0	0	0	2	2	2	3	3	5	5	5
Q6UQL6;O75792;Q6IBG3	RNASEH2A;JUNB	-0.214195	-0.134778	0.120467	-0.107774	-0.224315	-0.294213	-0.0537008	-0.0382521	-0.035153	0.342984	0.307916	0.239594	-0.0391675	0.1024	19	19	60.9	33.425	0	252.36	13	14	10	10	10	10	16	13	13	10	14	10	14	11	13	14	10	10	10	10	16	13	13	10	14	10	14	11
P26599;A0A0U1RRM4;A6NLN1;Q59H49	PTBP1	-0.214195	-0.287785	-0.144925	0.354534	0.341526	0.294634	-0.11492	-0.229737	0.0142143	-0.111891	-0.109729	-0.0130244	-0.182877	-0.047801	26	23	76.3	57.221	0	323.31	17	17	14	23	20	19	21	20	21	15	17	19	17	15	15	15	13	20	17	17	19	18	19	14	16	17	16	14
Q8N6M0;A0A087X0W9	OTUD6B	-0.214195	-0.140317	-0.139841	-0.0235838	-0.117041	0.150748	-0.482182	-0.359757	-0.368346	-0.0734992	-0.233394	-0.000749616	0.0189238	-0.121477	13	13	53.9	33.812	0	323.31	11	12	11	5	7	5	10	10	12	8	9	9	8	10	11	12	11	5	7	5	10	10	12	8	9	9	8	10
P09496;F8WF69	CLTA	-0.213861	-0.106116	-0.092925	0.113135	0.0720026	0.1069	-0.521618	0.757982	-0.119747	-0.287699	-0.256588	0.273635	0.361785	0.283029	7	7	19.8	27.076	0	20.323	4	6	4	5	6	3	4	3	3	4	4	4	3	4	4	6	4	5	6	3	4	3	3	4	4	4	3	4
Q9BRP8	WIBG	-0.213527	-0.135673	-0.106908	0.211399	0.027954	0.158836	-0.530319	0.0300467	-0.393686	-0.426026	-0.256588	0.113365	0.104139	0.127591	12	12	70.6	22.655	0	323.31	8	9	7	8	8	9	10	11	12	7	7	8	7	9	8	9	7	8	8	9	10	11	12	7	7	8	7	9
A0A140VK83;Q15435;H7C003;C9JD73;C9J177;B5MBZ8	PPP1R7	-0.21336	-0.1783	-0.122738	0.0317581	0.0208221	0.0292232	-0.286983	-0.267897	-0.0799094	-0.587638	-0.64075	-0.394882	-0.382657	-0.301127	22	22	69.2	41.564	0	323.31	13	17	15	16	16	15	13	14	13	10	16	13	9	10	13	17	15	16	16	15	13	14	13	10	16	13	9	10
Q6PJ77;Q96K17;E9PL10	BTF3L4	-0.213027	-0.125092	0.0382266	-0.279038	-0.32511	-0.236914	-0.0354815	-0.0268315	-0.382541	-0.284904	-0.523483	-0.0421273	-0.164909	-0.0525973	13	13	70.6	16.47	0	323.31	9	10	10	11	10	11	7	7	5	9	10	11	10	10	9	10	10	11	10	11	7	7	5	9	10	11	10	10
Q6PJG6	BRAT1	-0.213027	0.0626857	0.130692	NaN	NaN	NaN	-0.339789	-0.168948	0.00601291	0.532773	1.23543	1.47043	1.62156	1.46381	21	21	42	88.118	0	198.92	6	6	7	1	0	1	5	9	9	9	3	14	16	13	6	6	7	1	0	1	5	9	9	9	3	14	16	13
Q53FV3;A0A0S2Z5H7;Q9BT78;B3KM48;D6RFN0;D6RAX7;D6RD63	COPS4	-0.212025	-0.140496	-0.229492	-0.195816	-0.137291	-0.122698	0.14545	0.15725	0.273799	-0.487477	-0.383341	-0.447142	-0.207352	-0.478916	25	25	75.1	46.267	0	323.31	18	22	17	21	23	18	15	15	17	13	19	15	16	17	18	22	17	21	23	18	15	15	17	13	19	15	16	17
Q9Y230;B3KNL2	RUVBL2	-0.212025	-0.240098	-0.344314	-0.0860136	-0.0984469	-0.105876	0.0107987	-0.0615598	-0.198318	-0.106993	-0.0715302	-0.340424	-0.276658	-0.314134	37	18	76.5	51.156	0	323.31	30	25	30	27	25	24	32	33	31	25	24	25	24	24	13	11	13	11	10	10	16	17	16	10	12	11	11	10
A0A0A0MRI1;A0A024RDS7;Q8IXQ4	GPALPP1;KIAA1704	-0.211858	NaN	NaN	-0.930269	0.00765775	-0.0358475	NaN	-0.966808	-0.510018	-0.938658	-0.185863	-1.12529	NaN	-0.575579	5	5	16.9	37.971	0	31.128	2	1	1	3	5	2	1	3	3	2	2	2	1	2	2	1	1	3	5	2	1	3	3	2	2	2	1	2
P42695;G3V1A9	NCAPD3	-0.211858	-0.300305	-0.305789	-0.612732	-0.7974	-1.0036	-0.47311	-0.447627	-0.582027	-0.188029	-0.203654	0.808562	0.712413	0.774267	45	45	42.1	168.89	0	323.31	17	12	17	9	9	7	24	20	20	32	29	26	19	19	17	12	17	9	9	7	24	20	20	32	29	26	19	19
B4DJ51;B2RDW0;H0Y7A7;P62158;E7ETZ0;E7EMB3;Q96HY3;A8K1M2;G3V361	CALM3;CALM2;CALM1	-0.211691	-0.250405	-0.236677	0.0743581	0.106399	0.153511	0.168374	0.229715	0.164067	-0.303182	-0.235201	-0.125614	-0.229513	-0.102924	12	2	63.1	16.837	0	323.31	10	9	8	12	8	11	9	10	9	10	11	10	8	11	1	1	1	2	2	2	1	1	1	1	1	1	1	1
A6NGJ0;P51808;F2Z328	DYNLT3	-0.211523	NaN	NaN	0.268146	0.293923	0.314639	NaN	NaN	NaN	-0.353877	-0.41478	-0.2464	-0.216873	-0.238184	4	4	55.9	16.979	0	129.39	4	1	2	4	4	4	1	1	1	3	3	4	4	4	4	1	2	4	4	4	1	1	1	3	3	4	4	4
F5H8H2;B2RDU6;Q03426;B7Z301;Q59ET9;F5H092;A0A1B0GWC2	MVK	-0.211357	-0.666188	-1.04651	-0.590279	-0.503332	-0.398859	-0.387413	-0.437035	-0.352496	-0.313161	-0.258232	-0.239817	-0.42712	-0.461918	13	9	56.7	37.171	0	177.29	5	5	5	4	4	3	9	10	10	5	8	6	6	6	2	2	2	2	2	1	6	7	6	2	5	3	3	3
R4GNH3;A8K781;E9PN50	PSMC3	-0.211357	-0.0335754	-0.1911	0.0461593	0.0579287	0.0224363	-0.359868	-0.328493	-0.311308	-0.293804	-0.406288	-0.10758	-0.125559	-0.199194	24	1	63.6	47.352	0	323.31	20	19	19	22	21	21	19	21	19	19	20	18	19	20	1	1	1	1	1	1	1	1	1	1	1	1	1	1
E7EQ69;Q9GZZ1;C9J5D1	NAA50	-0.211189	-0.213488	-0.23267	-0.0826378	-0.132746	-0.135155	-0.0738769	0.0223047	0.0462975	0.0471894	0.0388459	0.141617	0.0795932	0.0603169	17	17	74.4	19.311	0	188.66	11	14	11	12	14	14	11	13	13	16	14	13	14	12	11	14	11	12	14	14	11	13	13	16	14	13	14	12
G3V529;Q9GZR7;B4DM03;F5GYL3;Q59FS7;A0A087WXU8;Q7Z4X3	DDX24	-0.211189	-0.166367	-0.0886016	0.235229	0.134344	0.164222	-0.148888	-0.299707	-0.18886	0.30306	0.385689	0.657582	0.880547	0.81165	40	8	56	91.48	0	323.31	32	32	33	16	16	12	19	17	13	37	35	13	11	14	3	3	4	1	0	0	2	0	0	7	6	0	0	0
G8JLB6;P31943;E9PCY7;D6RIU0;D6RBM0;D6RFM3;D6RIT2	HNRNPH1	-0.211189	-0.201081	-0.320208	0.299995	0.397431	0.283573	-0.250523	-0.29014	-0.309962	-0.0295045	-0.0864902	-0.10799	-0.0968589	-0.0339712	17	11	53	51.229	0	323.31	14	14	15	14	15	14	15	16	15	17	15	14	15	14	8	8	9	8	9	9	9	10	10	11	9	9	9	8
D3YTB1;A0A024R2G7;F8W727;P62910	RPL32	-0.210688	-0.197447	-0.133511	0.233133	0.243427	0.230291	0.20466	0.197822	0.153157	0.00100915	0.0355937	-0.0930446	-0.115276	-0.0836989	14	14	64.7	15.616	0	92.076	7	11	11	10	10	12	10	9	13	10	9	10	8	10	7	11	11	10	10	12	10	9	13	10	9	10	8	10
B2R4C1;P62899;H7C2W9;C9JU56;B7Z4E3;B7Z4C8;B8ZZK4	RPL31	-0.210354	-0.1945	-0.144049	0.236926	0.256592	0.318664	0.232372	0.216479	-0.0311722	-0.0277884	-0.0692283	-0.179568	-0.0116375	-0.134429	14	14	56.8	14.495	0	73.463	10	6	3	10	10	9	5	7	5	8	7	7	8	3	10	6	3	10	10	9	5	7	5	8	7	7	8	3
Q53XL8;Q53HB3;P62191	PSMC1	-0.210354	-0.158784	-0.185796	-0.0573948	-0.0356181	-0.0266789	-0.440102	-0.340784	-0.277803	-0.101334	-0.108529	0.106994	0.157799	0.0656345	29	29	70.2	49.184	0	323.31	18	22	20	27	23	24	22	20	19	19	18	22	20	21	18	22	20	27	23	24	22	20	19	19	18	22	20	21
Q92769;B3KUJ5	HDAC2	-0.210187	-0.252594	-0.150693	-0.00961614	-0.081021	-0.107695	0.0202185	0.073048	-0.00641948	0.123754	0.059155	-0.0236055	-0.126788	-0.0657088	20	13	62.1	55.364	0	243.05	12	12	11	11	10	12	13	13	14	12	16	14	12	7	6	7	6	7	7	7	10	7	10	8	10	8	7	4
Q53F88;P29083;E9PER7	GTF2E1	-0.21002	-0.0506602	-0.00810823	-0.218816	0.0112338	-0.0132682	-0.38026	-0.281435	-0.333193	-0.0221591	0.329716	0.537057	0.240081	0.361836	11	11	38.7	40.118	0	180.29	3	8	4	4	6	4	8	6	5	5	4	3	4	2	3	8	4	4	6	4	8	6	5	5	4	3	4	2
J3KTL2;Q07955;Q59FA2;A8K1L8	SRSF1	-0.209518	-0.0375315	-0.0543911	0.568755	0.560217	0.628895	-0.340452	-0.258871	-0.4224	0.376502	0.312911	0.048611	-0.0374406	0.0634895	14	13	46.6	28.329	0	95.469	11	13	10	13	12	13	12	13	12	11	13	12	12	12	11	13	10	13	12	12	12	13	12	11	13	12	12	12
B4DQI5;Q96S90	LYSMD1	-0.20935	-0.436731	-1.3913	NaN	NaN	NaN	NaN	NaN	NaN	NaN	NaN	NaN	NaN	NaN	5	5	27.8	24.975	0	6.5994	2	5	3	0	0	1	1	0	1	0	0	0	1	0	2	5	3	0	0	1	1	0	1	0	0	0	1	0
Q6IAP9;Q5T1M7;Q59EL4;O43172;B2R7V4	PRPF4	-0.209183	-0.108476	-0.140017	-0.0293854	-0.0508057	-0.0149881	-0.243996	-0.276515	-0.31549	-0.193957	-0.208177	-0.110579	-0.172996	-0.0414073	25	25	64.5	58.306	0	323.31	19	19	16	22	20	20	23	22	23	19	22	18	18	15	19	19	16	22	20	20	23	22	23	19	22	18	18	15
O15160;Q96HT3;E7EQB9	POLR1C	-0.209016	-0.211081	-0.339738	-0.741876	-0.635939	-0.561758	-0.185285	-0.187887	-0.264131	-0.0450236	0.0502798	0.168546	0.179954	0.291534	13	7	53.2	39.249	0	323.31	9	11	8	6	7	3	11	12	12	10	11	12	9	9	4	6	4	3	4	3	7	7	7	6	7	7	5	5
Q9NQP4;E9PQY2;B2R548	PFDN4	-0.209016	-0.137281	-0.174282	-0.0163983	0.00971545	-0.0185995	0.154241	0.159237	0.147322	-0.0981982	-0.186293	-0.116828	-0.145368	-0.158888	8	8	52.2	15.314	0	193.72	5	6	4	6	8	8	5	5	4	6	7	6	6	5	5	6	4	6	8	8	5	5	4	6	7	6	6	5
Q8WVC2;Q6FGH5;P63220;Q9BYK1	RPS21	-0.208849	-0.156131	-0.371849	0.0688228	0.118562	0.193713	0.118973	0.126251	0.0985694	0.121122	0.186151	-0.154165	-0.0661535	-0.0329406	13	13	92.6	8.85	0	323.31	10	10	10	13	12	11	8	9	9	9	9	10	11	9	10	10	10	13	12	11	8	9	9	9	9	10	11	9
P52306;B3KNU0;B7Z4M5	RAP1GDS1	-0.208681	-0.286628	-0.15174	-0.00752741	0.0535361	0.0785318	0.00161937	0.0363318	0.0182303	0.338116	0.379586	0.185233	0.140619	0.242826	25	2	51.2	66.316	0	323.31	20	16	15	20	19	19	17	14	15	22	20	16	15	10	0	0	0	1	1	1	0	0	0	1	1	0	1	0
Q86SF2;H0YAH3	GALNT7	-0.208012	-0.312743	-0.283302	-0.274415	-0.087643	-0.360203	NaN	NaN	NaN	0.290091	0.528214	NaN	-0.289031	NaN	18	18	31.5	75.388	0	62.012	16	12	15	4	6	4	1	2	1	11	10	2	3	0	16	12	15	4	6	4	1	2	1	11	10	2	3	0
A0A024R2W4;Q14118	DAG1	-0.207845	0.463245	-0.652025	0.0223969	-0.144269	0.331528	-0.377325	0.443524	0.366358	-0.914635	NaN	0.0600166	0.28036	-0.000635332	10	10	12.8	97.539	0	21.251	6	5	3	4	4	3	4	2	3	4	3	9	7	7	6	5	3	4	4	3	4	2	3	4	3	9	7	7
A8KA82;Q13217;X6R9L0	DNAJC3	-0.207677	-0.0326323	-0.239177	-0.0892943	-0.147425	-0.117966	0.267235	0.294702	0.320144	-0.326587	-0.250269	-0.131664	-0.154636	-0.197157	28	28	58.7	57.579	0	323.31	4	9	7	19	18	18	25	25	26	12	12	16	13	17	4	9	7	19	18	18	25	25	26	12	12	16	13	17
B3KNP2;O95149;H3BRI5;H3BUB4;H3BSK1	SNUPN	-0.207677	0.368175	-0.0958017	NaN	NaN	-0.262494	NaN	NaN	NaN	0.732986	0.406843	0.666459	0.439267	0.788966	6	6	18.7	45.828	0	45.26	2	2	2	1	0	2	1	1	1	2	6	3	4	4	2	2	2	1	0	2	1	1	1	2	6	3	4	4
Q7L5D6;A0A024R847	GET4;C7orf20	-0.20751	-0.0933611	-0.453471	0.044612	-0.00581246	0.0899135	-0.247322	-0.157142	-0.282832	-0.279969	-0.213955	-0.0573236	0.110022	-0.098431	8	5	31.2	36.504	0	210.87	5	7	6	7	5	6	5	5	4	6	5	5	6	6	3	4	4	5	3	4	3	3	3	4	3	3	4	4
Q96QZ7;H7C4U7;H7C535;A0A087WXD2	MAGI1	-0.207342	-0.738809	-0.420304	NaN	NaN	NaN	NaN	NaN	NaN	0.18449	0.127847	NaN	NaN	0.119682	13	1	13.1	164.58	0	43.747	4	2	9	1	1	1	1	1	1	6	8	0	1	2	1	1	0	1	1	1	1	1	1	1	1	0	1	1
O75153	CLUH	-0.20684	-0.206949	-0.275147	-0.654769	-0.578287	-0.68165	0.378986	0.381872	0.427245	0.556456	0.595529	0.572149	0.494702	0.480302	53	1	55.3	146.67	0	323.31	44	38	41	21	21	24	38	30	33	37	44	41	38	43	1	1	1	0	0	0	1	1	1	1	1	1	1	1
V9HVY8;Q8TBZ6;D6R954;X6REK4	HEL-S-88;TRMT10A	-0.20684	-0.0296111	-0.151566	NaN	NaN	NaN	-0.375461	-0.0627067	-0.0792451	NaN	NaN	NaN	NaN	NaN	8	8	31.6	39.718	0	24.156	6	6	5	0	1	0	2	2	2	1	1	1	0	1	6	6	5	0	1	0	2	2	2	1	1	1	0	1
A6NFX8;Q9UKK9;A6NJU6;A6NCQ0	NUDT5	-0.206672	-0.265009	-0.164258	-0.0534895	-0.0929762	-0.0621783	0.271147	0.217491	0.271687	-0.0202783	0.046514	-0.0588769	-0.157445	-0.150499	18	15	80.6	25.895	0	323.31	12	15	12	13	12	12	12	12	13	15	15	14	15	15	11	14	11	12	11	11	11	11	12	14	13	13	12	14
B4DNR3;V9HW87;Q96IU4;F8W9U3;B4DQI4	HEL-S-299;ABHD14B	-0.206505	-0.205225	-0.195537	-0.224358	-0.118176	-0.225352	-0.0530092	-0.0299792	0.00667522	-0.0683311	0.163584	-0.040556	-0.0142076	-0.0949433	10	10	68.1	19.796	0	323.31	8	8	8	7	7	7	6	7	6	7	7	8	8	10	8	8	8	7	7	7	6	7	6	7	7	8	8	10
A0A024RBX8;H0Y673;B4DIM6;Q7Z677	AP1S2;DKFZp779P0659	-0.206338	-0.0705573	-0.190587	0.055597	0.143592	0.128037	NaN	NaN	NaN	0.112068	0.24875	-0.18488	-0.172996	-0.075173	10	0	52.8	22.702	0	102.48	2	5	2	3	3	3	3	3	1	8	6	6	5	5	0	0	0	0	0	0	0	0	0	0	0	0	0	0
H0UI97;H0UI99;A0A0S2Z5X3;A0A0S2Z6H0;Q8N5A5;V9GY48	ZGPAT	-0.206002	-0.1556	-0.134568	-0.162716	0.218503	0.0961678	-0.563736	0.185289	NaN	0.0301585	-0.158741	0.434679	0.600176	0.323497	17	12	45.8	55.568	0	292.22	15	15	17	10	8	7	7	8	5	13	13	12	3	3	11	10	12	6	6	3	4	6	5	9	9	8	2	1
Q8N5I2;Q5T370;Q5T371;F2Z3I4	ARRDC1	-0.206002	0.253932	0.0585336	NaN	NaN	NaN	NaN	0.237389	NaN	0.601753	0.477727	-0.162857	0.0956343	-0.138816	8	8	30.9	45.981	0	45.798	4	2	3	0	1	0	2	4	3	3	3	5	3	2	4	2	3	0	1	0	2	4	3	3	3	5	3	2
Q9Y2G3;B4E3T1;H7C4W6;B3KSJ2	ATP11B	-0.205835	NaN	NaN	0.000265963	NaN	-0.197223	NaN	NaN	NaN	-0.00973686	-0.560732	-0.24305	0.0190167	-0.123477	8	8	10.8	134.19	0	27.314	2	1	1	1	1	1	0	0	0	4	5	5	7	6	2	1	1	1	1	1	0	0	0	4	5	5	7	6
C9JQV3;Q8N1F8	STK11IP	-0.205667	0.0517862	-0.294174	-0.051139	NaN	-0.0330966	-0.289354	-0.129437	-0.164331	0.237735	-0.335553	0.0541356	0.00625035	0.444963	24	12	29.4	120.26	0	119.29	13	15	15	6	1	3	3	6	4	5	7	5	4	3	6	6	10	4	1	1	2	4	3	3	4	3	3	1
Q9BZZ5	API5	-0.205164	-0.149928	-0.204888	-0.169654	-0.146794	-0.0804935	0.220316	0.226644	0.199476	-0.141991	-0.114516	-0.325838	-0.370488	-0.398604	28	1	62.2	59.004	0	323.31	21	23	21	21	21	21	24	23	25	19	23	20	20	18	0	1	0	1	1	1	1	1	1	1	0	1	1	1
Q9NRW7;B7Z360;B7Z1J7;B7Z5D4;A0A1B0GXI6;Q5T4Q0	VPS45	-0.204997	-0.23331	-0.367962	0.0292473	-0.015636	-0.0289118	0.134278	-0.0606819	0.107791	-0.411924	-0.358524	-0.669815	-0.622932	-0.585794	26	4	45.3	65.076	0	283.26	16	17	15	19	19	16	12	11	10	15	16	15	11	8	3	2	1	2	3	1	0	0	1	4	3	3	1	2
Q9UMS4	PRPF19	-0.204997	-0.141387	-0.168412	0.206826	0.19131	0.133693	-0.0429935	-0.0126412	0.0218147	-0.203929	-0.108979	-0.305641	-0.25484	-0.256849	21	21	75.2	55.18	0	323.31	15	14	14	16	17	17	18	18	17	15	15	14	14	15	15	14	14	16	17	17	18	18	17	15	15	14	14	15
A0A0S2Z5U1;Q8N183;A0A0S2Z5U2	NDUFAF2	-0.204326	-0.0836475	-0.218914	-0.736863	-0.822102	-0.75595	0.254045	0.243933	0.23559	-0.367604	-0.3223	-0.188754	-0.291468	-0.291583	11	11	61.5	19.856	0	121.82	8	11	10	9	9	9	10	10	8	8	10	10	9	11	8	11	10	9	9	9	10	10	8	8	10	10	9	11
B8YCP3;Q8N9A8;H3BUT5;B4DWN4	FLJ38101;CNEP1R1	-0.203991	NaN	NaN	NaN	NaN	0.478044	NaN	NaN	0.21968	NaN	NaN	NaN	-0.0199812	-0.154978	3	3	28.8	14.267	0	5.9424	2	1	1	2	2	2	1	1	2	1	1	1	2	2	2	1	1	2	2	2	1	1	2	1	1	1	2	2
B7Z4V2;V9HW84;P38646;Q8N1C8;B7Z1V7;B7Z4T3	HEL-S-124m;HSPA9	-0.203655	-0.211597	-0.20404	-0.276799	-0.31434	-0.31653	-0.267086	-0.255752	-0.246711	-0.497203	-0.44245	-0.139292	-0.174581	-0.192801	55	54	72.2	72.4	0	323.31	36	37	39	47	48	44	38	38	39	41	33	40	42	38	35	36	38	47	47	44	38	38	38	40	32	40	41	38
Q6FH36;O43447;C9JQD4;Q6FH57	PPIH	-0.203655	-0.253099	-0.244334	-0.0221507	0.0460275	-0.00206308	-0.237196	-0.182863	-0.207391	-0.385853	-0.328218	-0.185397	-0.1855	-0.128465	13	13	84.2	19.208	0	253.86	9	9	9	7	9	9	7	9	10	9	11	9	8	9	9	9	9	7	9	9	7	9	10	9	11	9	8	9
A0A0A0MQU4;Q96I15;B4DDP9;B4DVB4;H7C3V9;H7C277	SCLY	-0.203487	-0.235349	-0.00207762	-0.334021	-0.439324	-0.376641	0.213192	0.262451	0.168606	-0.302524	-0.216907	-0.320433	-0.47337	-0.450592	18	12	60.9	48.793	0	213.7	10	7	9	13	8	10	8	6	5	8	8	9	7	7	5	4	6	9	5	7	5	3	2	5	5	4	4	6
B9A6J2;Q15042;D3DP75	RAB3GAP1	-0.203487	-0.49919	-0.185967	-0.0405396	-0.0657697	-0.0314959	-0.111611	-0.143269	-0.144415	0.0391202	-0.01665	-0.264013	-0.187858	-0.146849	50	50	61.4	110.52	0	323.31	20	17	18	41	38	40	29	30	33	32	28	30	36	32	20	17	18	41	38	40	29	30	33	32	28	30	36	32
A0A024R850;Q96E11	MRRF	-0.20332	-0.161256	0.096688	-0.453182	-0.466956	-0.394753	0.25497	0.179614	0.153674	-0.272872	-0.137808	-0.285882	-0.231164	-0.105093	10	10	37.5	36.962	0	163.73	6	8	6	8	8	7	9	9	8	4	8	5	8	9	6	8	6	8	8	7	9	9	8	4	8	5	8	9
Q14257;A8MXP8;H0YL43	RCN2	-0.20332	-0.23212	0.00144924	-0.0160378	0.0609791	-0.0329189	-0.0871801	-0.0800738	0.0211416	-0.224659	-0.33071	-0.134078	-0.0587319	-0.208261	12	12	49.8	36.876	0	323.31	10	8	8	8	8	9	5	5	8	8	8	8	8	8	10	8	8	8	8	9	5	5	8	8	8	8	8	8
Q15596	NCOA2	-0.20332	-0.292407	-0.137734	-0.410446	-0.110118	0.142691	-0.0732677	-0.251796	-0.0828266	-0.339517	-0.221954	-0.223416	NaN	-0.358978	19	4	16.1	159.15	0	31.392	7	9	8	2	4	2	10	5	8	5	8	4	0	3	1	0	0	0	0	0	1	0	1	1	3	1	0	1
V9HWF3;Q8TCD5;J3KRC4;J3KSY6;J3KSX6	HEL74;NT5C	-0.203152	-0.406203	-0.325627	-0.385783	-0.340793	-0.389002	0.16329	0.0931642	0.15118	-0.523856	-0.588212	-0.218623	-0.0113714	0.0080044	15	15	75.1	23.382	0	174.76	10	11	9	8	9	9	13	12	12	6	9	4	7	5	10	11	9	8	9	9	13	12	12	6	9	4	7	5
Q9BRZ2	TRIM56	-0.202984	-0.218462	-0.289962	-0.301233	-0.223804	-0.428593	-0.433202	-0.619476	-0.975154	-0.456264	-0.291047	0.0435892	-0.242799	-0.100317	29	29	60	81.487	0	221.83	13	14	15	15	16	16	11	12	5	9	3	11	9	11	13	14	15	15	16	16	11	12	5	9	3	11	9	11
Q9BZ23;V9GYZ0;Q6P1K9	PANK2	-0.202648	NaN	NaN	-0.36779	0.0816311	0.916578	-0.794528	NaN	-0.297915	NaN	NaN	NaN	NaN	NaN	7	5	18.1	62.68	0	52.091	2	1	1	3	5	3	4	2	2	0	1	0	1	0	2	1	1	2	4	2	3	1	1	0	1	0	1	0
E5RI99;A0A024R9D3;P62888;E5RJH3	RPL30	-0.20248	-0.101206	-0.105121	0.232526	0.209789	0.176072	0.0775212	0.0361799	0.125925	-0.033865	0.00278414	-0.0825319	-0.200234	-0.222763	12	12	75.4	12.656	0	323.31	9	10	9	10	12	9	9	11	9	10	10	9	9	10	9	10	9	10	12	9	9	11	9	10	10	9	9	10
Q6IBN0;O43242;Q96N86;B3KNN7;B4DEB0;B4DV84;Q8N9M2;B4DPM7	PSMD3	-0.20248	-0.183191	-0.242506	-0.1239	-0.100841	-0.13282	-0.233378	-0.265025	-0.239136	-0.145479	-0.170337	-0.0284998	-0.109071	-0.123049	33	33	61.2	60.945	0	323.31	32	29	29	30	29	29	28	26	28	30	31	31	29	26	32	29	29	30	29	29	28	26	28	30	31	31	29	26
A8K517;P62266;D6RD47	RPS23	-0.202313	-0.16302	-0.184253	0.109865	0.0902939	0.108189	0.119307	0.169502	0.0851053	-0.0344868	0.0456967	0.0562451	0.0547818	0.0347225	12	12	51.7	15.807	0	239.33	10	10	11	11	11	11	9	10	9	11	9	11	10	11	10	10	11	11	11	11	9	10	9	11	9	11	10	11
O75436;B4DLT1;S4R3Q6;A8K3C1	VPS26A	-0.201809	-0.11987	-0.124862	-0.0386007	-0.275858	-0.457838	0.264011	0.187336	0.149292	-0.19029	-0.0475887	-0.220265	-0.0856666	-0.0364237	21	19	64.5	38.169	0	323.31	15	15	16	17	16	10	10	12	15	13	14	16	14	16	14	14	15	16	14	8	8	10	13	12	13	15	12	15
Q9NPI1;A0A024R6Q8	BRD7	-0.201641	-0.609133	-0.322282	NaN	NaN	NaN	-0.19889	-0.215594	-0.368881	-0.453865	NaN	NaN	NaN	NaN	6	6	16.4	74.138	0	19.544	2	4	3	0	0	1	6	4	2	3	2	0	1	1	2	4	3	0	0	1	6	4	2	3	2	0	1	1
A0A024R3R5	LBR	-0.201305	-0.231609	-0.195707	1.57714	1.50516	1.65493	0.669963	0.658231	0.681982	0.461098	0.560653	-0.44466	-0.429003	-0.441609	21	2	30.4	70.729	0	323.31	9	13	10	7	8	6	18	16	17	17	18	15	13	13	1	1	1	1	1	1	2	1	1	1	1	0	0	0
A0A024R711;O00308;B4DIN7;B4DHF6	WWP2	-0.201137	-0.510118	-0.458819	NaN	NaN	NaN	NaN	NaN	NaN	0.125181	-0.0960364	0.0497142	-0.0231821	-0.417974	11	9	17.1	98.911	0	47.694	8	7	4	1	2	1	1	1	0	6	8	4	3	3	6	6	3	0	1	0	0	1	0	5	7	4	2	2
A0A0S2Z5I7;A0A087X020;Q9Y3A5	SBDS	-0.200969	-0.128685	-0.138963	0.3326	0.257258	0.255034	0.0699673	0.0782754	0.145271	-0.284904	-0.368803	-0.35314	-0.3617	-0.388346	18	18	62.8	28.763	0	323.31	14	12	12	14	15	15	11	12	13	12	15	16	17	16	14	12	12	14	15	15	11	12	13	12	15	16	17	16
P18077;C9K025;F8WBS5;F8WB72	RPL35A	-0.200801	-0.247707	-0.0986741	0.103467	0.19904	0.0810517	0.0791193	0.143536	0.0159228	-0.0229421	0.0377069	-0.150858	-0.158648	-0.168339	14	14	60	12.538	0	51.856	9	8	5	8	12	10	7	7	5	8	5	8	9	7	9	8	5	8	12	10	7	7	5	8	5	8	9	7
[truncated: 6,385 more rows]
[truncated: 15 more columns]
