# Supplementary material for: Identification of the Cysteine Protease Legumain as a Potential Chronic Hypoxia-Specific Multiple Myeloma Target Gene
Source: Cells. 2022 Jan 15;11(2):292. doi: 10.3390/cells11020292 (PMC8773999; doi:10.3390/cells11020292)
Supplement: Supplementary file 1 [file cells-11-00292-s001.zip › cells-1465172 - supplementary/supplementary-figures and tables/Supplementary Table S2.xlsx]

## Sheet: Tabelle1
LP1_R1	LP1_R2	LP1_R3	HS5_R1	HS5_R2	HS5_R3	OPM2_R1	OPM2_R2	RPMI_R1	RPMI_R2	RPMI_R3	C: T-test Significant	C: t-Diff >1	C: t-Diff <-1	N: Peptides	N: Razor + unique peptides	N: Unique peptides	N: Sequence coverage [%]	N: Unique + razor sequence coverage [%]	N: Unique sequence coverage [%]	N: Mol. weight [kDa]	N: Q-value	N: Score	N: Intensity	N: Intensity L	N: Intensity H	N: Peptides L1_253_LP1_R1	N: Peptides L10_248_HS5_R2	N: Peptides L11_249_HS5_R3	N: Peptides L2_254_LP1_R2	N: Peptides L3_255_LP1_R3	N: Peptides L4_256_OPM2_R1	N: Peptides L5_257_OPM2_R2	N: Peptides L6_258_RPMI_R1	N: Peptides L7_259_RPMI_R2	N: Peptides L8_260_RPMI_R3	N: Peptides L9_247_HS5_R1	N: Unique peptides L1_253_LP1_R1	N: Unique peptides L10_248_HS5_R2	N: Unique peptides L11_249_HS5_R3	N: Unique peptides L2_254_LP1_R2	N: Unique peptides L3_255_LP1_R3	N: Unique peptides L4_256_OPM2_R1	N: Unique peptides L5_257_OPM2_R2	N: Unique peptides L6_258_RPMI_R1	N: Unique peptides L7_259_RPMI_R2	N: Unique peptides L8_260_RPMI_R3	N: Unique peptides L9_247_HS5_R1	N: Intensity L1_253_LP1_R1	N: Intensity L10_248_HS5_R2
-1.47787	-1.50786	-1.444	-1.27007	-1.3694	-1.34473	-1.61598	-1.38962	-0.809142	-0.988343	NaN	+	Discard	Keep	5	5	5	42.7	42.7	42.7	17.17	0	50.462	6732400000	1688600000	5043900000	4	3	4	5	4	3	3	2	2	1	4	4	3	4	5	4	3	3	2	2	1	4	1181100000	254790000
-0.0110912	-0.118246	-0.125039	-0.212201	-0.0053596	-0.282869	-0.384226	-0.366111	-0.555137	-0.528552	-0.465674	+	Discard	Discard	16	16	16	21.9	21.9	21.9	130.8	0	238.07	6004800000	2212500000	3792200000	7	9	6	9	10	11	10	10	7	8	6	7	9	6	9	10	11	10	10	7	8	6	473460000	454180000
1.53627	1.46354	1.49478	0.425699	0.426385	0.401422	0.58478	0.60663	0.792098	0.825617	0.914095	+	Discard	Discard	37	37	23	71.4	71.4	48.6	72.691	0	323.31	257880000000	147150000000	110720000000	30	23	22	30	27	35	35	28	31	26	25	17	13	14	17	15	21	21	16	17	15	16	16597000000	5909400000
1.91864	1.72975	1.73212	1.71587	1.63963	1.63126	2.31421	2.4397	1.03865	1.06778	1.06477	+	Keep	Discard	38	30	30	91.5	77.2	77.2	39.455	0	323.31	444240000000	282250000000	161990000000	27	26	22	30	28	22	27	27	26	29	25	22	21	17	23	23	18	22	22	20	24	20	31955000000	28935000000
0.599475	0.714451	0.673585	0.289262	0.30484	0.355253	0.592973	0.487671	0.0743563	0.0794481	0.00433451	+	Discard	Discard	9	9	9	49.4	49.4	49.4	28.342	0	290.34	16679000000	7806900000	8872400000	7	7	7	6	5	6	6	7	7	7	6	7	7	7	6	5	6	6	7	7	7	6	1040300000	1228700000
NaN	NaN	NaN	NaN	NaN	NaN	NaN	NaN	0.842541	0.8619	0.804336	+	Discard	Discard	7	7	7	36.6	36.6	36.6	34.197	0.00024835	3.6356	854770000	528930000	325850000	0	0	0	0	0	0	0	5	4	4	0	0	0	0	0	0	0	0	5	4	4	0	0	0
0.899386	1.0855	1.0412	NaN	NaN	NaN	1.03151	0.861843	0.408361	0.417804	0.101083	+	Discard	Discard	4	4	2	14.6	14.6	9.2	33.182	0	33.34	1723200000	903830000	819370000	1	0	0	1	2	1	1	2	1	2	0	1	0	0	1	2	1	1	1	1	1	0	121350000	0
-0.459404	-0.435354	-0.526865	-0.211977	-0.322196	-0.0914612	-0.714069	-0.625909	-0.261317	-0.123234	-0.212035	+	Discard	Discard	12	12	12	47.5	47.5	47.5	37.646	0	227.41	10199000000	3784400000	6414700000	8	8	6	10	7	5	8	6	6	4	8	8	8	6	10	7	5	8	6	6	4	8	720600000	1049000000
0.414756	0.535921	0.416152	0.197544	0.149314	0.163214	0.261425	0.118695	0.286597	0.179022	0.254413	+	Discard	Discard	12	12	11	28	28	23.9	53.254	0	230.94	10795000000	5001500000	5793900000	9	9	10	7	6	10	10	8	9	7	7	8	8	9	6	5	9	9	7	8	6	6	949600000	574580000
0.763222	0.789572	0.823669	0.582975	0.67891	0.606776	0.109888	0.225931	0.25394	0.153774	0.251739	+	Discard	Discard	15	15	13	75.7	75.7	63.3	23.48	0	184.58	21817000000	10140000000	11677000000	7	14	12	7	7	5	9	3	5	6	15	5	12	10	6	5	4	7	2	4	5	13	566130000	5993100000
0.947547	0.589963	0.348134	0.079919	0.319262	0.174583	0.439547	0.501729	0.316296	NaN	0.709622	+	Discard	Discard	11	11	5	13.8	13.8	6.4	116.13	0	21.404	6268700000	3447600000	2821100000	3	8	5	3	3	4	3	2	1	2	10	1	3	2	1	1	2	1	1	0	1	4	52298000	502230000
1.00927	0.882742	0.85259	0.46426	0.510662	0.483417	0.762548	0.813694	0.0636606	0.070667	0.0309082	+	Discard	Discard	6	6	6	52.8	52.8	52.8	12.199	0	237.77	36444000000	18539000000	17904000000	5	6	6	5	6	6	6	5	6	6	6	5	6	6	5	6	6	6	5	6	6	6	1746700000	4975800000
0.11985	0.1634	0.07465	0.388632	0.427659	0.373993	0.765188	0.717351	0.350572	0.284875	0.404931	+	Discard	Discard	51	51	51	52.4	52.4	52.4	153.97	0	323.31	22994000000	10448000000	12546000000	28	31	23	26	31	9	7	40	33	41	26	28	31	23	26	31	9	7	40	33	41	26	984880000	1492500000
-0.434048	-0.423377	-0.477567	-0.801889	-0.790105	-0.809551	-0.157339	-0.134859	-0.31548	-0.282429	-0.328401	+	Discard	Discard	21	21	20	58.7	58.7	56.3	56.157	0	323.31	69433000000	28135000000	41298000000	16	16	14	18	16	16	18	20	20	18	19	16	15	13	17	15	15	17	19	19	17	18	1592700000	4293100000
0.298684	0.303565	0.299467	0.149427	0.100422	0.114305	0.311785	0.275403	0.476315	0.441079	0.494063	+	Discard	Discard	50	50	50	47.3	47.3	47.3	155.2	0	323.31	62460000000	29272000000	33187000000	31	41	39	34	40	41	38	41	42	42	41	31	41	39	34	40	41	38	41	42	42	41	2419100000	7640200000
0.115837	-0.00584382	0.0793539	0.212021	0.268113	0.184547	0.116205	0.13724	0.0433182	0.0142859	0.143341	+	Discard	Discard	12	12	12	70.1	70.1	70.1	25.734	0	323.31	51793000000	21264000000	30530000000	9	11	9	10	11	8	9	7	9	10	10	9	11	9	10	11	8	9	7	9	10	10	2891500000	4339300000
-0.417501	-0.359482	-0.433129	-1.05134	-1.20972	-1.11939	-0.58819	-0.333853	-0.240066	-0.288299	-0.303154	+	Discard	Discard	12	12	12	28.7	28.7	28.7	50.478	0	323.31	32934000000	12597000000	20337000000	8	7	7	8	8	9	11	8	7	8	7	8	7	7	8	8	9	11	8	7	8	7	1422600000	1786700000
-0.0678419	-0.195887	-0.0670189	-0.25127	-0.0404434	-0.199792	-0.0968524	-0.18958	-0.214068	-0.386767	-0.265446	+	Discard	Discard	15	15	15	40.2	40.2	40.2	57.65	0	124.29	4122200000	1532100000	2590100000	5	9	9	4	6	6	6	5	3	4	9	5	9	9	4	6	6	6	5	3	4	9	321010000	316220000
-0.777505	-0.23348	-0.280859	-0.424322	-0.621768	-0.76323	-0.647407	-0.768539	-0.212293	0.078545	-0.182954	+	Discard	Discard	11	11	11	36	36	36	32.562	0	23.393	3559500000	1367300000	2192300000	3	5	2	7	5	7	6	6	5	8	4	3	5	2	7	5	7	6	6	5	8	4	90932000	235000000
-0.0922085	-0.101206	-0.124508	-0.311511	-0.425281	-0.347812	-0.340032	-0.31292	-0.117777	-0.188904	-0.0645216	+	Discard	Discard	28	28	28	82.1	82.1	82.1	38.449	0	323.31	68396000000	26497000000	41898000000	18	19	15	19	18	16	22	18	12	12	21	18	19	15	19	18	16	22	18	12	12	21	3184200000	9357800000
0.0604609	0.127815	0.196914	0.26643	0.363949	0.354705	0.0608539	0.109527	0.106664	0.210514	0.208158	+	Discard	Discard	63	63	63	61.2	61.2	61.2	141.15	0	323.31	47438000000	19796000000	27641000000	33	34	36	36	42	44	47	47	41	41	39	33	34	36	36	42	44	47	47	41	41	39	2486700000	3485000000
-0.604887	-0.569565	-0.40861	-0.37889	-0.35206	-0.3219	-0.349147	-0.388791	-0.521429	-0.456308	-0.616131	+	Discard	Discard	21	21	21	41.5	41.5	41.5	69.525	0	260.7	12384000000	4411600000	7972300000	12	12	10	15	15	14	10	13	10	13	11	12	12	10	15	15	14	10	13	10	13	11	885770000	1043000000
0.103415	0.0666825	0.0269807	0.190251	0.217872	0.22998	0.297882	0.320741	0.130137	0.22349	0.18173	+	Discard	Discard	35	35	35	48.1	48.1	48.1	93.233	0	200	48650000000	20220000000	28430000000	17	20	18	15	18	21	25	16	20	20	21	17	20	18	15	18	21	25	16	20	20	21	2239300000	3755000000
-1.79434	-1.60719	-1.70997	NaN	NaN	NaN	-0.492992	-0.545726	-1.40869	-1.49488	-1.54528	+	Discard	Keep	8	8	8	25.1	25.1	25.1	54.047	0	13.003	5854800000	2351200000	3503600000	1	1	1	3	4	5	4	7	4	4	0	1	1	1	3	4	5	4	7	4	4	0	36778000	0
NaN	NaN	NaN	NaN	NaN	NaN	NaN	NaN	-0.356818	-0.389614	-0.360685	+	Discard	Discard	21	21	20	68.5	68.5	66.5	37.567	0	275.44	12410000000	5693600000	6716300000	0	0	0	0	0	1	1	19	15	18	0	0	0	0	0	0	0	0	19	14	17	0	0	0
0.320623	0.637038	0.614835	0.576265	0.550546	0.502361	0.173075	0.185368	-0.0772468	-0.0126131	0.293274	+	Discard	Discard	43	43	12	45.5	45.5	13.3	147.23	0	323.31	28851000000	13210000000	15641000000	9	33	33	8	10	9	9	6	10	6	38	0	10	10	0	0	0	0	0	0	0	11	236260000	9054700000
-0.15488	-0.195887	-0.0357537	-0.446191	-0.299325	-0.408129	-0.592162	-0.684701	-0.439683	-0.559625	-0.334616	+	Discard	Discard	21	21	21	48.3	48.3	48.3	47.091	0	237.75	23388000000	8435400000	14952000000	15	15	14	15	15	13	16	9	10	10	15	15	15	14	15	15	13	16	9	10	10	15	3600200000	2116400000
1.98867	1.1816	1.66638	NaN	NaN	NaN	1.00591	1.09225	0.477028	0.557878	0.54042	+	Keep	Discard	14	14	13	28.3	28.3	26.9	61.409	0	323.31	25415000000	14924000000	10491000000	3	0	0	3	2	3	7	12	12	12	0	3	0	0	3	2	3	7	11	12	12	0	112210000	0
0.251483	0.286446	0.268829	0.408106	0.365581	0.379771	0.223392	0.240869	0.256575	0.282857	0.281047	+	Discard	Discard	20	15	15	65.9	58.5	58.5	28.218	0	323.31	109500000000	49024000000	60479000000	12	18	13	15	13	13	15	15	14	14	19	8	14	9	10	9	9	10	10	10	10	14	3162000000	14341000000
NaN	NaN	NaN	-0.674067	-0.369047	-0.341461	NaN	NaN	-0.534378	-0.355772	-0.26843	+	Discard	Discard	6	6	6	15.3	15.3	15.3	46.564	0	11.057	1869200000	797250000	1072000000	0	2	3	0	0	0	1	3	4	3	2	0	2	3	0	0	0	1	3	4	3	2	0	203400000
0.125068	1.0558	0.0180889	2.49018	1.61073	1.97914	1.48213	1.53393	1.08621	1.07756	1.25368	+	Keep	Discard	25	16	12	44.7	30.5	24.2	81.744	0	202.03	4957600000	3397800000	1559800000	7	7	9	6	16	11	7	14	21	22	20	5	5	5	5	7	8	3	10	8	11	10	103070000	125960000
-0.236747	-0.247876	-0.18922	-0.288777	-0.354505	-0.40776	-0.180944	-0.179268	-0.166791	-0.0675764	-0.150919	+	Discard	Discard	30	30	2	83	83	6.4	42.918	0	323.31	158830000000	64367000000	94460000000	19	28	21	24	24	21	25	27	24	27	24	2	2	2	2	2	2	2	2	2	2	2	6158700000	20168000000
-3.03359	-3.09014	-2.97955	-1.65521	-1.72473	-1.84855	NaN	NaN	-2.58981	-2.72422	-2.80921	+	Discard	Keep	24	24	24	71.1	71.1	71.1	40.422	0	323.31	217940000000	50540000000	167400000000	20	21	20	20	21	0	0	22	20	21	22	20	21	20	20	21	0	0	22	20	21	22	10218000000	18672000000
0.153096	0.167072	-0.00509536	0.228245	0.136138	0.235162	0.252463	0.378544	0.339851	0.338101	0.315696	+	Discard	Discard	18	18	15	48.2	48.2	41.9	49.301	0	286.62	30113000000	12824000000	17290000000	9	11	11	11	11	8	12	12	14	12	14	7	9	9	9	9	6	10	10	12	10	11	752710000	3169500000
-0.316937	-0.00316348	-0.167547	-0.426142	-0.428392	-0.386868	-0.3841	-0.328612	-0.244912	-0.216488	-0.185833	+	Discard	Discard	38	38	38	68.8	68.8	68.8	77.003	0	286.7	45037000000	28986000000	16051000000	10	33	32	7	11	12	9	13	15	9	34	10	33	32	7	11	12	9	13	15	9	34	339820000	10096000000
-0.0800646	-0.0854839	-0.21723	-0.55862	-0.512391	-0.501089	-0.400802	-0.52593	-0.249371	-0.258956	-0.276445	+	Discard	Discard	16	16	16	39.6	39.6	39.6	50.143	0	174.2	26966000000	10787000000	16179000000	11	10	8	12	11	9	14	10	9	9	9	11	10	8	12	11	9	14	10	9	9	9	1593700000	1939100000
0.324988	0.292346	0.357854	0.207155	0.203567	0.199892	0.33263	0.413907	0.174571	0.182529	0.224234	+	Discard	Discard	24	24	20	58.3	58.3	49.9	58.022	0	323.31	50927000000	22643000000	28284000000	19	18	14	17	13	13	12	12	13	10	18	17	15	13	15	12	11	11	10	11	10	17	4017300000	7385000000
-0.375868	-0.0094755	-0.124862	-0.345947	-0.489253	-0.105959	NaN	-0.439262	-0.365972	-0.52099	-0.663512	+	Discard	Discard	22	22	11	31.5	31.5	11.2	105.95	0	114.16	3652600000	1081500000	2571100000	2	9	9	5	2	1	2	7	9	8	10	1	3	3	3	0	1	1	1	4	3	4	55423000	306250000
-0.286202	-0.368062	-0.186995	0.0397619	0.0196194	-0.121232	-0.451584	-0.339469	-0.322903	-0.374173	-0.363243	+	Discard	Discard	13	13	13	62.5	62.5	62.5	31.874	0	323.31	20962000000	8492200000	12470000000	11	11	9	9	9	9	9	9	10	8	10	11	11	9	9	9	9	9	9	10	8	10	1904400000	1995100000
NaN	NaN	NaN	1.0565	1.03696	1.01455	NaN	NaN	NaN	NaN	NaN	+	Keep	Discard	32	32	1	39.7	39.7	2	92.873	0	183.36	38554000000	21074000000	17480000000	0	31	29	0	0	0	0	0	0	0	30	0	1	1	0	0	0	0	0	0	0	0	0	13445000000
-0.369735	-0.39326	-0.425747	-0.072956	-0.134184	-0.136922	-0.0848411	-0.168892	-0.448866	-0.448356	-0.467719	+	Discard	Discard	30	30	30	60.7	60.7	60.7	81.224	0	323.31	117650000000	51727000000	65926000000	20	23	22	23	21	25	19	26	30	26	24	20	23	22	23	21	25	19	26	30	26	24	2678500000	7374400000
-0.714264	-0.523179	-0.723287	-0.178166	-0.354954	-0.473306	-0.404023	-0.437297	-0.653085	-0.628148	-0.647481	+	Discard	Discard	15	15	15	62.2	62.2	62.2	39.834	0	261.69	40035000000	15603000000	24432000000	10	15	12	10	10	10	12	13	12	12	13	10	15	12	10	10	10	12	13	12	12	13	1813700000	4598000000
0.0726779	0.576678	0.0895976	0.630144	0.533127	0.418015	0.409378	0.417553	0.82584	1.03182	0.992025	+	Discard	Discard	25	25	24	48.2	48.2	46.7	77.504	0	175	9556000000	4060700000	5495300000	4	10	14	5	2	11	11	10	13	11	14	4	9	14	4	2	10	11	9	13	10	14	107210000	521970000
-0.178321	-0.385263	-0.323079	NaN	NaN	NaN	-0.496152	-0.359942	NaN	-0.169157	-0.162369	+	Discard	Discard	12	12	12	59.8	59.8	59.8	23.743	0	147.62	3507000000	1402400000	2104700000	6	1	0	7	6	2	7	1	4	5	0	6	1	0	7	6	2	7	1	4	5	0	211300000	6687100
-0.422436	-1.02675	-0.381917	-0.260277	-0.172862	-0.107695	-0.367098	-0.375067	-0.448543	-0.631712	-0.649695	+	Discard	Discard	39	39	16	46.1	46.1	17	122.84	0	310.26	7838100000	2803400000	5034700000	4	26	22	7	10	15	18	16	13	16	27	0	9	7	3	4	5	6	5	6	7	8	148930000	1518200000
1.08054	1.01694	1.01752	0.117117	0.229741	0.279041	0.358613	0.718312	0.369457	0.29106	0.308789	+	Discard	Discard	6	6	6	32.7	32.7	32.7	19.206	0	139.71	30612000000	16471000000	14141000000	5	3	3	6	5	3	3	5	5	5	3	5	3	3	6	5	3	3	5	5	5	3	2234400000	1068300000
-0.623497	-0.604933	-0.459858	-1.33643	-1.3302	-1.17545	-0.644849	-0.430648	-0.601507	-0.547133	-0.614794	+	Discard	Discard	103	103	103	43.4	43.4	43.4	350.68	0	323.31	21531000000	7705600000	13826000000	50	53	50	42	33	35	25	82	68	78	64	50	53	50	42	33	35	25	82	68	78	64	877940000	2607000000
0.619484	0.729114	0.346074	0.078782	0.294404	0.312297	0.32012	0.287861	0.319522	0.141006	0.202327	+	Discard	Discard	8	8	8	25	25	25	38.964	0	13.342	2930000000	1464100000	1465900000	5	5	3	3	3	6	4	3	5	5	4	5	5	3	3	3	6	4	3	5	5	4	162500000	268290000
NaN	NaN	NaN	1.11657	1.09216	1.1785	NaN	NaN	NaN	NaN	NaN	+	Keep	Discard	9	9	9	15.5	15.5	15.5	81.979	0	9.8629	929980000	539940000	390040000	0	5	4	0	1	0	0	0	0	0	4	0	5	4	0	1	0	0	0	0	0	4	0	409380000
-0.141402	-0.157369	-0.221102	-0.0463346	0.00107568	-0.024441	-0.234582	-0.196134	-0.0895949	-0.148733	-0.124191	+	Discard	Discard	16	16	9	86.2	86.2	53	20.697	0	323.31	398770000000	166120000000	232650000000	12	13	14	14	13	14	12	13	13	14	15	6	6	7	7	6	7	6	7	6	7	8	16798000000	30647000000
-0.673026	-0.678101	-1.14376	-0.399557	-0.441213	-0.501313	-0.398941	-0.689244	-0.276082	-0.265914	-0.295663	+	Discard	Discard	6	6	6	44.5	44.5	44.5	15.128	0	58.599	2765500000	1003600000	1762000000	2	3	2	2	2	2	3	3	3	2	4	2	3	2	2	2	2	3	3	3	2	4	183310000	278680000
0.48308	0.284695	0.408722	NaN	NaN	NaN	NaN	0.66196	0.264368	0.345806	0.337109	+	Discard	Discard	21	21	21	39.3	39.3	39.3	71.949	0	199.72	13233000000	5225000000	8008100000	8	0	0	9	7	2	3	13	11	15	1	8	0	0	9	7	2	3	13	11	15	1	309330000	0
-0.331883	-0.580812	-0.764515	-0.163576	-0.246277	-0.147223	-0.563256	-0.5679	-0.51938	-0.505535	-0.384991	+	Discard	Discard	13	13	13	82	82	82	18.154	0	172.95	18605000000	6740500000	11865000000	8	10	9	7	8	6	7	6	7	6	9	8	10	9	7	8	6	7	6	7	6	9	1149600000	2450500000
0.185027	0.276635	0.213782	0.596981	0.573014	0.600604	0.28955	0.39434	0.486142	0.489755	0.431214	+	Discard	Discard	22	20	20	61.3	59.9	59.9	48.043	0	261.72	66220000000	32247000000	33973000000	12	18	16	15	11	9	14	9	8	8	16	10	16	14	13	9	8	12	8	7	7	14	2561800000	15472000000
0.663179	0.64639	0.677577	0.806058	0.887762	0.815043	0.911615	0.825198	-0.105395	0.383614	0.209627	+	Discard	Discard	16	16	16	23	23	23	94.474	0	52.544	4187500000	2358100000	1829500000	10	12	10	12	9	8	5	5	4	5	14	10	12	10	12	9	8	5	5	4	5	14	316080000	764260000
0.748818	0.651575	0.723884	0.261405	0.403602	0.414565	0.651543	0.818794	0.550395	0.279658	0.453676	+	Discard	Discard	25	25	25	46.4	46.4	46.4	80.926	0	323.31	14706000000	7208900000	7496600000	20	10	9	23	21	16	12	12	12	10	8	20	10	9	23	21	16	12	12	12	10	8	2457900000	644140000
-0.493359	-0.420139	-0.385005	-0.50719	-0.390354	-0.255445	-0.467608	-0.501173	-0.27511	-0.207223	-0.317024	+	Discard	Discard	16	16	16	45.5	45.5	45.5	37.535	0	182.6	22772000000	8728400000	14043000000	10	11	9	13	9	10	12	13	10	10	10	10	11	9	13	9	10	12	13	10	10	10	2130900000	1301100000
-0.770569	-0.875468	-0.769055	-0.290506	-0.313604	-0.353345	-0.719375	-0.599723	-0.730966	-0.636609	-0.759166	+	Discard	Discard	17	17	17	55.2	55.2	55.2	46.291	0	226.91	31820000000	11921000000	19899000000	15	12	12	15	14	14	14	16	12	11	15	15	12	12	15	14	14	14	16	12	11	15	3143100000	3592300000
-0.606648	-0.596644	-0.714881	-0.214733	-0.280222	-0.294213	-0.438431	-0.471711	-0.175669	-0.154502	-0.169862	+	Discard	Discard	36	34	13	63.3	59.2	19.9	79.222	0	323.31	62949000000	21846000000	41103000000	24	28	30	28	26	27	23	19	24	20	35	8	10	10	10	8	9	8	6	9	6	13	4462400000	9895600000
1.70422	1.61596	1.58695	0.658802	0.622614	0.604869	0.832779	0.922294	0.339388	0.35359	0.356007	+	Discard	Discard	60	60	45	95.6	95.6	81.8	47.168	0	323.31	5299700000000	3034900000000	2264800000000	45	50	48	43	45	43	44	41	43	44	52	34	37	37	31	33	31	32	29	32	31	41	385220000000	526380000000
0.287017	0.193611	0.230397	0.158416	0.169279	0.140134	0.183391	0.211942	0.423155	0.39467	0.45511	+	Discard	Discard	68	68	17	68.7	68.7	13.3	123.63	0	323.31	82584000000	37106000000	45478000000	41	50	45	45	43	51	49	54	56	54	51	8	12	8	10	9	12	12	13	12	12	12	2431100000	7003900000
2.40217	2.284	2.25011	1.02839	0.999056	1.02687	2.38839	1.98779	1.39292	1.40861	1.46697	+	Keep	Discard	37	37	37	61.1	61.1	61.1	83.549	0	323.31	56096000000	33989000000	22107000000	21	35	32	20	22	12	7	27	24	21	31	21	35	32	20	22	12	7	27	24	21	31	1694300000	13784000000
0.386737	0.510629	0.419046	0.560051	0.342885	0.514312	0.08057	-0.164984	0.724194	0.482558	0.967183	+	Discard	Discard	33	33	16	26.1	26.1	14.1	183.9	0	190.56	5546500000	1448000000	4098600000	9	7	13	4	10	4	2	8	15	11	13	5	3	8	1	5	2	1	5	7	4	9	202970000	175170000
0.111516	0.150233	0.0899021	0.11407	0.0565755	0.0233099	0.140861	0.164762	0.351747	0.298897	0.214949	+	Discard	Discard	20	20	10	48	48	20.8	61.888	0	323.31	96097000000	42896000000	53201000000	13	12	12	14	13	13	16	17	14	15	14	6	6	6	6	5	6	8	9	7	8	6	5319000000	6323400000
-1.01582	-1.39914	-0.996899	NaN	NaN	NaN	-0.799373	-1.11754	NaN	NaN	NaN	+	Discard	Keep	10	10	10	50	50	50	32.054	0	94.581	2594400000	928200000	1666200000	5	0	0	8	3	5	8	0	0	0	0	5	0	0	8	3	5	8	0	0	0	0	297840000	0
-0.502827	-0.49919	-0.585211	-0.495014	-0.490321	-0.385926	-0.567065	-0.560846	-0.21115	-0.366795	-0.197972	+	Discard	Discard	9	9	9	54.8	54.8	54.8	19.198	0	323.31	18751000000	6908700000	11842000000	6	5	6	6	6	7	8	6	5	6	6	6	5	6	6	6	7	8	6	5	6	6	1844200000	841320000
-0.247431	-0.281329	-0.251133	-0.516784	-0.457596	-0.540043	-0.429441	-0.615241	-0.188625	-0.225694	-0.140652	+	Discard	Discard	18	18	3	68.9	68.9	9.2	32.913	0	323.31	20950000000	7636800000	13313000000	10	9	9	11	6	6	13	10	8	11	10	1	2	2	2	0	0	2	2	1	1	2	1091500000	1915800000
0.91424	0.936249	0.909342	0.375028	0.436911	0.350197	0.288154	0.309087	NaN	NaN	NaN	+	Discard	Discard	24	17	9	49.4	36.5	22.6	60.646	0	154.05	9834400000	5141900000	4692400000	17	16	17	17	19	18	18	5	5	4	18	5	5	6	4	6	7	8	0	0	0	7	923730000	667410000
0.168892	0.160641	0.356664	0.311666	0.313201	0.300492	0.187666	0.00661021	0.31264	0.197093	0.274917	+	Discard	Discard	20	20	9	49.5	49.5	21.3	70.755	0	323.31	39327000000	17587000000	21740000000	16	16	13	14	13	15	14	13	16	8	17	7	8	6	5	5	7	6	5	7	3	8	2915000000	2402000000
-0.528266	-0.359005	-0.54708	-0.120156	-0.219924	-0.0307838	-0.679776	-0.595485	-0.131664	-0.359262	-0.183091	+	Discard	Discard	21	21	21	61.6	61.6	61.6	29.062	0	323.31	95796000000	39228000000	56568000000	18	13	10	19	16	16	17	14	15	14	16	18	13	10	19	16	16	17	14	15	14	16	6420300000	6518900000
NaN	NaN	NaN	-0.385594	-0.38482	-0.357943	NaN	NaN	NaN	NaN	NaN	+	Discard	Discard	10	10	10	62.7	62.7	62.7	9.6172	0	43.621	10406000000	2965000000	7441200000	0	8	9	1	1	0	0	0	0	0	8	0	8	9	1	1	0	0	0	0	0	8	0	4680800000
NaN	NaN	NaN	0.206118	0.255328	0.404172	0.0984356	0.348994	0.222625	0.272804	0.245873	+	Discard	Discard	10	10	10	19.4	19.4	19.4	79.57	0	54.985	2328900000	848780000	1480100000	0	8	6	0	0	6	5	2	4	5	8	0	8	6	0	0	6	5	2	4	5	8	0	491310000
0.7297	0.756173	0.843609	0.847964	0.73167	0.76884	0.346341	0.411515	0.261982	0.162569	0.246672	+	Discard	Discard	40	40	40	79.9	79.9	79.9	38.576	0	323.31	1500700000000	760070000000	740590000000	25	36	33	33	27	25	29	33	29	30	37	25	36	33	33	27	25	29	33	29	30	37	36770000000	297070000000
0.54299	0.486063	0.498048	0.604971	0.610083	0.58876	0.168944	0.230005	0.0259347	0.0434668	-0.00890028	+	Discard	Discard	79	79	78	58.4	58.4	58.4	156.27	0	323.31	100640000000	47946000000	52697000000	52	52	53	46	51	41	43	53	40	48	54	51	51	52	45	51	41	42	52	40	47	54	6096600000	9364000000
-0.095232	-0.0942751	-0.148423	-0.261558	-0.319806	-0.312416	-0.458419	-0.381689	-0.150329	-0.434969	-0.591242	+	Discard	Discard	19	19	14	38.3	38.3	29	57.839	0	170.77	24806000000	7996600000	16809000000	7	12	7	9	7	15	14	3	7	5	12	6	9	6	6	5	12	11	3	5	4	8	177190000	1877000000
0.0422067	0.0803641	0.0782951	0.60721	0.697637	0.666356	0.253592	0.193594	0.391183	0.323477	0.411835	+	Discard	Discard	32	32	32	57.2	57.2	57.2	88.486	0	323.31	20884000000	9265600000	11619000000	20	12	11	22	21	25	19	22	20	19	10	20	12	11	22	21	25	19	22	20	19	10	1521100000	577850000
0.123054	0.129789	0.320556	0.144616	0.10089	0.0747619	0.360229	0.371291	0.567043	0.582622	0.510976	+	Discard	Discard	23	23	23	49	49	49	67.256	0	244.09	12304000000	6001800000	6302000000	10	10	14	12	13	19	12	14	19	14	16	10	10	14	12	13	19	12	14	19	14	16	674470000	545110000
-1.91837	-1.88962	-1.97239	-1.17889	-1.24189	-1.24	-1.80326	-1.68168	-1.54007	-1.52212	-1.66872	+	Discard	Keep	32	32	32	78.1	78.1	78.1	53.165	0	323.31	185150000000	45087000000	140070000000	23	28	27	23	22	25	27	26	25	26	27	23	28	27	23	22	25	27	26	25	26	27	3387400000	27055000000
0.218914	0.2202	0.311678	0.122644	0.154769	0.197323	0.0978578	0.242029	0.335396	0.24343	0.178475	+	Discard	Discard	33	33	26	49.8	49.8	40.6	93.895	0	323.31	29613000000	12016000000	17597000000	23	23	24	22	20	21	17	20	18	13	24	17	17	18	17	14	16	11	14	13	9	18	1390300000	3140800000
-2.20474	-1.75678	-1.25789	NaN	NaN	NaN	-0.656328	-0.846696	-2.4635	-1.79444	-2.21929	+	Discard	Keep	15	15	14	44.2	44.2	42.6	57.903	0	135.77	979130000	170090000	809040000	3	0	0	4	5	6	8	8	6	10	1	3	0	0	4	5	5	7	8	6	10	1	25147000	0
NaN	NaN	NaN	-0.517062	-0.560874	-0.525671	NaN	NaN	NaN	NaN	NaN	+	Discard	Discard	8	8	7	43.5	43.5	40.6	33.217	0	188.66	4451700000	1448100000	3003600000	0	8	7	0	0	0	0	0	0	0	6	0	7	6	0	0	0	0	0	0	0	5	0	1585500000
-0.00848742	0.421796	0.0653723	0.289777	0.271493	0.23987	0.609511	0.537985	0.352568	0.505031	0.486967	+	Discard	Discard	10	2	1	57.7	14.3	5.5	21.508	0	215.15	8889200000	4316600000	4572600000	7	8	7	6	5	8	8	6	7	8	7	1	1	1	1	0	1	1	1	1	1	1	721310000	853750000
-0.407443	-0.662791	-0.541975	-0.735022	-0.678004	-0.768342	-0.846485	-0.966795	-0.554436	-0.552427	-0.669678	+	Discard	Discard	10	10	10	59.7	59.7	59.7	27.013	0	169.22	7610100000	2652300000	4957900000	7	6	5	8	8	7	10	5	7	7	5	7	6	5	8	8	7	10	5	7	7	5	697010000	754930000
-0.04279	0.198813	0.105226	0.199025	0.218207	0.231045	0.313675	0.271797	0.257815	0.076644	0.100345	+	Discard	Discard	25	23	23	55.7	53	53	54.099	0	323.31	24954000000	10926000000	14029000000	9	22	21	9	9	10	12	11	10	12	25	8	20	19	8	7	8	10	9	8	10	23	84203000	8356900000
-0.218028	-0.173571	-0.18271	-0.432005	-0.0711337	-0.232173	-0.291949	-0.251232	-0.292378	-0.307213	-0.360442	+	Discard	Discard	23	23	23	49.7	49.7	49.7	68.423	0	132.21	4383100000	1698700000	2684400000	9	9	9	8	10	10	13	8	12	10	9	9	9	9	8	10	10	13	8	12	10	9	328040000	341200000
0.517227	0.580649	0.506786	NaN	0.191928	0.52108	0.123251	0.087179	0.231745	0.738722	0.285069	+	Discard	Discard	20	17	14	37.2	33	27.6	77.526	0	160.07	12356000000	5482100000	6874100000	17	4	4	18	19	15	11	10	7	8	3	11	3	2	12	13	9	6	6	3	4	1	2193000000	94119000
1.43634	1.32702	NaN	NaN	NaN	NaN	NaN	NaN	1.11618	1.15284	1.07654	+	Keep	Discard	8	8	8	40.5	40.5	40.5	34.348	0	52.77	913640000	540930000	372710000	5	0	0	2	1	0	0	4	4	3	0	5	0	0	2	1	0	0	4	4	3	0	93901000	0
-0.163983	-0.164254	-0.0952626	-0.616167	-0.594698	-0.684704	-0.287566	-0.261515	-0.344019	-0.393704	-0.375002	+	Discard	Discard	23	23	22	71.5	71.5	71.5	35.853	0	323.31	353160000000	147560000000	205600000000	18	20	17	18	19	19	19	19	15	17	18	17	19	16	17	18	18	18	18	14	16	17	26885000000	23713000000
-0.45618	-0.420602	-0.377741	-0.471268	-0.536734	-0.57506	-0.634791	-0.499517	-0.274746	-0.269133	-0.255411	+	Discard	Discard	15	15	15	71.7	71.7	71.7	34.919	0	323.31	26085000000	9987900000	16097000000	13	10	9	12	11	6	11	11	11	11	9	13	10	9	12	11	6	11	11	11	11	9	2958500000	1571000000
NaN	NaN	NaN	NaN	NaN	NaN	0.474359	0.378524	0.556992	0.494958	0.413367	+	Discard	Discard	5	5	5	18.9	18.9	18.9	19.769	0	63.366	9666200000	5167900000	4498200000	0	0	0	0	0	4	5	4	4	4	0	0	0	0	0	0	4	5	4	4	4	0	0	0
-0.624168	-0.560836	-0.78211	-0.739731	-0.488239	-0.404739	-0.563256	-0.821864	-0.170845	-0.024604	-0.0438476	+	Discard	Discard	7	7	7	41.3	41.3	41.3	10.165	0	18.906	2830700000	1058300000	1772400000	4	6	4	3	4	3	5	3	4	3	7	4	6	4	3	4	3	5	3	4	3	7	276490000	212630000
0.424018	0.335451	0.369556	0.265129	0.206246	0.28976	0.535948	0.499636	0.402084	0.331507	0.422393	+	Discard	Discard	13	13	13	45.3	45.3	45.3	25.835	0	279.6	43726000000	19853000000	23873000000	10	10	9	10	9	7	10	11	11	12	8	10	10	9	10	9	7	10	11	11	12	8	1385500000	4330600000
0.231325	0.504069	0.189844	0.373008	0.0366795	0.245807	NaN	NaN	0.506271	0.240369	0.67971	+	Discard	Discard	27	27	27	40	40	40	106.68	0	294.88	3997900000	1652800000	2345100000	2	10	13	4	4	2	1	11	15	14	14	2	10	13	4	4	2	1	11	15	14	14	22441000	444610000
-0.0970085	-0.0581226	-0.00264362	-0.227081	-0.223804	-0.100401	-0.218288	-0.248066	-0.273409	-0.321476	-0.276445	+	Discard	Discard	20	20	20	67.4	67.4	67.4	37.578	0	314.5	48422000000	20360000000	28061000000	11	15	11	16	13	13	17	11	12	15	16	11	15	11	16	13	13	17	11	12	15	16	2323700000	6984000000
-0.569316	-0.387619	-0.522423	-0.528597	-0.435416	-0.560275	-0.0744094	-0.138398	-0.33134	-0.30154	-0.364217	+	Discard	Discard	7	7	7	75.4	75.4	75.4	13.104	0	144.34	11252000000	4678100000	6573900000	7	5	4	4	4	5	5	6	6	5	6	7	5	4	4	4	5	5	6	6	5	6	1010600000	707800000
-0.328432	-0.468289	-0.35453	-0.374694	-0.427974	-0.451725	-0.264531	-0.297612	-0.321139	-0.526174	-0.501175	+	Discard	Discard	14	14	14	60.1	60.1	60.1	32.805	0	216.84	31845000000	12497000000	19348000000	10	12	10	13	10	13	14	9	9	10	12	10	12	10	13	10	13	14	9	9	10	12	1589500000	2719500000
0.16292	0.182036	0.143894	0.0796915	0.0640373	0.038259	0.173941	0.195294	0.0937591	0.205974	0.153392	+	Discard	Discard	44	44	44	63.3	63.3	63.3	92.48	0	323.31	321770000000	142740000000	179030000000	37	38	35	37	36	37	34	37	40	36	41	37	38	35	37	36	37	34	37	40	36	41	22595000000	32412000000
-0.20332	-0.161256	0.096688	-0.453182	-0.466956	-0.394753	-0.272872	-0.137808	-0.285882	-0.231164	-0.105093	+	Discard	Discard	10	10	10	37.5	37.5	37.5	36.962	0	163.73	12747000000	5267000000	7480500000	6	8	7	8	6	4	8	5	8	9	8	6	8	7	8	6	4	8	5	8	9	8	489640000	978660000
0.268197	0.314896	0.194857	0.142972	-0.01707	-0.00918295	0.262835	0.25987	0.548252	0.446753	0.410324	+	Discard	Discard	10	9	6	29.6	27.4	18	42.778	0	177.21	13140000000	5816300000	7323400000	8	7	7	9	8	6	8	7	8	6	7	5	4	4	6	5	4	6	5	6	4	4	615160000	896280000
-0.515945	-0.398572	-0.400061	-0.545042	-0.5377	-0.618421	-0.434792	-0.499754	-0.150858	-0.0434257	0.0373478	+	Discard	Discard	13	13	13	43.6	43.6	43.6	35.552	0	34.914	12787000000	5252200000	7535100000	5	5	6	5	5	2	6	6	10	6	8	5	5	6	5	5	2	6	6	10	6	8	312150000	619670000
NaN	NaN	NaN	-0.666698	-0.720413	-0.678068	NaN	NaN	NaN	NaN	NaN	+	Discard	Discard	5	5	5	22.8	22.8	22.8	20.147	0	21.84	29835000000	7990900000	21844000000	0	5	4	0	0	0	0	0	0	0	5	0	5	4	0	0	0	0	0	0	0	5	0	9688400000
-0.195754	-0.308661	-0.318451	-0.590228	-0.436009	-0.419021	-1.03269	-0.846696	-0.460344	-0.372562	-0.339693	+	Discard	Discard	23	23	16	36.2	36.2	27.4	105.34	0	230.83	12501000000	4895000000	7606400000	15	12	10	17	15	7	8	14	14	12	11	10	10	8	10	10	6	7	11	12	9	8	2086600000	533820000
0.113259	0.176385	0.352284	0.391313	0.315731	0.375475	0.443218	0.355576	0.139136	0.21316	0.0616913	+	Discard	Discard	6	6	6	45.4	45.4	45.4	15.156	0	113.92	66136000000	30042000000	36093000000	6	5	6	4	4	4	4	4	5	4	6	6	5	6	4	4	4	4	4	5	4	6	3668900000	6980300000
-0.387619	-0.351824	-0.290773	-0.601746	-0.535337	-0.597175	-0.507569	-0.412162	-1.05182	-1.04513	-1.11084	+	Discard	Discard	16	16	1	61.4	61.4	7.2	33.39	0	323.31	128670000000	46929000000	81736000000	14	13	13	14	13	13	13	14	14	14	14	1	1	1	1	1	1	1	1	1	1	1	10694000000	6555700000
0.332702	0.362177	0.366407	0.308703	0.287975	0.275175	0.255615	0.221195	0.549408	0.469252	0.487994	+	Discard	Discard	33	33	33	57.9	57.9	57.9	63.633	0	323.31	148320000000	70114000000	78210000000	27	30	26	27	29	25	20	22	24	23	29	27	30	26	27	29	25	20	22	24	23	29	14839000000	18999000000
-0.277189	-0.34044	-0.290124	-0.913429	-0.850365	-0.789726	-0.389354	-0.329792	-0.315125	-0.255589	-0.301761	+	Discard	Discard	41	41	41	67	67	67	73.562	0	323.31	142760000000	52726000000	90033000000	35	24	26	34	36	34	32	27	26	21	25	35	24	26	34	36	34	32	27	26	21	25	21801000000	2842500000
0.334441	0.300392	0.338859	0.34104	0.319753	0.304414	0.319513	0.359095	0.450648	0.437602	0.360761	+	Discard	Discard	26	26	26	78.5	78.5	78.5	26.21	0	323.31	397690000000	196450000000	201250000000	17	18	15	21	17	16	21	16	20	20	18	17	18	15	21	17	16	21	16	20	20	18	20371000000	18905000000
0.375285	0.563958	0.72418	0.377445	0.402639	0.480271	0.0170845	0.220231	0.5652	0.631559	0.69203	+	Discard	Discard	15	15	13	52.3	52.3	44.4	34.551	0	46.499	10824000000	5329700000	5494500000	7	10	9	3	8	8	9	7	7	8	10	5	8	7	2	6	6	8	5	6	6	8	696240000	1508900000
-1.3062	-1.29981	-1.21198	-0.434353	-0.491613	-0.413712	-0.882531	-0.937103	-1.75387	-1.92172	-1.94552	+	Discard	Keep	37	37	37	45.9	45.9	45.9	103.13	0	323.31	56945000000	16187000000	40758000000	28	29	27	30	31	31	30	26	23	26	30	28	29	27	30	31	31	30	26	23	26	30	3712800000	8412700000
0.56704	0.438115	0.607485	0.647961	0.624006	0.648715	0.818612	0.896191	0.308107	0.42767	0.42498	+	Discard	Discard	12	12	12	70.8	70.8	70.8	22.456	0	204.84	13517000000	6799300000	6717400000	7	11	9	9	7	8	9	8	8	10	10	7	11	9	9	7	8	9	8	8	10	10	570080000	1999700000
0.387012	0.260871	0.180281	0.687405	0.443476	0.543339	0.323353	0.456421	NaN	0.105484	0.873852	+	Discard	Discard	14	14	14	33.9	33.9	33.9	62.543	0	276.08	5376800000	2650100000	2726700000	3	14	12	2	2	5	6	2	6	3	11	3	14	12	2	2	5	6	2	6	3	11	99824000	1668000000
-0.791792	-0.855633	-0.694028	-1.37979	-1.60802	-1.67338	-0.300942	-0.218871	-0.352679	-0.453263	-0.346108	+	Discard	Discard	4	4	4	46.9	46.9	46.9	9.3697	0	7.709	12466000000	4132600000	8333000000	4	4	3	3	3	3	4	4	2	3	3	4	4	3	3	3	3	4	4	2	3	3	1320400000	518550000
-0.122755	-0.110107	-0.0891427	-0.109916	-0.212858	-0.15624	-0.156041	-0.341814	-0.281051	-0.112384	-0.350165	+	Discard	Discard	16	16	16	33.5	33.5	33.5	69.8	0	128.8	5014100000	2041400000	2972700000	7	6	7	10	7	9	5	7	7	4	8	7	6	7	10	7	9	5	7	7	4	8	407860000	214660000
NaN	NaN	0.440334	0.609914	0.540783	0.632279	0.29747	0.309644	NaN	NaN	NaN	+	Discard	Discard	41	41	41	42.2	42.2	42.2	124.2	0	323.31	16730000000	8066400000	8663300000	1	36	34	1	3	18	12	1	0	2	39	1	36	34	1	3	18	12	1	0	2	39	5367100	5486200000
-0.0345481	-0.032821	-0.0453719	-0.0821305	-0.102736	-0.124243	-0.0528811	-0.0791798	-0.123321	-0.103117	-0.0651152	+	Discard	Discard	19	19	19	87.2	87.2	87.2	25.898	0	323.31	204140000000	85298000000	118840000000	14	14	17	14	13	12	14	13	14	13	16	14	14	17	14	13	12	14	13	14	13	16	7746500000	27157000000
-0.58869	-0.572703	-0.598901	-0.230603	-0.147031	-0.286964	-0.505594	-0.439385	-0.423333	-0.531648	-0.510031	+	Discard	Discard	34	34	34	73	73	73	56.084	0	323.31	266220000000	98859000000	167360000000	24	23	19	23	23	23	26	24	26	26	23	24	23	19	23	23	23	26	24	26	26	23	8507700000	6569300000
-0.320566	-0.207983	-0.465188	-0.586238	-0.418065	-0.417559	-0.187322	-0.402903	-0.336355	-0.249208	-0.104226	+	Discard	Discard	15	15	15	38.2	38.2	38.2	61.719	0	217	7862800000	3362100000	4500700000	10	2	4	9	8	12	10	5	7	5	5	10	2	4	9	8	12	10	5	7	5	5	842130000	115240000
0.371119	0.270869	0.432092	0.330159	0.256512	0.204856	0.168201	0.156731	0.555915	0.539648	0.492044	+	Discard	Discard	16	16	16	59.8	59.8	59.8	27.56	0	219.27	56342000000	24497000000	31845000000	12	13	11	14	10	11	13	15	15	14	13	12	13	11	14	10	11	13	15	15	14	13	1588000000	2383200000
-0.404279	-0.400443	-0.371693	-0.204567	-0.416435	-0.185353	-0.513132	-0.625909	-0.206826	0.0148416	-0.0427784	+	Discard	Discard	21	21	6	76.1	76.1	19.1	40.089	0	323.31	168580000000	68650000000	99934000000	12	15	14	13	12	14	15	9	14	13	18	0	3	1	0	0	1	1	0	0	0	5	8812500000	19126000000
0.641598	0.547908	0.553403	0.637761	0.615065	0.571342	0.662069	0.679551	0.000233724	-0.0452324	-0.0515494	+	Discard	Discard	57	57	2	65	65	0.7	122.85	0	323.31	298540000000	129560000000	168980000000	46	41	41	49	47	43	48	47	47	43	43	1	1	1	2	1	1	1	1	1	1	1	13779000000	17945000000
-0.502254	-0.46075	-0.574075	-0.369328	-0.602729	-0.439211	-0.69598	-0.662765	-0.439032	-0.559827	-0.531402	+	Discard	Discard	13	13	13	51.2	51.2	51.2	34.092	0	146.19	20324000000	7644600000	12679000000	9	7	5	9	8	6	5	9	11	12	7	9	7	5	9	8	6	5	9	11	12	7	1471600000	645970000
-0.097896	-0.0964666	-0.0773876	-0.100986	-0.130746	-0.117312	-0.23197	-0.178262	-0.3703	-0.291103	-0.323536	+	Discard	Discard	6	6	6	41.8	41.8	41.8	20.267	0	181.8	53523000000	21259000000	32264000000	6	6	6	6	6	6	6	6	6	5	6	6	6	6	6	6	6	6	6	6	5	6	2286900000	5554000000
-0.336891	-0.289437	-0.280207	-0.441006	-0.471432	-0.503501	-0.364563	-0.266429	-0.495804	-0.474872	-0.548283	+	Discard	Discard	20	20	19	53	53	51	50.431	0	323.31	398610000000	161310000000	237300000000	17	19	17	18	16	15	19	17	17	15	19	16	18	16	17	15	14	18	16	16	14	18	22946000000	33757000000
0.136069	0.187644	0.166773	0.469536	0.463075	0.535906	-0.0977496	0.0468412	0.326713	0.287844	0.353235	+	Discard	Discard	23	22	19	86.9	84.2	71.8	33.929	0	184.34	45923000000	20547000000	25376000000	18	22	17	15	13	15	17	15	12	15	20	14	18	13	11	10	12	14	11	8	11	16	2339300000	7811300000
-0.905118	-0.914775	-0.935255	-0.700194	-0.72417	-0.755118	-0.895011	-0.848038	-0.955574	-0.888831	-0.982841	+	Discard	Discard	36	36	35	78.3	78.3	78.3	53.464	0	323.31	578020000000	206260000000	371750000000	25	25	22	27	28	23	24	26	27	23	25	24	24	21	26	27	22	23	25	26	22	24	47226000000	28993000000
NaN	NaN	NaN	1.01699	0.929422	0.942109	NaN	NaN	NaN	NaN	NaN	+	Discard	Discard	8	8	8	52.8	52.8	52.8	20.954	0	98.434	7153200000	4117700000	3035500000	0	8	7	1	0	0	0	0	0	0	7	0	8	7	1	0	0	0	0	0	0	7	0	2866600000
0.244435	0.247185	0.135563	0.157676	0.210621	0.247309	0.234438	0.29405	0.224946	0.252322	0.0967223	+	Discard	Discard	17	16	6	79.2	75.4	26.1	31.02	0	323.31	143860000000	61295000000	82564000000	10	14	13	12	10	10	11	14	12	13	14	2	4	4	4	2	2	3	3	3	4	3	2835400000	14352000000
-0.244643	-0.097014	-0.303053	-0.475149	-0.455795	-0.402453	-0.225903	-0.33071	-0.373935	-0.132101	-0.471687	+	Discard	Discard	15	15	15	32.4	32.4	32.4	62.1	0	61.852	23375000000	12669000000	10706000000	7	8	8	5	7	6	6	5	4	4	7	7	8	8	5	7	6	6	5	4	4	7	1085400000	2187200000
1.69379	1.5759	1.51014	NaN	NaN	NaN	NaN	NaN	NaN	NaN	NaN	+	Keep	Discard	8	8	8	53.5	53.5	53.5	22.172	0	83.528	659520000	403440000	256080000	4	1	0	6	6	0	0	1	0	0	0	4	1	0	6	6	0	0	1	0	0	0	100520000	12134000
0.259371	0.158043	0.492982	0.240835	0.212006	0.0882974	0.425456	0.430917	0.525358	0.812111	0.701661	+	Discard	Discard	7	7	2	60.8	60.8	6.6	20.494	0	80.741	19950000000	9025200000	10925000000	3	3	4	4	4	4	4	1	2	2	3	1	1	1	1	1	1	2	1	1	1	1	350130000	4475100000
-0.226334	-0.316004	NaN	-0.545582	-0.677817	-0.532773	-0.3916	-0.516236	-0.387596	-0.192691	-0.242674	+	Discard	Discard	5	5	5	58.6	58.6	58.6	14.882	0	76.511	3109800000	1185700000	1924200000	3	3	4	4	1	3	3	4	4	2	3	3	3	4	4	1	3	3	4	4	2	3	324200000	178170000
-1.03424	-0.924419	-0.393623	-0.191413	-0.185157	-0.141167	-0.711307	-0.696927	-0.326541	-0.352274	-0.323661	+	Discard	Discard	75	75	6	49.7	49.7	2.9	160.99	0	323.31	33372000000	11726000000	21646000000	10	61	54	8	11	29	28	29	20	25	55	0	4	2	1	1	3	3	2	2	2	3	179390000	9387700000
0.614041	0.498601	0.30402	0.378626	0.699717	0.813769	0.771036	0.644768	0.591633	0.52676	0.472443	+	Discard	Discard	41	40	40	24.6	24.3	24.3	268.04	0	52.171	2287700000	1272500000	1015200000	10	7	10	9	14	16	13	10	9	10	8	10	6	9	8	13	16	13	10	9	10	8	62442000	94086000
-0.350129	-0.425686	-0.343999	-0.188899	-0.146242	-0.181826	-0.795393	-0.693879	-0.81492	-0.770804	-0.893787	+	Discard	Discard	22	22	0	62.6	62.6	0	43.295	0	323.31	79184000000	30970000000	48215000000	17	17	12	20	16	16	18	18	17	16	18	0	0	0	0	0	0	0	0	0	0	0	5829400000	5335500000
-0.662804	-0.256294	-0.399448	NaN	NaN	NaN	-0.645595	-0.763	-0.732382	-0.306249	-0.70276	+	Discard	Discard	10	10	10	46.2	46.2	46.2	42.362	0	60.06	2071600000	863060000	1208500000	8	1	0	6	5	4	6	2	4	2	1	8	1	0	6	5	4	6	2	4	2	1	387510000	13358000
-0.631932	-0.395761	-0.549486	-0.610707	-0.518422	-0.458248	-0.575214	-0.569149	-0.103344	-0.173128	-0.0961068	+	Discard	Discard	11	11	11	61.4	61.4	61.4	17.781	0	98.919	11740000000	4513900000	7226200000	6	5	6	8	7	8	7	5	5	4	6	6	5	6	8	7	8	7	5	5	4	6	575560000	597870000
-0.395513	-0.478196	-0.634933	-0.710693	-0.577411	-0.727425	-1.00286	-1.0067	-0.559632	-0.724651	-0.777107	+	Discard	Discard	15	15	15	55.9	55.9	55.9	42.5	0	151.74	9832900000	3363500000	6469400000	8	12	5	9	7	13	14	5	4	7	11	8	12	5	9	7	13	14	5	4	7	11	471150000	881020000
-0.310608	-0.477597	-0.600829	-0.454834	-0.502111	-0.415851	-0.132215	-0.5236	-1.01563	-1.1438	-0.734558	+	Discard	Discard	45	5	5	61	6.3	6.3	85.472	0	20.065	3599800000	1300800000	2299000000	36	38	42	36	33	36	36	35	29	31	38	1	2	3	1	2	1	2	1	1	1	3	102450000	737270000
-0.17764	-0.226668	-0.214194	-0.225683	-0.225629	-0.205736	-0.210218	-0.219432	-0.325486	-0.300089	-0.356046	+	Discard	Discard	29	16	16	72.7	45.8	45.8	48.991	0	323.31	99706000000	39054000000	60652000000	23	27	25	24	23	24	24	23	24	22	29	11	14	13	11	11	11	11	11	12	10	16	8002500000	12097000000
-0.322615	-0.294714	-0.268434	-0.112548	-0.141499	-0.128217	-0.228939	-0.261515	-0.169408	-0.253465	-0.209071	+	Discard	Discard	83	83	76	68.2	68.2	58.4	140.47	0	323.31	540080000000	215010000000	325060000000	62	58	52	67	65	63	59	74	72	68	54	57	53	47	61	58	57	54	68	66	63	50	31101000000	29867000000
0.252208	0.239043	0.270237	0.120995	0.0581544	0.129971	0.176854	0.197157	0.45863	0.35293	0.426706	+	Discard	Discard	36	36	36	48.8	48.8	48.8	118.7	0	323.31	44800000000	19151000000	25650000000	24	25	26	24	28	22	23	26	25	23	28	24	25	26	24	28	22	23	26	25	23	28	1845500000	4555000000
-0.356944	-0.434742	-0.337684	-0.34398	-0.360525	-0.40406	-0.586975	-0.55296	-0.490268	-0.526277	-0.413508	+	Discard	Discard	7	7	7	57.8	57.8	57.8	18.237	0	88.942	11455000000	4071100000	7383900000	4	5	5	5	4	6	4	4	5	6	5	4	5	5	5	4	6	4	4	5	6	5	306860000	594580000
-0.611786	-0.646534	-0.74165	-0.407055	-0.753778	-0.418778	-0.609697	-0.218731	-0.052654	-0.184189	0.043029	+	Discard	Discard	9	9	9	65	65	65	18.733	0	89.172	13182000000	5274500000	7907100000	2	4	7	7	4	6	7	6	3	5	6	2	4	7	7	4	6	7	6	3	5	6	438840000	547840000
-0.682803	-0.787871	-0.707869	-0.619389	-0.63189	-0.680379	-0.643995	-0.52942	-0.155089	-0.249083	-0.202855	+	Discard	Discard	6	6	6	44.8	44.8	44.8	15.947	0	84.02	14687000000	5558500000	9128900000	6	5	5	5	4	5	4	6	6	5	5	6	5	5	5	4	5	4	6	6	5	5	1468900000	970290000
0.272809	0.24145	0.234699	0.289817	0.250177	0.210301	0.537799	0.446393	0.596186	0.358217	0.521532	+	Discard	Discard	84	82	11	81.9	80.2	20.6	83.263	0	323.31	5516600000000	2603800000000	2912800000000	60	63	60	62	61	59	61	61	72	63	63	7	8	7	7	7	7	7	8	8	8	7	378040000000	466580000000
0.100716	0.0661963	0.0690174	0.0774191	0.0517389	-0.00233778	0.0966696	0.238845	0.0924657	0.154384	0.123688	+	Discard	Discard	32	32	0	75.1	75.1	0	47.079	0	323.31	444600000000	210210000000	234380000000	28	24	20	27	25	29	30	28	27	24	24	0	0	0	0	0	0	0	0	0	0	0	24653000000	29028000000
NaN	NaN	NaN	NaN	NaN	NaN	0.371569	0.42881	0.573913	0.634889	0.539638	+	Discard	Discard	15	15	15	29.4	29.4	29.4	82.42	0	286.62	2271900000	1079600000	1192400000	0	0	0	0	0	10	6	10	9	9	0	0	0	0	0	0	10	6	10	9	9	0	0	0
-2.03567	-2.04029	-2.08144	-0.934131	-0.891848	-1.00736	-1.59267	-1.6703	-2.68375	-2.73462	-3.00408	+	Discard	Keep	19	19	19	73.3	73.3	73.3	25.007	0	323.31	66672000000	17149000000	49522000000	12	7	6	14	11	10	12	12	12	12	10	12	7	6	14	11	10	12	12	12	12	10	3945200000	1374000000
-0.623497	-0.566135	-0.412263	-0.498637	-0.530595	-0.524848	-0.745447	-0.29935	-0.260704	-0.371641	-0.391455	+	Discard	Discard	3	3	3	39.2	39.2	39.2	12.266	0	9.1711	4693800000	1819900000	2873900000	1	2	1	1	1	1	2	1	1	1	2	1	2	1	1	1	1	2	1	1	1	2	593540000	432250000
-0.195585	-0.167071	-0.0810122	-0.110246	-0.0516718	-0.0534186	-0.110853	-0.234228	-0.266215	-0.263309	-0.377777	+	Discard	Discard	21	21	14	70.2	70.2	49.8	24.893	0	323.31	555660000000	231690000000	323970000000	15	16	16	17	14	16	16	17	17	15	18	11	12	12	12	11	11	12	12	13	12	12	20159000000	46971000000
-0.324503	-0.345579	-0.466222	-0.323966	-0.404702	-0.19586	-0.22383	-0.273907	-0.445416	-0.258956	-0.302775	+	Discard	Discard	14	14	12	23.2	23.2	19.6	100.39	0	62.946	2099500000	815630000	1283900000	10	3	5	11	9	5	6	5	3	3	9	9	3	5	10	7	4	5	5	3	3	8	313310000	141640000
-0.148498	-0.346862	-0.33958	-0.404583	-0.585784	-0.513315	-0.276224	-0.266156	-0.307543	-0.551207	-0.286725	+	Discard	Discard	16	16	16	29.1	29.1	29.1	73.278	0	43.117	4291700000	1588400000	2703200000	7	3	8	4	7	8	7	10	12	7	8	7	3	8	4	7	8	7	10	12	7	8	302980000	122110000
0.426733	0.313395	0.310905	0.1834	0.0169993	0.115013	0.133517	0.123042	0.343057	0.396967	0.456524	+	Discard	Discard	8	8	8	40	40	40	29.745	0	58.268	3084600000	1432600000	1652000000	6	2	2	5	5	3	2	3	4	5	5	6	2	2	5	5	3	2	3	4	5	5	401860000	255080000
-0.599322	-0.356614	-0.243337	-0.244282	-0.087058	-0.25951	-0.524201	-0.146477	NaN	-0.232053	-0.214589	+	Discard	Discard	14	14	14	24.8	24.8	24.8	103.97	0	47.96	1244600000	431960000	812630000	6	2	3	5	6	6	7	1	2	2	3	6	2	3	5	6	6	7	1	2	2	3	185900000	78072000
-0.296769	-0.0753611	-0.210139	-0.553489	-0.746554	-0.688029	-0.378453	-0.396366	-0.461946	-0.549477	-0.573253	+	Discard	Discard	13	13	13	52.5	52.5	52.5	34.596	0	316.19	26597000000	10358000000	16239000000	9	10	8	8	9	9	8	11	11	12	10	9	10	8	8	9	9	8	11	11	12	10	1228200000	965570000
NaN	NaN	NaN	0.145492	0.209187	0.16899	0.174426	0.0639248	0.367305	0.303957	0.347003	+	Discard	Discard	45	45	45	53.7	53.7	53.7	129.31	0	323.31	15692000000	8081000000	7611300000	1	23	17	2	2	34	29	32	34	39	21	1	23	17	2	2	34	29	32	34	39	21	3455100	1232700000
-0.517933	NaN	-0.856082	-0.672397	-0.511731	-0.23071	NaN	-0.862824	NaN	-1.04434	NaN	+	Discard	Discard	2	2	2	29.9	29.9	29.9	10.688	0	29.61	2312900000	622180000	1690700000	2	2	2	1	2	1	2	1	1	1	2	2	2	2	1	2	1	2	1	1	1	2	528680000	174980000
0.304425	0.373284	NaN	NaN	0.360647	0.24063	0.12508	0.211255	0.156296	0.221659	0.264153	+	Discard	Discard	6	6	1	56.8	56.8	14.4	14.767	0	63.169	3584700000	1650900000	1933800000	4	3	3	2	2	4	5	5	3	2	1	0	0	0	0	1	0	1	1	1	1	0	112330000	60515000
1.09878	1.20783	1.15388	NaN	NaN	NaN	NaN	NaN	NaN	NaN	NaN	+	Keep	Discard	54	54	54	17.6	17.6	17.6	506.37	0	90.847	1507000000	877300000	629660000	26	1	0	36	35	0	0	1	1	0	0	26	1	0	36	35	0	0	1	1	0	0	323680000	75853000
0.76353	0.837804	0.991708	0.424607	0.457472	0.352931	NaN	NaN	0.538204	0.652413	0.587946	+	Discard	Discard	1	1	1	7.8	7.8	7.8	19.124	0.0027155	2.2744	16869000000	9806700000	7061900000	1	1	1	1	1	1	1	1	1	1	1	1	1	1	1	1	1	1	1	1	1	1	742390000	912490000
0.859025	0.459756	0.789487	0.500317	0.597858	0.682493	0.253501	0.28523	0.663602	0.994383	0.984189	+	Discard	Discard	32	32	1	45.1	45.1	1.4	97.344	0	238.58	16994000000	9057100000	7936500000	6	14	8	5	8	29	29	12	11	13	10	0	1	1	0	0	1	1	1	1	1	1	123800000	943480000
0.486897	0.475953	0.420735	0.398456	0.498999	0.4531	0.477692	0.350214	0.0319695	0.0723196	0.0325767	+	Discard	Discard	33	33	33	71.9	71.9	71.9	77.843	0	323.31	83325000000	37050000000	46275000000	23	25	29	25	23	27	23	26	25	25	29	23	25	29	25	23	27	23	26	25	25	29	3320400000	9122000000
-0.392936	-0.336577	-0.354216	-0.709864	-0.778831	-0.816666	-0.351322	-0.415527	-0.322668	-0.286833	-0.1943	+	Discard	Discard	17	17	17	52.7	52.7	52.7	42.41	0	202.18	48978000000	18892000000	30087000000	14	17	14	15	11	12	15	15	13	14	15	14	17	14	15	11	12	15	15	13	14	15	2691900000	4497100000
0.0936037	0.0835884	0.0422253	0.243309	0.252564	0.369178	0.082645	0.144637	0.367776	0.52676	0.392751	+	Discard	Discard	36	36	36	52.4	52.4	52.4	82.89	0	323.31	21658000000	9643300000	12015000000	30	9	9	26	23	15	17	17	21	17	10	30	9	9	26	23	15	17	17	21	17	10	2822900000	527630000
NaN	NaN	NaN	1.46068	1.44052	1.44511	NaN	NaN	NaN	NaN	NaN	+	Keep	Discard	33	33	29	41.9	41.9	35.7	108.34	0	323.31	56230000000	36146000000	20084000000	0	30	29	0	0	0	0	0	0	0	30	0	28	27	0	0	0	0	0	0	0	26	0	20460000000
-0.361732	-0.389344	-0.34825	-0.34089	-0.35912	-0.318883	-0.115148	-0.138398	-0.307306	-0.319686	-0.349673	+	Discard	Discard	20	20	20	74.9	74.9	74.9	27.401	0	323.31	284450000000	110090000000	174360000000	14	17	17	17	15	14	17	18	18	14	19	14	17	17	17	15	14	17	18	18	14	19	7655600000	25184000000
NaN	NaN	NaN	0.883561	0.755399	0.707244	NaN	NaN	NaN	1.21438	0.965814	+	Discard	Discard	9	8	8	25.4	23.8	23.8	63.286	0	68.718	914060000	503160000	410900000	0	6	5	0	0	0	0	2	4	4	6	0	5	4	0	0	0	0	1	4	4	5	0	96007000
-0.271534	-0.228885	-0.270565	-0.0755126	-0.0941391	0.0176433	-0.533825	-0.401899	-0.382418	-0.239899	-0.287493	+	Discard	Discard	18	18	18	57.8	57.8	57.8	45.796	0	323.31	116780000000	46953000000	69826000000	17	17	15	18	17	16	18	18	17	16	18	17	17	15	18	17	16	18	18	17	16	18	9247800000	14941000000
-1.52007	-1.5422	-1.45394	-0.470804	-0.504718	-0.530757	-0.65198	-0.697032	-1.62435	-1.65867	-1.77799	+	Discard	Keep	52	52	1	76.8	76.8	2	77.53	0	323.31	658280000000	191170000000	467110000000	35	37	37	37	34	37	34	36	39	32	39	1	1	1	1	1	1	1	1	1	0	1	28833000000	78612000000
NaN	NaN	NaN	0.360497	0.36916	0.401993	NaN	NaN	NaN	NaN	NaN	+	Discard	Discard	10	10	10	24.9	24.9	24.9	63.067	0	27.593	3542700000	1841600000	1701100000	0	7	8	1	1	0	0	0	0	0	9	0	7	8	1	1	0	0	0	0	0	9	0	865830000
0.727335	0.729492	0.783206	0.279765	0.123438	0.214129	0.40972	0.730428	0.364665	0.270252	0.282392	+	Discard	Discard	11	11	11	52.7	52.7	52.7	20.557	0	80.303	19637000000	10206000000	9431100000	7	5	8	7	7	7	10	6	7	7	6	7	5	8	7	7	7	10	6	7	7	6	497140000	1103000000
-0.203487	-0.235349	-0.00207762	-0.334021	-0.439324	-0.376641	-0.302524	-0.216907	-0.320433	-0.47337	-0.450592	+	Discard	Discard	18	18	12	60.9	60.9	39.3	48.793	0	213.7	11779000000	4891800000	6887400000	10	8	10	7	9	8	8	9	7	7	13	5	5	7	4	6	5	5	4	4	6	9	1099400000	1029400000
-0.272181	-0.135673	-0.175144	-0.43345	-0.172786	-0.639772	-0.192689	-0.0822297	-0.256895	-0.194385	-0.141075	+	Discard	Discard	11	11	4	39.4	39.4	17	37.898	0	43.587	32551000000	15959000000	16591000000	8	8	6	10	9	7	10	7	6	7	7	2	3	2	3	3	3	3	3	2	3	2	3715300000	2075600000
-0.0308736	0.121444	0.0370802	0.217201	0.206348	0.220596	0.121642	0.170837	0.196025	0.144474	0.291315	+	Discard	Discard	29	29	5	40.4	40.4	7.6	110.34	0	323.31	23593000000	9477200000	14116000000	18	18	16	15	17	14	15	15	17	17	16	3	1	2	1	2	1	1	1	1	2	2	1601700000	2392100000
0.190305	0.126674	0.235111	0.125359	0.105459	0.0921104	0.273644	0.249805	0.0409872	0.171759	-0.0488515	+	Discard	Discard	30	30	17	28.6	28.6	19	145.16	0	149.89	15602000000	6472200000	9129400000	17	14	20	13	16	13	15	17	11	14	17	9	7	9	7	9	5	8	8	5	7	10	1208700000	1457800000
2.0323	1.21942	1.92681	0.61094	0.603679	0.587777	NaN	NaN	1.29383	1.08916	1.81967	+	Keep	Discard	31	31	31	31.4	31.4	31.4	134.07	0	323.31	8829700000	4071400000	4758300000	4	27	23	5	8	0	0	12	7	11	25	4	27	23	5	8	0	0	12	7	11	25	37238000	3508900000
0.305851	0.434537	0.467251	0.278114	0.507703	0.547319	0.671859	0.652513	0.947756	0.949163	1.18151	+	Discard	Discard	20	20	6	31.7	31.7	8.8	93.846	0	234.77	5837000000	2858400000	2978600000	15	3	4	14	14	12	14	9	9	12	3	4	0	0	4	4	4	5	1	3	3	1	686450000	58389000
-0.175768	-0.34253	-0.15714	-0.325036	-0.0885616	-0.256231	-0.518907	-0.545265	-0.524192	-0.539053	-0.473271	+	Discard	Discard	4	4	4	53.8	53.8	53.8	11.695	0	16.039	2901800000	1158100000	1743700000	4	2	2	3	3	3	2	3	2	3	2	4	2	2	3	3	3	2	3	2	3	2	364680000	125720000
-0.744075	-0.874859	-0.793211	NaN	NaN	NaN	-0.822575	-0.470146	-0.387259	-0.533194	-0.37838	+	Discard	Discard	14	14	14	25.3	25.3	25.3	97.018	0	108.11	2314300000	951410000	1362900000	10	0	0	8	6	10	5	7	9	9	0	10	0	0	8	6	10	5	7	9	9	0	337640000	0
1.6123	1.56474	1.67752	NaN	NaN	NaN	0.877138	1.11971	NaN	NaN	NaN	+	Keep	Discard	22	22	21	27	27	26.3	121.9	0	252.3	1540900000	802990000	737910000	14	0	0	18	16	10	3	1	0	1	0	14	0	0	17	15	10	3	1	0	1	0	193040000	0
-0.17764	-0.379599	-0.43358	-0.681667	-0.195802	-0.842791	NaN	NaN	-0.682511	-0.21559	-0.661617	+	Discard	Discard	4	4	4	29.1	29.1	29.1	16.188	0	27.844	1122100000	438940000	683130000	2	3	3	3	3	2	2	3	3	2	2	2	3	3	3	3	2	2	3	3	2	2	64502000	127210000
0.943933	0.892367	0.846261	0.689067	0.815363	0.687597	NaN	NaN	0.0963963	0.481647	0.263811	+	Discard	Discard	7	7	7	30.2	30.2	30.2	41.709	0	323.31	6378700000	3476100000	2902700000	6	5	5	6	6	0	0	5	5	6	6	6	5	5	6	6	0	0	5	5	6	6	957870000	828410000
0.0434857	0.051508	0.0294084	0.409273	0.347329	0.373905	0.217382	0.105097	0.252912	0.160983	0.268308	+	Discard	Discard	34	34	31	58.1	58.1	54.1	76.199	0	323.31	63479000000	28428000000	35051000000	28	26	26	29	26	22	20	25	27	22	26	25	23	24	27	24	20	18	23	25	20	23	6200200000	6663200000
NaN	NaN	NaN	1.71431	1.74057	1.68067	NaN	NaN	NaN	NaN	NaN	+	Keep	Discard	1	1	1	12	12	12	18.628	0.00012898	5.0667	69940000	52547000	17393000	0	1	1	0	0	0	0	0	0	0	1	0	1	1	0	0	0	0	0	0	0	1	0	23609000
-0.0968309	-0.0530888	-0.0553089	-0.117708	-0.11923	-0.103474	-0.0654359	-0.0579801	-0.0587357	-0.0985303	-0.140087	+	Discard	Discard	19	19	17	67.3	67.3	56	27.887	0	323.31	337300000000	141550000000	195740000000	14	16	16	15	14	11	14	15	18	15	18	12	14	14	13	12	9	12	13	16	13	16	12538000000	35196000000
-0.17883	-0.20557	-0.171349	-0.297464	-0.289853	-0.312822	-0.0652834	-0.108529	-0.275718	-0.256089	-0.273219	+	Discard	Discard	23	23	23	73.1	73.1	73.1	28.723	0	323.31	497440000000	196450000000	300980000000	19	21	21	19	17	18	17	22	22	23	23	19	21	21	19	17	18	17	22	22	23	23	17458000000	50423000000
0.625255	0.671917	0.513476	0.134133	0.129292	0.213116	0.348196	0.376863	0.374208	0.426364	0.443438	+	Discard	Discard	31	31	31	52	52	52	79.573	0	306.51	13526000000	5836900000	7688900000	11	5	9	16	18	21	12	19	17	19	8	11	5	9	16	18	21	12	19	17	19	8	383440000	218240000
NaN	NaN	NaN	NaN	NaN	NaN	NaN	NaN	2.60833	2.62304	2.89864	+	Keep	Discard	5	5	5	18.3	18.3	18.3	49.697	0	37.671	268980000	241750000	27235000	0	0	0	0	0	0	0	3	3	4	0	0	0	0	0	0	0	0	3	3	4	0	0	0
0.901919	1.04581	1.13457	0.530119	0.136704	0.485928	1.63735	1.15531	0.542526	0.610694	0.652466	+	Discard	Discard	16	16	15	32.7	32.7	31.5	76.096	0	126.9	8284100000	5010600000	3273600000	4	5	4	8	8	10	7	14	13	14	4	4	5	4	8	8	9	7	13	12	14	4	210540000	325900000
-0.419895	-0.491028	-0.349979	-0.325437	-0.231012	-0.249209	-0.410569	-0.335945	-0.481977	-0.361932	-0.315768	+	Discard	Discard	16	16	16	59.4	59.4	59.4	44.969	0	323.31	69160000000	29821000000	39339000000	13	12	11	9	10	12	15	12	11	12	12	13	12	11	9	10	12	15	12	11	12	12	5653500000	4094200000
-0.118195	0.00901474	-0.0682952	-0.892458	-0.895626	-0.944465	-0.674443	-0.589669	-0.64041	-0.722666	-0.704991	+	Discard	Discard	15	15	15	51.6	51.6	51.6	47.485	0	162.29	12648000000	4191700000	8456500000	8	9	9	14	9	5	8	5	4	3	12	8	9	9	14	9	5	8	5	4	3	12	718020000	920600000
NaN	NaN	NaN	NaN	NaN	NaN	NaN	NaN	-0.182421	-0.188773	-0.182543	+	Discard	Discard	18	18	18	34	34	34	65.335	0	119.55	10714000000	5331700000	5382300000	0	0	0	0	1	0	0	15	15	14	0	0	0	0	0	1	0	0	15	15	14	0	0	0
-0.225007	-0.350865	-0.290449	-0.32001	-0.403172	-0.427205	-0.423215	-0.415403	-0.0923554	-0.140374	-0.149657	+	Discard	Discard	15	15	15	80.9	80.9	80.9	21.445	0	230.88	60165000000	23458000000	36707000000	10	10	8	12	11	9	10	9	12	11	9	10	10	8	12	11	9	10	9	12	11	9	4043400000	2083400000
-1.80138	-1.83355	-1.84014	-1.17058	-1.20169	-1.21313	-1.98256	-2.08992	-2.51407	-2.43025	-2.42706	+	Discard	Keep	33	33	2	62.3	62.3	2.7	70.729	0	323.31	146260000000	35346000000	110910000000	28	26	28	29	27	27	27	26	28	27	28	2	2	2	2	2	2	2	2	2	2	2	14057000000	5365300000
-0.0775546	-0.156662	-0.219083	-0.120971	-0.118176	-0.075562	-0.207007	-0.113769	-0.132201	-0.127607	-0.0508005	+	Discard	Discard	27	27	27	61.8	61.8	61.8	52.904	0	323.31	95992000000	40642000000	55350000000	22	21	19	20	19	17	24	17	23	22	22	22	21	19	20	19	17	24	17	23	22	22	5620700000	12643000000
1.49944	1.51135	1.50201	0.468466	0.437824	0.4083	0.940213	0.69359	0.510664	0.506925	0.318976	+	Discard	Discard	3	3	3	35.2	35.2	35.2	11.291	0	14.45	17496000000	10982000000	6514000000	2	3	2	3	2	1	3	2	2	2	3	2	3	2	3	2	1	3	2	2	2	3	1072400000	966010000
NaN	-0.586339	-0.882249	-1.188	NaN	NaN	NaN	-0.593251	-0.517635	NaN	-0.565295	+	Discard	Discard	5	5	1	28.2	28.2	3.6	28.492	0	6.7334	455350000	173430000	281920000	2	1	1	2	2	1	2	3	1	2	2	0	1	0	0	0	0	0	0	0	0	0	17972000	10770000
1.53095	1.57637	1.48025	0.78148	0.612876	0.747115	0.64696	0.63467	0.352699	0.413916	0.296283	+	Discard	Discard	3	3	3	27	27	27	17.043	0	35.603	9292500000	5362700000	3929900000	2	2	2	1	1	2	2	1	1	2	2	2	2	2	1	1	2	2	1	1	2	2	979860000	656030000
-1.06208	-1.07765	-1.04182	-0.924562	-0.922161	-0.903467	-0.764283	-0.780361	-1.01868	-1.0872	-1.14768	+	Discard	Discard	48	48	48	79.5	79.5	79.5	59.143	0	323.31	312300000000	98983000000	213320000000	40	38	39	39	36	38	34	45	36	36	35	40	38	39	39	36	38	34	45	36	36	35	27766000000	23961000000
0.453554	0.0925563	0.128806	0.229494	-0.0398306	0.132483	0.310859	0.417984	0.632344	0.514675	0.584852	+	Discard	Discard	16	16	15	51.7	51.7	49.6	42.906	0	50.467	6824300000	3176100000	3648200000	7	7	9	9	9	6	7	4	4	5	10	6	6	8	8	9	5	6	4	3	4	9	356570000	714470000
-0.173553	-0.280831	-0.328012	-0.558833	-0.585682	-0.616366	-0.536222	-0.457206	-0.0659159	-0.101728	0.0270122	+	Discard	Discard	8	5	5	48.6	28.2	28.2	20.148	0	70.204	8866000000	3524500000	5341600000	4	5	4	5	4	3	4	5	4	6	5	3	3	3	3	3	3	3	3	3	4	3	663960000	393480000
0.0880227	0.208676	0.0582531	0.578452	0.21942	0.246532	0.930688	0.580895	0.677381	0.801957	0.571317	+	Discard	Discard	14	14	8	38.5	38.5	25.7	56.921	0	86.101	2968800000	1291700000	1677100000	5	7	5	6	7	5	4	8	9	5	8	3	3	2	3	4	3	3	3	5	2	4	97862000	119670000
-0.222186	-0.0843822	-0.0582432	-0.501233	-0.593327	-0.653117	-0.241437	-0.265065	-0.367682	-0.627859	-0.267133	+	Discard	Discard	13	13	13	76.4	76.4	76.4	27.873	0	295.58	15112000000	4765000000	10347000000	7	12	10	6	4	7	8	2	4	3	10	7	12	10	6	4	7	8	2	4	3	10	768450000	3454800000
-0.367891	-0.328342	-0.391164	-0.118443	-0.103395	-0.173807	-0.190713	-0.258232	-0.233329	-0.0552935	-0.267782	+	Discard	Discard	28	28	28	69.7	69.7	69.7	60.618	0	323.31	22369000000	8993500000	13375000000	22	20	19	20	22	16	16	21	13	12	23	22	20	19	20	22	16	16	21	13	12	23	2986900000	1541200000
-0.212025	-0.140496	-0.229492	-0.195816	-0.137291	-0.122698	-0.487477	-0.383341	-0.447142	-0.207352	-0.478916	+	Discard	Discard	25	25	25	75.1	75.1	75.1	46.267	0	323.31	91289000000	38451000000	52838000000	18	23	18	22	17	13	19	15	16	17	21	18	23	18	22	17	13	19	15	16	17	21	8030100000	10337000000
-0.204326	-0.0836475	-0.218914	-0.736863	-0.822102	-0.75595	-0.367604	-0.3223	-0.188754	-0.291468	-0.291583	+	Discard	Discard	11	11	11	61.5	61.5	61.5	19.856	0	121.82	36780000000	14269000000	22511000000	8	9	9	11	10	8	10	10	9	11	9	8	9	9	11	10	8	10	10	9	11	9	1383100000	3040000000
-0.499533	-0.313722	-0.33626	-0.55782	-0.448501	-0.560858	-0.259398	-0.54054	-0.247515	-0.124465	-0.229562	+	Discard	Discard	25	25	25	37.3	37.3	37.3	86.343	0	116.18	6814100000	2452700000	4361300000	6	7	10	12	13	14	7	14	16	16	8	6	7	10	12	13	14	7	14	16	16	8	200350000	377940000
-0.235428	-0.150815	-0.282325	-0.935686	-0.643845	-0.840015	-0.542142	-0.568922	-0.517943	-0.519015	-0.584219	+	Discard	Discard	27	27	27	50.9	50.9	50.9	80.472	0	323.31	36294000000	14141000000	22152000000	17	10	12	19	18	17	13	20	24	20	12	17	10	12	19	18	17	13	20	24	20	12	1932800000	742720000
NaN	NaN	NaN	0.425592	0.683883	0.690616	0.479413	0.560273	0.29151	0.357166	0.455171	+	Discard	Discard	4	4	4	56.1	56.1	56.1	10.604	0	24.349	996580000	493970000	502610000	1	3	4	1	0	2	2	2	4	3	3	1	3	4	1	0	2	2	2	4	3	3	15996000	58033000
-0.149189	-0.120591	-0.114217	-0.0988251	-0.105778	-0.132901	-0.0794069	-0.0736757	-0.127902	-0.087351	-0.0950889	+	Discard	Discard	15	15	2	69.3	69.3	8.7	26.411	0	323.31	222450000000	91538000000	130910000000	12	14	13	15	11	9	12	12	14	13	14	2	2	2	2	2	2	2	2	2	2	2	9309900000	23364000000
1.21704	1.15182	1.22742	NaN	NaN	NaN	NaN	NaN	NaN	NaN	NaN	+	Keep	Discard	4	4	1	29.2	29.2	7.2	24.059	0	90.886	5594700000	3450000000	2144600000	4	0	0	4	3	0	0	0	0	0	0	1	0	0	1	0	0	0	0	0	0	0	2240000000	0
0.689371	0.674192	0.68055	NaN	NaN	NaN	NaN	NaN	NaN	NaN	NaN	+	Discard	Discard	2	2	2	13.7	13.7	13.7	25.457	0.00013104	5.7128	138900000	77748000	61155000	2	0	0	1	2	0	0	0	0	0	0	2	0	0	1	2	0	0	0	0	0	0	51963000	0
0.729948	0.779729	1.47425	0.813056	0.957648	0.898647	0.574486	-0.120333	0.793393	0.907765	0.905604	+	Discard	Discard	17	17	17	34.2	34.2	34.2	86.942	0	225.08	5602700000	3413000000	2189700000	4	13	12	5	5	2	3	9	12	11	14	4	13	12	5	5	2	3	9	12	11	14	91609000	793050000
0.382546	0.462965	0.416494	0.219856	NaN	0.268661	0.710564	0.643497	0.376808	0.41671	0.433614	+	Discard	Discard	6	6	1	47.5	47.5	9.1	11.139	0	25.12	3571900000	2014800000	1557100000	4	2	4	2	4	4	3	5	5	3	3	0	1	1	0	0	1	1	1	1	1	1	341850000	61140000
-0.235263	-0.17322	-0.169622	0.0595047	-0.133305	-0.145473	-0.343376	-0.124794	-0.165088	-0.173392	-0.170277	+	Discard	Discard	16	16	16	69.8	69.8	69.8	31.703	0	323.31	90948000000	40007000000	50941000000	12	11	13	11	12	13	14	13	11	13	15	12	11	13	11	12	13	14	13	11	13	15	3805300000	7708400000
0.722256	0.668081	0.616208	-0.0121534	0.0206034	-0.0618327	0.488851	0.526066	0.694585	0.798728	0.962033	+	Discard	Discard	13	13	13	96	96	96	16.588	0	91.673	18273000000	10005000000	8267800000	12	10	10	10	11	11	11	10	10	9	9	12	10	10	10	11	11	11	10	10	9	9	3160300000	1087900000
-0.21886	-0.37376	-0.366405	-0.536471	-0.598797	-0.78161	-0.965922	NaN	-0.3381	-0.384713	-0.613352	+	Discard	Discard	15	15	15	20.7	20.7	20.7	115.83	0	81.678	6895600000	3631600000	3264100000	7	6	6	6	4	6	1	11	6	9	8	7	6	6	6	4	6	1	11	6	9	8	198440000	154390000
-0.267484	-0.365682	-0.336576	-0.347975	-0.36968	-0.544789	-0.308836	-0.0699959	-0.222534	-0.248581	-0.263756	+	Discard	Discard	22	22	22	70.1	70.1	70.1	37.551	0	323.31	76356000000	32095000000	44261000000	14	19	14	15	11	11	15	19	19	20	17	14	19	14	15	11	11	15	19	19	20	17	2611100000	6183300000
-0.385336	-0.381647	-0.362819	-0.329106	-0.411223	-0.357232	-0.0467215	0.218504	-0.327713	-0.21777	-0.302394	+	Discard	Discard	18	18	18	51.4	51.4	51.4	43.66	0	323.31	144110000000	60576000000	83533000000	14	16	16	17	16	15	17	16	17	17	14	14	16	16	17	16	15	17	16	17	17	14	8928800000	11185000000
0.667035	0.711564	0.695464	0.221046	0.254716	0.156305	0.665491	0.786425	1.17935	1.29966	1.32888	+	Discard	Discard	22	22	22	73.1	73.1	73.1	48.534	0	323.31	110290000000	51957000000	58329000000	16	20	18	14	13	14	15	13	12	12	17	16	20	18	14	13	14	15	13	12	12	17	2855400000	26452000000
-0.262125	-0.264508	-0.252788	-0.346929	-0.456377	-0.428533	0.0768024	-0.010774	-0.225178	-0.214563	-0.283264	+	Discard	Discard	20	20	20	52.1	52.1	52.1	54.582	0	323.31	38902000000	15152000000	23750000000	10	16	16	12	14	11	13	12	13	14	19	10	16	16	12	14	11	13	12	13	14	19	1392200000	4420900000
-0.191199	-0.14317	-0.0258999	-0.0938199	-0.108073	-0.130481	-0.241301	-0.193003	-0.0974481	-0.0985303	-0.144176	+	Discard	Discard	29	28	27	69	66	62.6	45.626	0	323.31	115620000000	47737000000	67883000000	22	24	25	25	23	20	26	24	23	21	25	20	22	23	23	21	18	24	22	21	20	23	8000300000	13989000000
-0.365276	-0.207639	-0.199623	-0.99937	-0.926047	-0.975764	-1.00645	-0.728852	-0.642295	-0.609905	-0.745828	+	Discard	Discard	26	26	25	72.1	72.1	67.7	45.199	0	323.31	398090000000	161360000000	236730000000	18	18	15	18	17	15	17	20	21	23	15	17	17	14	17	16	14	16	19	20	22	14	17208000000	11106000000
NaN	NaN	NaN	1.18757	1.25324	1.25846	NaN	NaN	NaN	NaN	NaN	+	Keep	Discard	12	12	11	50.2	50.2	46.1	31.54	0	104.92	4993300000	3049000000	1944300000	0	10	9	1	0	0	0	0	0	0	11	0	9	8	1	0	0	0	0	0	0	10	0	1872400000
-0.130794	-0.125272	-0.205397	-0.417743	-0.336682	-0.311267	-0.0158813	-0.19855	-0.168362	-0.211863	-0.00621712	+	Discard	Discard	33	27	27	52.2	47.3	47.3	97.621	0	323.31	8370700000	3446800000	4923900000	13	17	10	13	14	20	17	26	21	14	18	8	12	7	8	9	16	13	22	16	8	13	289020000	744600000
0.146953	0.576802	0.328784	0.0947985	0.123796	0.15962	0.567387	0.478493	0.400847	NaN	0.129292	+	Discard	Discard	25	22	22	25.7	23.4	23.4	132.29	0	100.44	1953900000	910920000	1043000000	12	15	13	10	13	15	14	4	4	9	12	10	14	10	8	11	12	11	3	2	8	12	148210000	373980000
0.637349	0.796584	0.671487	0.272932	0.349788	0.219475	0.386414	0.630905	-0.0364051	0.190245	0.0695412	+	Discard	Discard	18	18	18	57.3	57.3	57.3	42.315	0	297.01	24951000000	12899000000	12052000000	7	9	8	9	8	8	14	9	8	10	7	7	9	8	9	8	8	14	9	8	10	7	1462600000	1881000000
-1.11561	-1.04881	-1.03625	-0.569598	-0.592515	-0.620221	-0.999433	-0.793883	-0.466421	-0.335954	-0.462715	+	Discard	Discard	24	24	24	72.2	72.2	72.2	46.247	0	323.31	230830000000	87188000000	143650000000	20	22	20	21	21	21	23	21	19	21	22	20	22	20	21	21	21	23	21	19	21	22	11374000000	21841000000
0.276242	0.365151	0.307234	0.117821	0.169354	0.215964	0.382675	0.755514	0.183074	0.122009	0.115298	+	Discard	Discard	6	6	3	24	24	10.3	36.535	0	323.31	29764000000	15031000000	14734000000	4	4	2	3	3	3	3	5	6	5	3	3	2	1	2	2	2	2	3	3	3	2	998140000	1214400000
-0.283953	-0.0948232	-0.0898636	-0.329971	-0.476401	-0.501763	-0.856719	-0.712187	-0.155089	-0.222249	-0.250697	+	Discard	Discard	15	15	14	75.7	75.7	73.5	35.892	0	312.7	42999000000	17128000000	25871000000	7	11	9	10	5	4	10	12	12	14	9	7	10	8	9	4	4	9	11	11	13	8	883480000	3989700000
0.23103	0.183571	0.080887	0.217698	0.209328	0.217467	0.249754	0.292795	0.392623	0.49483	0.445126	+	Discard	Discard	27	27	8	69.6	69.6	31.7	71.456	0	323.31	86981000000	37001000000	49980000000	15	23	24	14	15	18	15	20	19	18	24	4	7	8	4	4	6	5	7	7	6	8	1437400000	16888000000
-0.338609	-0.249225	-0.26909	-0.155336	-0.217501	-0.236841	-0.212727	-0.292791	0.0837075	NaN	-0.131308	+	Discard	Discard	9	9	9	18.3	18.3	18.3	71.648	0	43.6	5724800000	1968600000	3756200000	3	6	7	3	3	2	2	2	1	1	7	3	6	7	3	3	2	2	2	1	1	7	317590000	803090000
0.339174	0.277286	0.197035	0.515362	0.474153	0.450173	0.197797	0.162267	0.185199	0.132639	0.123933	+	Discard	Discard	20	20	20	80.2	80.2	80.2	23.489	0	323.31	307140000000	141670000000	165480000000	15	19	18	18	16	16	15	14	18	18	19	15	19	18	18	16	16	15	14	18	18	19	14556000000	31050000000
7.14386	5.34707	5.29184	4.29833	3.72934	3.73586	5.66966	6.45098	5.11834	4.38686	4.41285	+	Keep	Discard	94	94	1	85.4	85.4	4.4	78.181	0	323.31	290170000000	286430000000	3739100000	2	2	2	9	94	2	2	2	3	2	2	0	0	0	0	1	0	0	0	0	0	0	1202900000	2282800000
0.980638	0.882713	0.908834	NaN	NaN	NaN	NaN	NaN	NaN	NaN	NaN	+	Discard	Discard	5	4	3	36.1	27.8	21.9	19.107	0	21.141	1235400000	706030000	529370000	5	0	0	5	5	0	0	0	0	0	0	3	0	0	3	3	0	0	0	0	0	0	423590000	0
-0.173212	-0.249056	-0.379908	-0.274836	-0.371072	-0.297715	-0.508265	-0.52255	-0.592566	-0.597055	-0.559218	+	Discard	Discard	28	28	9	37.7	37.7	13.5	91.742	0	256.75	14953000000	5269100000	9683700000	15	8	14	18	13	17	19	18	20	21	14	5	2	4	5	4	5	6	3	4	6	5	754630000	502260000
-0.165182	-0.0515947	-0.222951	-0.0128771	-0.0210922	-0.0223779	-0.2873	-0.288359	-0.267437	-0.190211	-0.194164	+	Discard	Discard	20	20	0	57.1	57.1	0	54.465	0	323.31	69812000000	30515000000	39298000000	15	14	13	15	14	15	14	17	16	15	17	0	0	0	0	0	0	0	0	0	0	0	3751500000	4093100000
NaN	1.65085	NaN	1.21472	0.859993	0.999356	NaN	1.37462	NaN	NaN	0.799264	+	Keep	Discard	3	3	3	4.6	4.6	4.6	147.39	0.00013084	5.6459	2170000000	1311000000	859040000	1	2	2	1	1	1	1	1	1	2	1	1	2	2	1	1	1	1	1	1	2	1	114190000	304260000
1.34481	0.992134	1.32357	0.178833	0.241598	0.415689	0.0576319	0.618595	1.02547	1.01245	0.847765	+	Discard	Discard	12	12	12	39.9	39.9	39.9	35.586	0	176.09	6973300000	3764300000	3209000000	9	6	7	10	10	6	11	10	8	10	4	9	6	7	10	10	6	11	10	8	10	4	654510000	244340000
-0.135149	-0.23314	-0.20421	-0.125928	-0.0765541	-0.152927	-0.131483	-0.28661	-0.116693	0.0143784	-0.0110093	+	Discard	Discard	21	21	21	73.4	73.4	73.4	39.31	0	323.31	32122000000	13422000000	18699000000	13	15	12	17	17	14	17	14	13	12	17	13	15	12	17	17	14	17	14	13	12	17	1641300000	4630900000
NaN	NaN	NaN	0.601944	0.595224	0.737663	NaN	NaN	0.411724	0.296317	0.484832	+	Discard	Discard	26	26	26	45.5	45.5	45.5	71.639	0	163.57	5260000000	2888300000	2371700000	1	10	6	0	0	0	0	20	19	13	10	1	10	6	0	0	0	0	20	19	13	10	522990000	594430000
-0.497095	-0.580243	-0.456741	-0.34516	-0.320536	-0.287588	-0.523397	-0.41004	-0.226183	-0.234462	-0.291711	+	Discard	Discard	14	14	14	53	53	53	34.446	0	175.86	21799000000	8532600000	13266000000	12	10	11	9	10	8	9	8	9	10	10	12	10	11	9	10	8	9	8	9	10	10	2228900000	1862200000
1.01301	0.944948	1.01644	NaN	NaN	NaN	NaN	NaN	NaN	NaN	NaN	+	Discard	Discard	13	13	0	59	59	0	30.24	0	323.31	51580000000	30441000000	21140000000	12	0	0	13	11	0	0	1	1	1	0	0	0	0	0	0	0	0	0	0	0	0	14818000000	0
-0.232787	-0.240607	-0.134744	-0.220001	-0.208491	-0.207834	0.0997242	-0.156412	-0.203	-0.156911	-0.193074	+	Discard	Discard	58	58	58	32.4	32.4	32.4	268.57	0	249.92	12613000000	5353200000	7259900000	40	29	31	37	38	16	13	29	28	37	38	40	29	31	37	38	16	13	29	28	37	38	1390200000	1331000000
-0.295331	-1.06511	-0.905365	-0.952061	-0.347348	-0.889747	-0.898571	-1.03176	-0.540253	-0.539053	-0.579484	+	Discard	Discard	68	68	26	45.8	45.8	18.6	214.82	0	323.31	11285000000	4483300000	6802200000	5	7	6	2	2	19	27	47	53	55	5	2	2	1	0	0	5	8	16	17	21	1	36430000	133700000
-2.01376	-1.49386	-2.42713	NaN	-0.793446	-0.0597573	NaN	NaN	-1.95065	-2.02233	-2.20425	+	Discard	Keep	7	7	7	23.7	23.7	23.7	50.268	0	101.69	1700500000	407470000	1293100000	3	2	1	3	4	0	0	4	5	5	2	3	2	1	3	4	0	0	4	5	5	2	99272000	17209000
-0.0870391	-0.0722214	-0.171177	-0.0982424	-0.0212707	-0.092216	-0.286635	-0.169615	-0.154561	-0.217257	-0.203261	+	Discard	Discard	7	7	7	99	99	99	10.403	0	299.14	36697000000	15876000000	20821000000	7	7	6	5	5	7	6	6	6	6	7	7	7	6	5	5	7	6	6	6	6	7	6010900000	1523000000
-1.02733	-1.40275	-1.03308	-1.07993	-0.872245	-0.887903	NaN	NaN	NaN	NaN	NaN	+	Discard	Keep	17	17	17	24.4	24.4	24.4	102.13	0	73.851	2143800000	516720000	1627100000	7	12	9	5	8	0	0	1	0	0	8	7	12	9	5	8	0	0	1	0	0	8	225660000	624690000
-1.16475	-1.05048	-0.965021	NaN	NaN	NaN	-1.16438	-1.06922	-0.514757	-0.461945	-0.484091	+	Discard	Discard	10	10	10	31	31	31	42.932	0	32.234	3532900000	1372600000	2160300000	6	1	0	6	6	2	8	5	7	7	3	6	1	0	6	6	2	8	5	7	7	3	230220000	19919000
-0.525582	-0.563702	-0.86664	-0.557019	-0.574156	-0.609572	-0.426636	-0.441715	0.00109567	-0.0258051	0.0605667	+	Discard	Discard	4	4	4	47.2	47.2	47.2	12.629	0	17.676	6292500000	2448000000	3844400000	3	4	3	3	2	3	3	3	3	2	3	3	4	3	3	2	3	3	3	3	2	3	572250000	482050000
-0.442341	-0.503924	-0.557389	-0.504272	-0.529568	-0.606335	-0.449299	-0.567332	-0.141426	-0.349937	-0.259981	+	Discard	Discard	6	6	6	29.3	29.3	29.3	21.405	0	209.58	7045200000	2674400000	4370900000	3	4	5	4	2	4	5	4	6	5	4	3	4	5	4	2	4	5	4	6	5	4	493610000	560270000
0.63706	0.226847	0.354924	0.0337265	0.310176	0.150821	0.0920905	0.249749	0.865863	0.534593	0.552726	+	Discard	Discard	6	6	6	21.2	21.2	21.2	38.14	0	30.959	8258200000	3767900000	4490300000	4	4	4	4	3	4	6	3	3	2	4	4	4	4	4	3	4	6	3	3	2	4	320790000	1666500000
0.501026	0.530163	0.576135	0.491212	0.633835	0.633938	0.255724	0.381711	0.262841	0.252177	0.330607	+	Discard	Discard	23	15	15	71.8	55.5	55.5	43.439	0	323.31	53145000000	27418000000	25727000000	17	21	18	17	16	16	20	16	17	14	19	10	14	11	10	9	10	13	8	10	9	12	3153100000	8299400000
-0.460136	-0.30014	-0.519407	-0.243342	0.0116679	-0.238586	-0.568631	-0.618328	-0.531533	-0.390524	-0.292222	+	Discard	Discard	10	10	10	41.1	41.1	41.1	43.561	0	227.34	13089000000	4985600000	8103200000	10	7	6	9	9	7	8	7	8	6	6	10	7	6	9	9	7	8	7	8	6	6	1563700000	686590000
NaN	0.625949	0.86482	0.365509	0.371737	0.328447	0.760615	0.572421	0.317535	0.190906	0.331227	+	Discard	Discard	50	50	50	56.6	56.6	56.6	116.1	0	323.31	34130000000	15650000000	18480000000	1	42	43	2	2	13	13	28	25	17	43	1	42	43	2	2	13	13	28	25	17	43	5379600	10188000000
1.97895	1.71998	1.72013	1.29228	2.21299	0.579522	1.79546	1.19655	0.875326	1.04595	1.03085	+	Keep	Discard	5	2	2	39.8	8.8	8.8	12.396	0	6.7822	6231900000	4115600000	2116300000	5	2	3	4	4	2	3	3	4	3	4	2	2	2	2	2	2	2	2	2	2	2	381000000	222590000
-0.0356491	-0.17129	-0.147724	-0.178937	-0.138405	0.017752	-0.418684	-0.411039	-0.423113	-0.471436	-0.387868	+	Discard	Discard	16	16	16	59.5	59.5	59.5	34.006	0	323.31	48099000000	19985000000	28113000000	8	11	7	10	10	9	11	12	13	16	11	8	11	7	10	10	9	11	12	13	16	11	1547200000	2236900000
NaN	NaN	NaN	-0.555844	-0.502222	-0.489169	NaN	NaN	-0.708382	-1.01196	-0.811185	+	Discard	Discard	35	35	35	40.5	40.5	40.5	137.43	0	323.31	7475800000	2356400000	5119400000	0	26	16	0	0	0	0	8	6	7	24	0	26	16	0	0	0	0	8	6	7	24	0	1569100000
NaN	NaN	NaN	0.240054	0.225607	0.225453	NaN	NaN	NaN	NaN	NaN	+	Discard	Discard	52	46	46	60.4	55.9	55.9	111.72	0	323.31	15202000000	6521400000	8680600000	2	41	41	1	1	4	4	5	3	2	43	1	36	35	0	0	0	0	2	0	0	38	33024000	4184100000
-0.0341809	-0.116621	-0.127514	-0.035597	-0.0454201	-0.0695782	-0.232382	-0.122267	-0.0990961	-0.0818696	-0.0667468	+	Discard	Discard	35	35	35	74.4	74.4	74.4	47.366	0	323.31	156920000000	69797000000	87120000000	26	29	29	26	26	28	27	26	25	27	27	26	29	29	26	26	28	27	26	25	27	27	8121100000	19924000000
1.89258	1.72872	1.75462	1.53921	1.54975	1.49639	1.89425	2.02422	1.80104	1.78141	1.86856	+	Keep	Discard	44	40	40	57.4	54.1	54.1	102.36	0	323.31	60700000000	38947000000	21753000000	30	38	36	32	27	33	31	25	28	28	38	26	34	32	28	24	29	27	23	25	26	34	2661300000	10723000000
1.29792	1.08514	1.40103	0.780583	0.784168	0.766614	NaN	NaN	NaN	NaN	NaN	+	Keep	Discard	18	18	18	45.7	45.7	45.7	49.959	0	74.809	15103000000	7763100000	7339700000	5	15	13	5	6	1	1	0	0	1	17	5	15	13	5	6	1	1	0	0	1	17	463040000	5203700000
-0.461891	-0.440246	-0.467257	-0.392129	-0.405496	-0.455491	-0.363422	-0.380291	-0.767608	-0.75676	-0.811005	+	Discard	Discard	54	54	53	61.2	61.2	59.1	101.14	0	323.31	351660000000	118870000000	232780000000	41	43	41	41	44	42	42	50	48	47	41	40	42	40	40	43	41	41	49	47	46	40	24408000000	30075000000
0.167076	0.200021	0.0844686	0.146826	0.169094	0.138628	0.409901	0.316706	0.11748	0.138083	0.111945	+	Discard	Discard	26	26	26	58.6	58.6	58.6	57.398	0	323.31	57086000000	27375000000	29710000000	10	13	10	17	15	15	21	20	16	16	12	10	13	10	17	15	15	21	20	16	16	12	576700000	2541900000
-0.12538	-0.135673	-0.259391	-0.211828	-0.212563	-0.160092	-0.62359	-0.725037	-0.282139	-0.360424	-0.215932	+	Discard	Discard	7	7	7	65.1	65.1	65.1	19.689	0	196.79	11551000000	4281100000	7269700000	5	5	6	6	5	5	7	4	5	6	6	5	5	6	6	5	5	7	4	5	6	6	350950000	779920000
-0.391722	-0.157369	-0.18168	-0.22987	-0.181888	-0.590508	-0.352216	-0.48155	-0.159702	-0.726814	-0.565082	+	Discard	Discard	15	12	12	52.6	44.4	44.4	41.83	0	124.09	5962400000	2344100000	3618300000	7	7	4	6	6	5	9	6	3	4	5	6	5	3	5	5	5	7	5	3	3	4	533840000	456320000
-0.557401	-0.583648	-0.697956	-0.438673	-0.508148	-0.469084	-0.552677	-0.589221	-0.137423	-0.16584	-0.149096	+	Discard	Discard	17	17	17	57.5	57.5	57.5	32.38	0	108.26	24233000000	9301700000	14932000000	6	9	8	11	5	5	8	8	11	11	9	6	9	8	11	5	5	8	8	11	11	9	1395600000	1429900000
0.677474	0.290716	0.430072	0.168294	0.706947	0.259461	0.674518	0.611563	0.305827	0.144609	0.0711446	+	Discard	Discard	12	12	12	18	18	18	92.243	0	80.865	2527900000	1157100000	1370800000	7	4	5	9	6	5	3	7	7	8	7	7	4	5	9	6	5	3	7	7	8	7	280120000	84063000
0.323214	0.554532	0.500741	0.304567	0.286541	0.156635	-0.0209054	-0.0232948	0.0951006	0.39465	0.313836	+	Discard	Discard	14	14	6	49.7	49.7	26.6	39.766	0	206.7	19468000000	9549400000	9918900000	7	9	9	9	6	6	7	7	6	6	8	3	4	5	4	3	3	4	3	3	3	4	1412000000	2516400000
0.259843	0.21786	0.245196	0.19659	0.188677	0.185122	0.0658935	0.0999022	0.58549	0.48472	0.524344	+	Discard	Discard	22	22	2	74.8	74.8	12.3	41.052	0	323.31	114500000000	78452000000	36051000000	18	19	16	18	16	18	22	20	18	19	17	1	2	1	2	1	2	2	2	1	1	1	6036700000	10785000000
0.0447082	0.215545	0.223381	0.380319	0.272559	0.352427	0.371079	0.296467	0.446295	0.713873	0.878918	+	Discard	Discard	20	20	15	42.1	42.1	32.4	63.192	0	112.99	18554000000	8158500000	10395000000	9	19	15	9	7	9	12	10	11	10	16	5	14	10	4	4	4	7	5	6	6	11	290770000	3680700000
0.776382	0.708229	0.701981	0.893468	0.843496	0.854145	0.583927	0.68355	0.370762	0.359074	0.29223	+	Discard	Discard	10	10	10	57	57	57	23.714	0	83.236	27055000000	13709000000	13346000000	5	6	6	7	7	4	7	7	6	6	7	5	6	6	7	7	4	7	7	6	6	7	1219800000	2098900000
0.117306	0.0940173	0.0528202	0.163528	0.188236	0.137654	0.0887223	0.104436	-0.0241116	0.065337	0.0337412	+	Discard	Discard	60	60	60	75.7	75.7	75.7	62.639	0	323.31	603190000000	274430000000	328760000000	35	40	37	36	34	37	39	39	44	33	39	35	40	37	36	34	37	39	39	44	33	39	38130000000	26292000000
-1.25665	-0.992668	-0.947905	-0.552417	-0.592311	-0.4112	-0.918874	-0.883961	-0.56858	-0.162648	-0.651806	+	Discard	Discard	7	7	7	20.5	20.5	20.5	43.691	0	25.961	1536500000	519100000	1017400000	3	3	2	2	4	2	4	5	2	4	2	3	3	2	2	4	2	4	5	2	4	2	32480000	81835000
NaN	NaN	NaN	NaN	NaN	NaN	-0.826298	-1.00357	-0.629524	-0.524828	-0.851824	+	Discard	Discard	5	5	5	17.6	17.6	17.6	58.053	0	61.775	598660000	209530000	389130000	1	0	0	1	1	3	3	3	4	3	0	1	0	0	1	1	3	3	3	4	3	0	17404000	0
0.577519	0.564278	0.740982	0.318016	0.396368	0.476572	0.067755	0.223379	0.47656	0.692947	0.46164	+	Discard	Discard	7	7	6	35.8	35.8	32.8	26.616	0	44.088	4793100000	2508400000	2284700000	5	6	6	5	3	4	5	3	4	5	5	4	5	5	4	3	3	4	3	3	4	5	250200000	522990000
-0.35292	-0.602969	0.0299607	-0.514227	-0.858689	-0.6009	-0.459017	-0.881522	-0.565405	-0.107965	NaN	+	Discard	Discard	4	4	4	42.3	42.3	42.3	13.678	0	91.682	744710000	267450000	477260000	3	3	2	2	1	1	2	2	3	1	2	3	3	2	2	1	1	2	2	3	1	2	145460000	60722000
-0.313775	-0.181096	-0.321484	-0.262268	-0.158472	-0.379492	-0.554708	-0.470387	-0.123321	-0.137396	-0.210553	+	Discard	Discard	13	13	13	52.5	52.5	52.5	39.32	0	112.42	18258000000	7212200000	11046000000	7	11	8	9	6	7	9	8	8	6	9	7	11	8	9	6	7	9	8	8	6	9	874680000	2822000000
-0.60136	-0.630416	-0.555416	-0.600927	-0.508755	-0.408129	-0.670983	-0.647255	-0.302665	-0.334064	-0.282493	+	Discard	Discard	5	5	5	30.7	30.7	30.7	20.435	0	24.58	6173900000	2300500000	3873400000	4	4	3	5	4	5	4	4	3	3	4	4	4	3	5	4	5	4	4	3	3	4	506580000	222530000
-0.207677	-0.0326323	-0.239177	-0.0892943	-0.147425	-0.117966	-0.326587	-0.250269	-0.131664	-0.154636	-0.197157	+	Discard	Discard	28	28	28	58.7	58.7	58.7	57.579	0	323.31	37576000000	15132000000	22444000000	4	18	18	9	7	12	12	16	13	17	19	4	18	18	9	7	12	12	16	13	17	19	36897000	4244000000
0.690988	0.84219	0.604275	0.0975656	0.150959	0.769126	0.527827	0.647716	0.511248	0.6985	0.573382	+	Discard	Discard	16	16	16	50.7	50.7	50.7	45.805	0	246.88	10199000000	5144900000	5053800000	7	6	3	8	7	6	11	7	7	10	6	7	6	3	8	7	6	11	7	7	10	6	351130000	186250000
0.727005	0.634784	0.699531	0.191449	0.216634	0.210122	0.677871	0.612278	NaN	NaN	NaN	+	Discard	Discard	49	49	2	37.1	37.1	1.9	196.81	0	289.35	8632800000	4221900000	4410900000	30	28	28	24	22	31	34	0	0	0	33	0	0	0	1	0	1	1	0	0	0	0	916920000	1272200000
0.219229	0.0432761	0.225409	0.156026	0.407417	0.10608	0.30479	0.410596	0.5955	0.486184	0.313948	+	Discard	Discard	27	27	0	22.9	22.9	0	178.57	0	51.088	1733900000	794870000	938980000	13	7	4	12	11	5	7	7	4	7	5	0	0	0	0	0	0	0	0	0	0	0	294530000	209670000
0.627887	0.689877	0.655365	0.0681468	0.213059	0.317125	0.505206	0.802037	0.948378	NaN	NaN	+	Discard	Discard	11	11	11	23.4	23.4	23.4	84.993	0	136.17	1994300000	878380000	1115900000	7	4	3	8	6	9	6	3	4	3	5	7	4	3	8	6	9	6	3	4	3	5	266560000	59942000
1.39311	0.899138	1.39247	0.215888	0.82673	1.00889	0.738815	1.04671	0.868966	0.9469	0.954934	+	Discard	Discard	15	15	14	4	4	3.6	492.64	0.0016752	2.57	35212000000	21955000000	13257000000	3	5	3	2	1	2	1	2	1	1	9	3	5	3	1	1	2	1	2	1	1	8	2590500000	1226700000
0.551957	0.525651	0.401526	0.686443	0.723071	0.638068	0.846412	0.893063	0.352531	0.366517	0.331961	+	Discard	Discard	16	16	16	74.2	74.2	74.2	25.206	0	83.516	43922000000	21992000000	21930000000	8	8	8	13	10	4	7	8	10	12	11	8	8	8	13	10	4	7	8	10	12	11	2185600000	3356300000
-0.348887	-0.324616	-0.36547	-0.194224	-0.17317	-0.166427	-0.194239	-0.211984	-0.197754	-0.317535	-0.288005	+	Discard	Discard	36	36	32	62.2	62.2	56.6	57.21	0	323.31	176910000000	70077000000	106830000000	27	31	32	22	23	26	33	31	29	26	34	24	28	29	19	20	23	30	27	26	23	30	7430400000	25791000000
-0.58992	-0.724239	-0.879874	NaN	NaN	NaN	-1.32862	-1.11183	-0.841333	-1.23255	-1.22564	+	Discard	Discard	8	8	8	22.1	22.1	22.1	57.474	0	30.094	1697900000	610790000	1087100000	4	0	0	2	3	3	2	7	4	3	0	4	0	0	2	3	3	2	7	4	3	0	205360000	0
-0.515092	-0.83907	-0.672812	-0.606592	-0.574466	-0.507862	-0.582325	-0.573341	-0.266826	-0.287566	-0.235934	+	Discard	Discard	12	12	2	66.8	66.8	14.1	20.539	0	37.605	13825000000	5148400000	8677100000	6	4	7	10	7	7	7	7	7	6	10	1	1	1	2	2	2	2	1	1	1	1	941090000	816360000
-0.37908	-0.330282	-0.427105	-0.357477	-0.507264	-0.467576	-0.435278	-0.38499	-0.390178	-0.444857	-0.446913	+	Discard	Discard	23	23	23	48.4	48.4	48.4	83.207	0	323.31	9282800000	3290400000	5992500000	8	16	12	16	12	18	11	18	16	17	14	8	16	12	16	12	18	11	18	16	17	14	288550000	1026700000
NaN	4.49027	4.63439	NaN	NaN	NaN	3.79893	NaN	NaN	3.38504	NaN	+	Keep	Discard	23	23	23	84.5	84.5	84.5	16.537	0	323.31	68751000000	68210000000	541140000	0	0	1	2	23	1	1	1	2	1	0	0	0	1	2	23	1	1	1	2	1	0	0	0
NaN	4.85252	5.28078	NaN	NaN	NaN	NaN	NaN	3.82025	4.0756	3.74443	+	Keep	Discard	8	8	8	63.2	63.2	63.2	13.21	0	104.35	10948000000	10762000000	186200000	0	1	0	2	7	2	0	3	3	2	1	0	1	0	2	7	2	0	3	3	2	1	0	4598400
0.934546	0.890833	0.913319	0.26302	0.183717	0.213885	0.225359	0.365003	0.191595	0.333823	0.217173	+	Discard	Discard	11	11	11	38.8	38.8	38.8	39.692	0	61.739	12135000000	5828400000	6306500000	8	7	9	6	7	4	4	7	7	8	9	8	7	9	6	7	4	4	7	7	8	9	1051600000	1545900000
-0.343911	-0.586339	-0.487237	-0.195589	-0.642975	NaN	-0.301337	-0.212407	-0.457349	-0.331105	-0.608604	+	Discard	Discard	24	24	24	49.5	49.5	49.5	65.334	0	171.87	6381100000	2359100000	4022000000	16	6	1	18	16	11	6	10	8	9	3	16	6	1	18	16	11	6	10	8	9	3	1029700000	113380000
0.405007	0.778287	0.590188	0.497301	0.497028	0.540755	NaN	NaN	NaN	NaN	NaN	+	Discard	Discard	10	9	9	28.1	26.4	26.4	51.939	0	24.939	971580000	316160000	655410000	3	1	3	6	2	0	1	1	0	0	4	3	1	3	6	2	0	1	1	0	0	3	18435000	48206000
0.58645	0.878696	0.67537	0.259845	0.345191	0.216902	1.34563	1.21632	NaN	0.826472	NaN	+	Discard	Discard	15	15	15	38.6	38.6	38.6	55.12	0	278.65	5645200000	3145600000	2499600000	6	7	6	5	5	12	10	1	2	1	6	6	7	6	5	5	12	10	1	2	1	6	340560000	626230000
-1.44799	-1.38011	-1.32905	NaN	NaN	NaN	-0.462483	-0.398003	-0.65215	-0.620607	-0.704894	+	Discard	Discard	14	14	14	39.5	39.5	39.5	55.722	0	296.51	33410000000	13089000000	20321000000	11	1	0	9	10	10	9	10	12	10	1	11	1	0	9	10	10	9	10	12	10	1	2498500000	4536800
0.285821	0.289172	0.358119	0.149379	0.205659	0.15328	0.276155	0.360897	0.115595	0.0518974	0.0618319	+	Discard	Discard	25	25	25	76.5	76.5	76.5	30.656	0	323.31	215270000000	97333000000	117940000000	19	23	22	19	17	17	16	19	21	21	21	19	23	22	19	17	17	16	19	21	21	21	8878500000	27116000000
-0.995557	-1.04781	-1.07823	-0.885061	-1.04244	-1.05932	-0.243215	-0.148967	-0.683793	-0.755877	-0.749597	+	Discard	Discard	17	17	10	71.2	71.2	38.7	37.32	0	288.17	43393000000	14232000000	29161000000	15	11	10	13	11	13	14	11	10	12	10	8	6	6	7	5	7	7	5	5	7	6	3525600000	3705400000
0.85152	0.891984	0.506475	0.398055	0.308019	0.357406	0.451864	0.482734	0.353596	0.316494	0.289559	+	Discard	Discard	12	12	12	42.7	42.7	42.7	38.495	0	205.75	16906000000	7746300000	9160100000	3	9	8	5	6	5	8	10	8	7	9	3	9	8	5	6	5	8	10	8	7	9	714780000	2045100000
0.474868	0.605259	0.658979	0.586995	0.584006	0.551635	0.388178	0.475516	0.283372	0.278348	0.265555	+	Discard	Discard	48	48	48	46.8	46.8	46.8	115.33	0	323.31	40804000000	17491000000	23312000000	25	33	29	23	25	22	23	23	21	22	30	25	33	29	23	25	22	23	23	21	22	30	2499300000	5439000000
-0.0604336	-0.100114	-0.0679306	-0.272729	-0.265112	-0.297852	-0.151564	-0.08725	-0.162332	-0.353558	-0.286597	+	Discard	Discard	23	23	23	67	67	67	51.822	0	323.31	75848000000	30381000000	45466000000	20	20	19	19	20	17	20	17	17	13	21	20	20	19	19	20	17	20	17	17	13	21	4519900000	6317800000
-0.216862	-0.249225	-0.228152	-0.523701	-0.585528	-0.541663	-0.276224	-0.335291	-0.263278	-0.380484	-0.36373	+	Discard	Discard	74	74	74	63.2	63.2	63.2	134.44	0	323.31	283810000000	97234000000	186570000000	46	64	55	51	58	55	52	60	67	65	61	46	64	55	51	58	55	52	60	67	65	61	12036000000	35240000000
-0.229811	-0.199697	-0.26909	-0.207867	-0.189171	-0.220853	-0.651873	-0.630287	-0.175018	-0.231291	-0.224499	+	Discard	Discard	7	7	7	34	34	34	28.194	0	62.332	20115000000	7098800000	13016000000	6	6	5	5	4	4	5	6	6	6	6	6	6	5	5	4	4	5	6	6	6	6	886160000	2432700000
-0.211357	-0.666188	-1.04651	-0.590279	-0.503332	-0.398859	-0.313161	-0.258232	-0.239817	-0.42712	-0.461918	+	Discard	Discard	13	13	9	56.7	56.7	43	37.171	0	177.29	6724800000	2422500000	4302300000	5	4	3	5	5	5	8	6	6	6	4	2	2	1	2	2	2	5	3	3	3	2	267400000	152740000
-1.79765	-1.74975	-1.7705	-0.9424	-0.861539	-0.787862	-0.671403	-0.795664	-0.620755	-0.55527	-0.633617	+	Discard	Keep	75	75	33	41.2	41.2	17	265.55	0	323.31	32826000000	11280000000	21546000000	32	31	26	27	33	46	44	56	56	61	36	13	13	12	11	15	19	17	24	25	27	15	946200000	1221600000
-1.98257	-1.89494	-2.00148	-0.074576	-0.139675	-0.220039	-0.763391	-0.825851	-1.01897	-0.995163	-1.0932	+	Discard	Keep	32	31	31	46.2	44.7	44.7	100.25	0	323.31	42582000000	14086000000	28496000000	14	28	26	15	16	22	20	22	23	22	30	14	27	25	15	16	22	20	22	23	22	29	1263700000	7808600000
-0.40684	-0.37534	-0.395464	-0.413089	-0.496708	-0.541124	-0.82439	-0.693247	-0.33996	-0.271481	-0.31338	+	Discard	Discard	50	49	49	46.3	46.3	46.3	143.67	0	323.31	25100000000	9816600000	15284000000	35	23	22	33	32	21	28	42	35	42	24	34	23	22	32	32	21	28	41	35	41	24	1924200000	1507400000
-0.411953	-0.263504	-0.285416	-0.420307	-0.514479	-0.56514	-0.00562768	-0.16759	-0.521327	-0.318969	-0.1179	+	Discard	Discard	15	1	1	44.8	4.5	4.5	51.815	0	6.1729	995570000	358770000	636800000	9	4	5	3	5	5	6	7	7	7	8	1	1	1	1	1	1	1	1	1	1	1	71797000	78876000
-0.732587	-0.633872	-0.386855	-0.244138	-0.265673	-0.231149	-0.365831	-0.709167	-0.393651	0.0313473	-0.545051	+	Discard	Discard	21	21	21	27.2	27.2	27.2	111.74	0	131.99	2874800000	1092100000	1782700000	12	8	9	11	11	7	6	10	10	8	9	12	8	9	11	11	7	6	10	10	8	9	372980000	260530000
NaN	0.64217	NaN	0.678625	0.806334	0.88395	1.04184	0.869579	0.274077	0.179264	0.331848	+	Discard	Discard	7	7	7	28.2	28.2	28.2	29.389	0	32.576	5846300000	2758400000	3087900000	0	4	3	3	1	3	5	2	5	3	3	0	4	3	3	1	3	5	2	5	3	3	0	648400000
2.28433	2.34561	2.16558	2.61332	2.72288	2.49944	1.68241	1.50621	1.24811	1.15088	1.08847	+	Keep	Discard	9	9	8	20.2	20.2	16.6	45.869	0	53.724	13975000000	10096000000	3878700000	3	7	8	2	3	3	3	5	6	7	6	3	7	8	2	2	3	3	5	6	7	6	132220000	2241800000
0.267637	0.363719	NaN	0.593713	0.663683	0.599824	NaN	0.164779	0.242428	0.589209	0.309734	+	Discard	Discard	9	6	6	42.7	27.7	27.7	29.132	0	15.622	3406500000	1697300000	1709200000	4	7	7	3	2	2	3	4	4	4	9	3	6	6	2	2	1	3	4	2	3	6	186990000	830650000
NaN	NaN	NaN	-0.747664	-0.410615	-0.159071	NaN	-0.625799	-0.431749	-0.771764	-0.880734	+	Discard	Discard	26	26	5	39.8	39.8	10.9	96.745	0	96.05	2097800000	549550000	1548200000	1	6	9	0	0	2	2	2	2	2	10	0	1	3	0	0	1	1	1	0	1	2	0	65320000
-0.709143	-0.572561	-0.429969	-0.565051	-0.647174	-0.576365	-0.675804	-0.623605	-0.16535	-0.262688	-0.311743	+	Discard	Discard	13	13	13	54.1	54.1	54.1	37.775	0	105.76	19373000000	7103800000	12269000000	9	9	8	9	8	7	7	9	9	8	5	9	9	8	9	8	7	7	9	9	8	5	1959600000	1536300000
-0.287967	-0.457424	-0.453471	-0.332363	NaN	-0.36162	-0.625534	-0.573115	-0.378804	-0.43022	-0.489136	+	Discard	Discard	7	7	7	55	55	55	25.139	0	81.041	6752400000	2553900000	4198500000	3	1	3	5	4	4	5	4	4	4	4	3	1	3	5	4	4	5	4	4	4	4	349210000	64998000
0.180359	0.169604	0.0739144	0.315467	0.250137	0.33908	0.137252	0.0546128	0.237352	0.101353	0.185928	+	Discard	Discard	16	16	16	40.9	40.9	40.9	51.105	0	198.73	34827000000	15722000000	19105000000	8	11	9	12	8	9	13	12	11	9	12	8	11	9	12	8	9	13	12	11	9	12	465550000	3186100000
-0.167235	-0.202809	-0.34116	-0.439452	-0.563649	-0.346702	-0.853252	-0.548945	-0.20568	-0.171673	-0.11417	+	Discard	Discard	9	9	9	39.2	39.2	39.2	34.812	0	203.86	10812000000	4802200000	6009400000	7	1	2	9	7	7	8	8	5	7	3	7	1	2	9	7	7	8	8	5	7	3	1037600000	41554000
0.377177	0.131474	0.0770667	0.189404	0.18556	0.145883	0.603502	0.533444	0.515092	0.628891	0.624433	+	Discard	Discard	19	1	1	33.2	2.3	2.3	70.403	0	10.309	34280000000	16420000000	17860000000	13	15	15	13	15	12	10	16	16	15	16	1	1	1	1	1	1	1	1	1	1	1	1827600000	2506100000
-0.00848742	-0.205398	-0.0201124	-0.663187	-0.724482	-0.76323	-0.738615	-0.407414	-0.301115	-0.36691	-0.340311	+	Discard	Discard	16	16	16	47.5	47.5	47.5	34.505	0	323.31	113110000000	45159000000	67951000000	12	13	12	13	11	13	13	13	13	13	14	12	13	12	13	11	13	13	13	13	13	14	6172900000	9292700000
0.46638	0.271749	0.132561	0.0889391	-0.0505459	0.107134	0.299887	0.278773	0.381012	0.378156	0.551762	+	Discard	Discard	15	15	15	47.3	47.3	47.3	53.587	0	123.42	4634600000	2231000000	2403600000	4	3	3	6	5	7	5	11	9	13	4	4	3	3	6	5	7	5	11	9	13	4	123470000	82305000
0.405632	0.364534	0.460636	0.296093	0.314361	0.21486	0.387702	0.511581	0.0267677	0.0310352	0.014585	+	Discard	Discard	34	34	23	69	69	43.4	60.192	0	323.31	503670000000	227660000000	276010000000	27	28	28	24	26	22	22	27	29	22	30	19	20	20	18	19	16	16	18	20	17	21	24870000000	54426000000
-0.560179	-0.66034	-0.621092	-0.754302	-0.793154	-0.526986	-0.268976	-0.464233	-0.293339	-0.156109	-0.0353946	+	Discard	Discard	14	14	14	41.9	41.9	41.9	41.628	0	81.408	11440000000	4526500000	6913700000	6	3	3	7	9	7	11	7	9	9	5	6	3	3	7	9	7	11	7	9	9	5	829010000	390710000
-1.18486	-1.00489	-1.17106	-0.122192	-0.0977026	-0.325442	-0.973777	-1.43618	-0.434036	-0.428117	-0.384152	+	Discard	Discard	18	18	18	47.5	47.5	47.5	56.177	0	251.85	8896500000	3104300000	5792200000	8	12	12	11	13	7	12	10	13	10	13	8	12	12	11	13	7	12	10	13	10	13	127900000	782340000
1.34333	1.12695	1.33494	0.41167	0.344503	0.342688	1.55276	1.51596	3.32557	3.18352	3.14916	+	Keep	Discard	37	37	37	60.5	60.5	60.5	86.451	0	323.31	35113000000	19068000000	16046000000	9	18	18	11	11	22	15	20	16	13	18	9	18	18	11	11	22	15	20	16	13	18	777580000	2876300000
-0.931046	-0.843533	-0.884976	-0.464457	-0.468278	-0.443677	-0.65654	-0.782058	-1.00505	-1.21243	-1.10275	+	Discard	Discard	46	46	6	60.3	60.3	9.8	92.018	0	323.31	149910000000	50053000000	99854000000	40	42	44	40	36	40	39	39	32	35	41	5	6	5	5	5	5	5	5	4	5	6	7246800000	20937000000
-1.15688	-1.15873	NaN	NaN	NaN	NaN	NaN	NaN	NaN	NaN	NaN	+	Discard	Keep	6	6	6	46.2	46.2	46.2	21.047	0	150.31	681480000	186750000	494730000	2	0	0	3	2	0	0	0	0	0	2	2	0	0	3	2	0	0	0	0	0	2	41883000	0
2.13358	2.23263	2.36466	1.46277	1.23856	NaN	2.2553	2.80106	NaN	NaN	NaN	+	Keep	Discard	6	6	4	35.7	35.7	29.7	20.097	0	160.34	2022400000	1510300000	512130000	4	4	1	5	2	2	3	0	1	0	2	2	3	1	3	1	1	2	0	0	0	1	351160000	225030000
-1.74607	-2.1168	-1.86256	-2.41239	-2.25331	-2.43573	-2.55387	-2.57509	-3.96719	-3.02659	-2.66135	+	Discard	Keep	52	52	45	66.3	66.3	62	101.71	0	323.31	66433000000	21988000000	44446000000	29	38	33	29	32	50	45	23	28	15	39	27	33	29	25	28	44	38	21	25	13	34	5413700000	8189300000
-0.334545	-0.399664	-0.374332	NaN	NaN	NaN	NaN	NaN	-0.492778	-0.545092	NaN	+	Discard	Discard	10	1	1	49.5	5.9	5.9	29.526	0	15.069	5339300000	2213900000	3125400000	9	1	2	9	9	3	6	7	8	8	3	1	0	0	1	1	0	0	1	1	1	0	1243800000	0
0.274924	0.771926	0.42295	0.402288	0.34753	0.454292	0.738395	0.430896	0.58956	1.18985	0.783151	+	Discard	Discard	11	11	11	28.3	28.3	28.3	49.054	0	32.739	3014400000	1324200000	1690200000	4	7	7	5	4	3	7	5	3	5	7	4	7	7	5	4	3	7	5	3	5	7	157380000	444740000
0.4476	0.304716	0.127543	0.684672	0.688037	NaN	0.442376	0.325911	NaN	0.640675	NaN	+	Discard	Discard	5	5	5	25.5	25.5	25.5	15.301	0.00049322	3.4096	2118200000	1111100000	1007100000	4	2	1	5	3	2	5	1	2	0	3	4	2	1	5	3	2	5	1	2	0	3	215220000	136850000
NaN	NaN	NaN	-0.988598	-1.06183	NaN	NaN	-1.51238	-1.68915	-2.30447	-2.3771	+	Discard	Keep	27	1	1	67.2	2.7	2.7	54.861	0	7.6933	3399300000	1050500000	2348800000	21	19	17	20	20	20	24	24	18	20	21	0	1	1	0	0	1	1	1	1	1	1	0	228230000
-0.844185	-0.901361	-1.20979	-0.536526	-0.481572	-0.29063	-0.52052	-0.557993	-0.883299	-0.593207	-0.366769	+	Discard	Discard	13	13	13	29	29	29	63.049	0	57.854	3244000000	1245200000	1998800000	6	3	2	5	5	10	10	4	5	3	5	6	3	2	5	5	10	10	4	5	3	5	234560000	104500000
NaN	NaN	NaN	NaN	NaN	NaN	NaN	NaN	1.24619	1.17236	1.24321	+	Keep	Discard	17	17	0	32.3	32.3	0	77.354	0	259.24	7077100000	3051600000	4025600000	0	0	0	0	0	0	1	12	8	7	1	0	0	0	0	0	0	0	0	0	0	0	0	0
2.02652	2.11803	2.23103	0.671211	0.918037	0.738599	1.50943	0.798747	0.91412	1.28782	1.26226	+	Keep	Discard	20	20	20	40.7	40.7	40.7	62.667	0	124.8	8999600000	5764600000	3235000000	13	9	6	16	13	9	4	13	14	12	6	13	9	6	16	13	9	4	13	14	12	6	1199500000	600850000
-0.249561	-0.247032	-0.293527	-0.283432	-0.233982	-0.281894	-0.366718	-0.533715	-0.320079	-0.34619	-0.454377	+	Discard	Discard	12	12	4	48.5	48.5	18.2	41.738	0	323.31	18071000000	6889300000	11182000000	10	11	9	10	8	7	12	5	4	6	10	4	3	3	3	2	3	4	1	1	1	3	1303300000	3875600000
-0.246284	-0.292737	-0.314613	-0.101402	-0.0602055	-0.140287	-0.059783	-0.0511632	-0.333208	-0.281816	-0.326282	+	Discard	Discard	25	25	25	63.8	63.8	63.8	50.215	0	323.31	216630000000	82095000000	134540000000	20	19	16	19	22	19	19	20	20	19	21	20	19	16	19	22	19	19	20	20	19	21	13243000000	12016000000
0.873472	0.761574	0.93385	0.738699	0.625327	0.733828	0.231634	-0.0295986	0.255719	0.117385	0.273271	+	Discard	Discard	9	9	9	61.6	61.6	61.6	20.577	0	250.44	10817000000	5487500000	5329800000	4	7	8	5	5	6	7	6	5	6	8	4	7	8	5	5	6	7	6	5	6	8	207330000	2554900000
-0.431672	-0.980941	-0.731784	-0.201332	-0.220804	-0.0593244	-0.207286	-0.118098	-0.71887	-0.65953	-0.688125	+	Discard	Discard	11	11	4	25.1	25.1	8.7	69.389	0	20.685	4795600000	2205500000	2590100000	4	5	5	4	7	7	7	7	8	8	7	1	1	1	1	2	2	2	2	2	3	2	327740000	173490000
-0.203655	-0.211597	-0.20404	-0.276799	-0.31434	-0.31653	-0.497203	-0.44245	-0.139292	-0.174581	-0.192801	+	Discard	Discard	55	54	54	72.2	72.2	72.2	72.4	0	323.31	970650000000	357750000000	612900000000	36	48	44	37	39	41	33	40	42	38	47	35	47	44	36	38	40	32	40	41	38	47	53966000000	114430000000
NaN	NaN	NaN	2.15972	2.21231	2.20678	NaN	NaN	NaN	NaN	NaN	+	Keep	Discard	7	6	1	17.3	13.7	2.1	46.126	0	23.192	6379200000	5042700000	1336500000	0	5	5	0	1	0	0	0	1	0	5	0	0	0	0	0	0	0	0	1	0	0	0	2449200000
-0.199961	-0.443603	-0.473155	-0.689916	-0.272242	-0.219965	-0.754443	-0.696192	NaN	NaN	NaN	+	Discard	Discard	10	3	3	17.9	4.8	4.8	71.795	0	67.257	3743800000	1537800000	2206000000	8	5	4	10	8	2	2	3	2	3	6	3	3	2	3	3	1	1	0	0	0	3	1017400000	173860000
0.443295	0.544277	0.680655	0.290603	0.401662	0.315141	0.01536	-0.00727017	0.615149	0.577509	0.72738	+	Discard	Discard	9	9	9	39.1	39.1	39.1	17.758	0	25.388	18359000000	10149000000	8209800000	2	5	8	2	4	4	5	8	7	8	6	2	5	8	2	4	4	5	8	7	8	6	211550000	1687700000
-0.137235	-0.077943	-0.137909	-1.01833	-0.941986	-1.12936	-0.416843	-0.64075	-0.467485	-0.581004	-0.48824	+	Discard	Discard	17	17	16	32.4	32.4	30.8	81.802	0	151.11	27847000000	11313000000	16535000000	13	12	10	11	10	8	7	14	12	10	11	13	11	9	11	10	8	7	13	11	10	10	1532900000	1752000000
-0.121879	-0.0577501	-0.153309	-0.886692	-0.710055	-0.877859	-0.203229	-0.146917	-0.425304	-0.408489	-0.53965	+	Discard	Discard	20	20	3	49.1	49.1	10.1	43.855	0	185.88	33453000000	13804000000	19649000000	12	10	10	15	10	12	16	13	8	12	9	2	1	1	2	2	2	2	1	0	1	1	2577800000	1005400000
-0.121879	-0.123652	-0.0790196	-0.107278	-0.192794	-0.131288	-0.0316861	-0.0272375	-0.162857	-0.302145	-0.191983	+	Discard	Discard	50	50	50	50	50	50	136.51	0	323.31	23442000000	9144100000	14298000000	25	32	28	32	32	22	20	18	22	21	30	25	32	28	32	32	22	20	18	22	21	30	1231700000	3002400000
0.475926	0.509745	0.382272	0.123942	0.241085	0.340377	0.256691	0.281696	0.530635	0.42282	0.365376	+	Discard	Discard	9	9	3	68	68	26.5	23.169	0	226.97	6615600000	3377800000	3237800000	4	5	5	7	6	6	9	5	7	7	5	1	2	2	3	3	2	3	2	3	3	1	383460000	528440000
-0.175768	-0.321046	-0.194173	-0.19263	-0.212858	-0.201903	-0.125321	-0.1774	-0.112892	-0.165574	-0.200551	+	Discard	Discard	15	15	15	53.2	53.2	53.2	43.263	0	137.44	20991000000	9266300000	11725000000	10	9	7	11	10	3	7	7	9	10	7	10	9	7	11	10	3	7	7	9	10	7	2947400000	1271000000
0.0532876	0.495612	0.873614	0.0848203	0.267025	0.206448	0.786311	0.68606	0.270616	0.323896	0.325501	+	Discard	Discard	6	6	2	29	29	8	24.784	0	46.779	39070000000	17697000000	21374000000	3	3	3	3	3	3	3	3	3	4	4	2	2	2	2	2	2	2	2	2	2	2	644550000	1367900000
0.116532	0.107545	0.209774	0.352933	0.309688	0.271173	0.188785	0.157028	0.0587229	0.0399289	0.0392236	+	Discard	Discard	30	27	13	91.4	84.5	47.3	27.745	0	323.31	998950000000	449050000000	549910000000	23	25	22	27	21	23	26	23	24	23	26	10	10	9	12	10	10	11	10	10	11	12	53961000000	135230000000
NaN	NaN	NaN	1.71307	1.62316	1.65377	NaN	NaN	NaN	NaN	NaN	+	Keep	Discard	11	11	11	44.4	44.4	44.4	46.97	0	158.12	2809100000	1918600000	890500000	0	8	9	0	0	0	0	0	0	0	9	0	8	9	0	0	0	0	0	0	0	9	0	1008400000
0.613368	0.591887	0.652095	0.286137	0.277278	0.288367	0.375479	0.66039	1.45547	1.55919	1.23467	+	Discard	Discard	24	24	24	37.7	37.7	37.7	92.691	0	226.07	7520500000	3481500000	4039000000	10	16	16	10	9	8	6	9	15	14	20	10	16	16	10	9	8	6	9	15	14	20	304020000	1467000000
NaN	NaN	NaN	0.978117	1.01698	1.00894	0.763805	0.505533	NaN	NaN	NaN	+	Discard	Discard	5	5	5	20.8	20.8	20.8	37.784	0	43.686	1485800000	823420000	662370000	0	4	4	0	0	3	2	0	0	0	5	0	4	4	0	0	3	2	0	0	0	5	0	274980000
-0.303144	-0.079785	-0.110298	NaN	NaN	-0.191533	-0.381342	-0.29681	-0.515169	-0.509205	-0.661518	+	Discard	Discard	38	38	38	52.6	52.6	52.6	105.09	0	323.31	12399000000	5201600000	7197800000	10	1	3	8	9	33	34	29	25	28	3	10	1	3	8	9	33	34	29	25	28	3	329700000	16959000
0.625437	0.699931	0.699984	0.692227	0.66034	0.719001	0.362139	0.643097	0.746047	1.05503	0.7646	+	Discard	Discard	24	24	24	36.9	36.9	36.9	105.05	0	139.42	4482700000	2662700000	1820000000	12	4	4	9	11	10	12	10	15	15	6	12	4	4	9	11	10	12	10	15	15	6	502940000	93575000
-0.0782722	-0.135494	-0.200133	-0.378953	-0.576688	-0.411016	-0.340547	-0.25453	-0.279477	-0.195427	-0.329895	+	Discard	Discard	3	1	1	26.9	21.8	21.8	8.5353	0	54.118	12146000000	4728400000	7417500000	2	3	3	2	2	2	2	3	3	3	3	1	1	1	1	1	1	1	1	1	1	1	834540000	627480000
NaN	NaN	NaN	0.571202	0.549321	0.66765	NaN	NaN	NaN	0.909036	0.818133	+	Discard	Discard	21	10	1	48.6	25.7	3.9	32.876	0	274.75	6404100000	3406100000	2998100000	3	19	17	6	4	4	4	6	9	6	18	0	1	1	0	0	0	0	0	0	0	0	0	2419400000
0.669326	0.651679	0.750153	0.361087	0.410502	0.404442	0.799446	0.88358	0.570387	0.850204	0.838345	+	Discard	Discard	63	63	58	49.2	49.2	45.1	158.24	0	323.31	35368000000	15300000000	20068000000	27	43	39	27	30	26	25	28	24	31	44	22	38	34	25	27	22	22	24	20	26	39	913120000	5002400000
-0.662935	-0.676481	-0.744077	-0.993718	-0.860252	-0.760185	-0.77554	-0.691352	-0.384221	-0.552122	-0.473837	+	Discard	Discard	19	19	15	61.5	61.5	47.9	42.92	0	148.08	24887000000	8890200000	15997000000	15	10	7	16	13	14	17	9	12	10	13	12	8	6	13	10	12	13	8	10	8	11	1834200000	832650000
-0.44367	-0.456515	-0.414846	-0.520221	-0.534369	-0.475785	-0.126497	-0.13987	-0.205552	-0.252465	-0.257893	+	Discard	Discard	117	117	26	76.9	76.9	15.8	157.9	0	323.31	787210000000	285270000000	501940000000	86	84	80	87	97	93	92	98	95	102	91	20	17	17	20	21	19	21	20	21	22	17	46585000000	40873000000
0.210526	0.170871	0.105283	0.213889	0.162661	0.184259	0.196215	0.272773	0.337409	0.231208	0.292377	+	Discard	Discard	11	11	11	35.8	35.8	35.8	29.082	0	44.315	37244000000	17747000000	19497000000	9	9	8	10	8	10	9	7	8	8	9	9	9	8	10	8	10	9	7	8	8	9	1731300000	5061800000
-0.337047	-0.506581	NaN	-0.897961	NaN	NaN	-0.605112	-0.472674	-0.528071	-0.38014	-0.476887	+	Discard	Discard	9	9	9	37.6	37.6	37.6	39.542	0	95.275	3230600000	1171100000	2059600000	2	1	2	2	1	4	5	6	6	6	3	2	1	2	2	1	4	5	6	6	6	3	54628000	23502000
0.461364	0.354247	0.352746	0.411535	0.361882	0.354907	1.21742	1.17531	0.414998	0.471227	0.443844	+	Discard	Discard	12	12	12	50.2	50.2	50.2	27.363	0	98.555	17171000000	8820200000	8350800000	7	5	4	9	8	6	7	6	9	8	4	7	5	4	9	8	6	7	6	9	8	4	1325800000	805120000
-0.508114	-0.571705	-0.560344	-0.478092	-0.471203	-0.370787	-0.58443	-0.466528	-0.178659	-0.130196	-0.15246	+	Discard	Discard	8	8	8	39.2	39.2	39.2	24.325	0	34.795	9840000000	3973100000	5866900000	6	3	5	8	8	5	6	8	6	6	4	6	3	5	8	8	5	6	8	6	6	4	643630000	310890000
NaN	NaN	NaN	0.990248	0.940326	0.976807	0.797056	NaN	NaN	NaN	NaN	+	Discard	Discard	33	1	1	43	2.1	2.1	102.83	0	209.77	2544300000	1432500000	1111800000	0	31	31	1	0	20	20	0	0	0	31	0	1	1	0	0	1	1	0	0	0	1	0	895840000
0.327919	0.376943	0.29237	0.0126777	0.129531	-0.075562	0.307765	0.231286	0.534573	0.246388	0.542812	+	Discard	Discard	32	30	27	54.8	51.5	45.7	79.372	0	235.17	28218000000	12454000000	15764000000	21	12	10	22	20	17	12	8	4	10	8	18	9	8	18	17	14	9	5	2	7	6	1636300000	611510000
1.09082	0.662276	-0.0835455	0.546669	0.627449	0.599877	NaN	NaN	0.459757	0.270068	0.456586	+	Discard	Discard	11	11	2	27.4	27.4	5.5	68.951	0	53.843	871660000	487290000	384370000	3	4	3	2	1	0	1	4	5	2	8	0	0	1	0	0	0	0	0	0	0	1	16547000	130620000
5.26808	4.94567	5.05589	1.51261	1.56409	1.71509	3.17179	2.91642	NaN	NaN	NaN	+	Keep	Discard	38	38	3	58.7	58.7	3.7	81.169	0	323.31	114430000000	81756000000	32676000000	19	36	33	19	16	9	8	0	0	0	36	0	3	2	0	0	0	0	0	0	0	2	1706200000	41105000000
0.190326	0.110856	0.102618	0.28033	0.272181	0.315532	0.11821	0.135668	0.125348	0.213655	0.120316	+	Discard	Discard	65	65	1	58.4	58.4	2.7	139.09	0	323.31	139170000000	59271000000	79895000000	42	57	57	40	45	44	46	41	44	44	61	0	1	1	0	1	1	1	1	1	1	1	5362700000	23031000000
-0.335953	-0.347823	-0.356723	-0.676067	-0.72969	-0.890705	NaN	-0.610269	NaN	NaN	NaN	+	Discard	Discard	25	25	2	71.5	71.5	7.8	46.277	0	323.31	28244000000	10312000000	17932000000	19	18	18	22	20	2	2	0	0	0	19	2	1	1	2	2	0	0	0	0	0	1	3411400000	3959900000
0.209691	0.150428	0.159207	0.557458	0.490147	0.322576	0.580073	0.497008	0.926164	0.873882	0.695363	+	Discard	Discard	25	17	17	42.2	30.7	30.7	86.69	0	136.38	4458400000	2186400000	2272100000	9	9	8	14	15	14	11	9	12	9	6	6	6	8	11	11	13	10	8	11	9	5	185840000	388270000
-0.243001	-0.118065	-0.346047	-0.126333	-0.202988	-0.0674325	-0.535766	-0.658041	-0.317014	-0.324574	-0.38691	+	Discard	Discard	90	1	0	46.7	0.5	0	286.97	0	8.5502	1672800000	733510000	939300000	68	66	65	75	74	57	50	50	56	58	72	0	0	0	0	0	0	0	0	0	0	0	123740000	249830000
NaN	0.903884	NaN	0.39761	0.429134	0.369909	NaN	NaN	0.402973	0.441717	0.424498	+	Discard	Discard	37	27	20	62.3	47.5	39.5	81.471	0	252.48	15777000000	8098600000	7678700000	6	16	16	9	8	9	5	31	28	25	14	0	5	8	1	1	3	0	17	17	14	6	0	820830000
NaN	NaN	NaN	-0.818438	-0.729646	-0.886056	NaN	NaN	-0.551831	-0.417332	-0.460892	+	Discard	Discard	34	34	0	25.4	25.4	0	180.28	0	105.63	3393300000	1011400000	2381900000	1	10	7	2	1	0	0	14	10	12	6	0	0	0	0	0	0	0	0	0	0	0	54819000	354540000
0.443177	0.482953	0.371532	0.126541	0.208483	0.23154	0.128931	0.263226	0.210616	0.210779	0.227138	+	Discard	Discard	64	5	5	77.9	4.5	4.5	96.543	0	117.38	9104700000	4411400000	4693300000	48	50	53	45	45	44	49	53	55	53	53	2	5	5	2	3	2	1	5	5	5	5	406570000	1051000000
0.754834	0.741072	0.704915	0.57716	0.583237	0.56059	0.620104	0.626077	0.24402	0.216961	0.122319	+	Discard	Discard	55	55	12	62.6	62.6	13.4	102.99	0	323.31	482780000000	240320000000	242460000000	41	41	36	44	42	46	44	42	45	39	40	7	7	7	8	8	8	9	8	9	8	8	29367000000	30855000000
NaN	NaN	NaN	0.706253	0.736788	0.683406	0.526658	0.552438	0.209094	0.110434	0.298176	+	Discard	Discard	5	5	5	30.6	30.6	30.6	11.985	0	55.418	56934000000	29249000000	27684000000	0	4	4	0	1	4	5	4	4	4	4	0	4	4	0	1	4	5	4	4	4	4	0	7147700000
-0.807676	-0.856494	-0.74943	-0.164435	-0.170863	-0.141806	-0.261696	-0.315435	-0.623238	-0.817049	-0.780984	+	Discard	Discard	35	35	27	66.1	66.1	54.6	64.872	0	323.31	346010000000	140250000000	205760000000	29	18	19	29	27	33	27	28	31	33	20	24	16	17	25	24	27	24	23	25	26	18	27841000000	5548900000
-0.267646	-0.13263	-0.199793	-0.0230466	-0.121414	-0.0943939	-0.145189	-0.290107	-0.18268	-0.416774	-0.175664	+	Discard	Discard	34	34	1	57.3	57.3	2.2	84.733	0	323.31	28045000000	12251000000	15794000000	18	14	13	20	17	25	22	19	18	16	17	1	1	0	1	0	1	1	1	1	1	0	1313900000	870620000
2.7132	2.82283	2.61397	1.35816	1.49127	1.49884	2.49896	3.07209	2.63434	2.73051	2.51436	+	Keep	Discard	56	56	0	56.2	56.2	0	148.12	0	323.31	14806000000	10969000000	3837700000	36	19	17	37	38	21	23	36	33	40	17	0	0	0	0	0	0	0	0	0	0	0	1275700000	578070000
0.201759	0.260372	0.466666	0.175182	0.199573	0.132471	0.177218	0.235722	0.085241	0.197564	0.126006	+	Discard	Discard	40	2	2	82.6	9.1	9.1	49.823	0	323.31	54491000000	23571000000	30920000000	31	36	37	31	31	24	31	31	32	30	39	2	2	2	2	2	2	2	2	2	2	2	1895200000	11324000000
-0.628857	-0.570707	-0.5884	-0.435555	-0.374731	-0.429377	-0.608934	-0.5995	-0.278871	-0.294388	-0.279665	+	Discard	Discard	4	4	4	40.7	40.7	40.7	12.77	0	118.84	8657400000	3374600000	5282800000	4	2	3	4	4	4	4	3	3	3	3	4	2	3	4	4	4	4	3	3	3	3	375380000	268280000
0.392546	0.685054	0.957098	NaN	0.306477	NaN	1.19687	1.09631	0.848151	0.470554	0.585681	+	Discard	Discard	8	8	8	72.4	72.4	72.4	13.604	0	96.185	5091500000	2262300000	2829200000	3	2	1	5	4	2	4	4	6	4	1	3	2	1	5	4	2	4	4	6	4	1	432720000	84693000
0.333549	0.367336	0.230377	-0.0881178	-0.0358819	0.393033	0.363642	0.262368	0.410888	0.550896	0.489461	+	Discard	Discard	21	4	0	81.9	16.8	0	33.8	0	93.458	13808000000	6232900000	7574800000	17	18	13	18	14	17	18	17	14	19	17	0	0	0	0	0	0	0	0	0	0	0	540940000	1163600000
2.33752	2.41425	2.29515	2.57852	2.67858	2.55308	1.43136	1.48956	-0.0668986	-0.0481038	-0.161674	+	Keep	Discard	9	9	9	35.4	35.4	35.4	16.515	0	166.97	42915000000	28276000000	14639000000	7	5	4	6	5	5	6	6	5	5	5	7	5	4	6	5	5	6	6	5	5	5	6190300000	1738800000
0.52215	0.357077	0.191494	0.0617434	0.247689	-0.0278406	0.394197	0.293689	0.529071	0.651866	0.668253	+	Discard	Discard	18	18	17	38	38	36.1	75.717	0	44.585	3257600000	1477500000	1780100000	3	9	6	3	5	10	6	4	10	6	6	3	9	6	3	5	9	6	4	9	6	6	130760000	385950000
-0.325919	NaN	NaN	-0.236446	NaN	-0.320359	-0.497671	-0.605282	-0.561127	NaN	NaN	+	Discard	Discard	4	2	2	61.1	39.8	39.8	12.251	0	49.318	1305800000	491510000	814310000	3	4	4	2	1	3	3	3	2	2	4	2	2	2	1	0	2	2	2	1	1	2	122980000	66211000
0.183936	0.241018	0.230747	0.16382	0.158813	0.171362	0.285661	0.285419	-0.0166472	0.0927181	0.0727341	+	Discard	Discard	13	13	4	68	68	24.9	21.058	0	226.2	204350000000	89935000000	114410000000	11	10	11	11	10	9	10	10	9	10	11	4	3	3	4	3	3	3	3	2	3	4	5687900000	19269000000
0.479174	0.618299	0.495549	0.00784772	0.266917	0.659067	0.451038	0.633991	NaN	NaN	0.817239	+	Discard	Discard	18	18	16	17.1	17.1	15.9	150.86	0	67.767	859950000	408800000	451150000	5	6	4	3	5	1	7	2	0	4	7	4	6	4	2	3	1	7	2	0	2	7	66607000	71609000
-0.449862	-0.428146	-0.52443	-0.803447	-0.865431	-0.950339	-0.593484	-0.41316	-0.0759922	-0.0154763	-0.0335014	+	Discard	Discard	20	20	4	65.7	65.7	21.2	41.209	0	267.81	35947000000	14412000000	21535000000	12	14	10	16	14	12	14	15	14	16	13	4	3	1	4	4	4	3	4	4	4	3	2392900000	2311300000
-0.295012	-0.303422	-0.408001	-0.296365	-0.258213	-0.214848	-0.481353	-0.56096	-0.364603	-0.328377	-0.222228	+	Discard	Discard	8	8	8	31	31	31	27.571	0	191.52	12187000000	4458100000	7728900000	6	6	5	7	3	3	4	4	5	6	6	6	6	5	7	3	3	4	4	5	6	6	741790000	1510500000
0.488204	0.271602	0.482254	0.519933	0.504374	0.550087	0.356901	0.282187	0.0132035	0.0963358	-0.134713	+	Discard	Discard	9	4	4	53.2	27.7	27.7	21.868	0	73.8	7148600000	3298700000	3849900000	4	8	7	6	6	5	7	6	6	5	7	2	3	3	2	2	2	3	2	2	2	4	92380000	1754500000
1.14228	1.26835	NaN	0.657697	0.798125	0.394151	1.15661	1.67381	NaN	0.95015	0.994786	+	Keep	Discard	7	1	1	25.3	4.2	4.2	27.168	0.00012794	4.7466	8242500000	4400500000	3842000000	6	6	6	6	4	7	6	6	6	7	7	1	1	1	1	1	1	1	1	1	1	1	266530000	341060000
0.192454	0.203244	0.203788	0.300145	0.294528	0.272142	0.460392	0.513928	0.268167	0.194022	0.187256	+	Discard	Discard	304	295	3	47.9	46.7	0.4	856.87	0	323.31	98625000000	51651000000	46973000000	214	195	177	202	216	102	91	181	199	219	179	1	1	2	3	2	1	1	2	1	3	1	7755500000	16170000000
0.952686	0.824537	0.822074	NaN	NaN	NaN	0.305185	0.610293	0.932531	0.721346	1.31377	+	Discard	Discard	6	6	6	59.9	59.9	59.9	16.06	0	40.498	1093300000	593740000	499540000	4	1	0	3	2	4	3	5	3	3	0	4	1	0	3	2	4	3	5	3	3	0	143180000	17131000
-0.0730642	-0.288776	-0.595729	-0.440887	-0.184397	-0.161111	-0.163093	-0.226428	-0.161412	-0.295967	-0.51455	+	Discard	Discard	8	8	8	35.3	35.3	35.3	32.64	0	100.4	8529100000	3465200000	5063900000	5	6	3	6	3	2	5	6	5	6	6	5	6	3	6	3	2	5	6	5	6	6	173760000	1124100000
1.02013	0.676495	0.763032	0.660812	0.717855	0.650619	0.636418	0.480069	0.626363	0.729333	0.785361	+	Discard	Discard	9	9	9	78.7	78.7	78.7	18.738	0	240.11	4494400000	2458200000	2036300000	5	5	7	7	7	4	5	6	6	6	5	5	5	7	7	7	4	5	6	6	6	5	158060000	556930000
0.406628	0.299477	0.438742	0.388779	0.214228	0.379638	0.269923	0.206128	0.290365	0.13192	0.129161	+	Discard	Discard	28	28	28	40.6	40.6	40.6	98.008	0	292.22	15888000000	6416900000	9470800000	18	18	14	17	21	16	15	14	12	14	17	18	18	14	17	21	16	15	14	12	14	17	1487800000	1091900000
NaN	NaN	NaN	0.923138	0.833736	0.866501	NaN	0.792188	0.953851	0.812562	NaN	+	Discard	Discard	20	4	4	52.4	16.1	16.1	28.747	0	28.378	3865000000	2457300000	1407700000	4	17	17	6	5	5	6	9	12	7	16	1	3	3	0	1	1	2	3	3	1	2	0	977960000
1.00681	0.981717	0.966968	0.662622	0.638807	0.709768	1.01092	0.86343	0.295704	0.286266	0.344381	+	Discard	Discard	13	13	10	100	100	75.7	12.476	0	222.72	484990000000	256410000000	228590000000	13	9	9	8	8	7	9	8	11	7	11	10	9	8	6	6	7	8	7	9	6	9	39859000000	47298000000
0.892199	0.809139	0.779643	0.242383	0.212995	0.192894	0.699567	0.750079	0.355129	0.0984746	0.134228	+	Discard	Discard	8	8	8	49.8	49.8	49.8	27.086	0	238.07	20200000000	10310000000	9889700000	6	6	8	8	6	5	8	6	7	6	7	6	6	8	8	6	5	8	6	7	6	7	1621400000	1364100000
NaN	NaN	NaN	-0.651168	-0.70233	-0.653407	NaN	NaN	NaN	NaN	NaN	+	Discard	Discard	18	18	18	55	55	55	44.177	0	188.24	11612000000	3228600000	8383400000	0	16	15	0	0	0	1	0	1	0	15	0	16	15	0	0	0	1	0	1	0	15	0	4157700000
-0.187311	-0.156131	-0.0943639	-0.0988251	-0.0565077	-0.0563757	-0.061007	-0.147503	-0.204404	-0.219563	-0.328152	+	Discard	Discard	34	34	34	78.4	78.4	78.4	46.937	0	323.31	172120000000	72993000000	99127000000	20	27	22	21	19	19	24	23	22	21	31	20	27	22	21	19	19	24	23	22	21	31	5937000000	25391000000
-0.561705	-0.601987	-0.475215	-0.332695	-0.406534	-0.390192	-0.621644	-0.581694	-0.494448	-0.321476	-0.401336	+	Discard	Discard	8	8	8	40.1	40.1	40.1	21.905	0	43.838	12045000000	4267800000	7776900000	6	6	6	6	7	5	6	4	7	6	6	6	6	6	6	7	5	6	4	7	6	6	727030000	892330000
1.05307	1.29628	NaN	NaN	NaN	NaN	NaN	1.10842	0.931328	0.916174	NaN	+	Keep	Discard	1	1	1	10.1	10.1	10.1	17.748	0.0028285	2.2416	9585800000	6132800000	3453000000	1	1	1	1	1	1	1	1	1	0	1	1	1	1	1	1	1	1	1	1	0	1	840560000	310590000
0.255092	0.271309	0.264279	0.43974	0.432492	0.480687	0.17958	0.130151	0.0792558	0.17444	0.169578	+	Discard	Discard	11	11	1	78	78	16.9	20.457	0	323.31	224620000000	105090000000	119530000000	9	9	9	9	10	9	10	10	9	9	9	0	0	0	0	0	0	0	0	0	0	0	6848200000	32448000000
-0.657276	-0.489838	-0.539418	-0.312797	-0.200748	-0.0305166	-0.716928	-0.407414	-0.5456	-0.312143	-0.269337	+	Discard	Discard	13	13	13	40.7	40.7	40.7	44.609	0	69.288	3286400000	1160900000	2125500000	5	7	4	5	6	6	6	3	4	3	7	5	7	4	5	6	6	6	3	4	3	7	281790000	438630000
1.00646	1.16375	1.00942	1.03251	1.02257	0.955753	0.750936	0.369398	0.182958	0.117881	0.195184	+	Discard	Discard	5	5	5	18.7	18.7	18.7	30.292	0	38.768	8955900000	4846600000	4109300000	3	5	5	5	5	2	2	5	4	5	5	3	5	5	5	5	2	2	5	4	5	5	244230000	829210000
-0.568349	-0.459239	-0.594763	-0.203064	NaN	-0.196315	-0.423704	-0.399512	-0.571848	-0.45913	-0.539433	+	Discard	Discard	35	4	3	46.9	5.4	5.4	74.601	0	50.699	7699600000	2911500000	4788100000	27	12	9	26	29	33	30	21	19	21	10	2	1	1	3	3	3	3	2	3	3	2	906080000	38501000
-0.223846	-0.188419	-0.212168	-0.437175	-0.428631	-0.471458	-0.814045	-0.778663	-1.10007	-1.09559	-1.15675	+	Discard	Discard	57	57	29	76.1	76.1	34.6	95.179	0	323.31	439100000000	159380000000	279730000000	50	43	42	48	46	51	51	48	49	48	46	24	21	20	22	22	24	25	23	25	24	22	34528000000	33538000000
0.290368	0.269844	0.23575	0.303909	0.276709	0.247296	0.205411	0.134235	0.438759	0.208313	0.367901	+	Discard	Discard	79	54	53	78	58.9	58.9	84.659	0	323.31	2594600000000	1219900000000	1374700000000	55	65	63	60	58	64	64	62	68	61	62	36	43	42	39	36	42	43	41	43	40	42	139530000000	257790000000
1.69444	NaN	1.85182	0.428798	0.469102	0.740473	0.961828	1.16804	0.536419	0.57647	0.431899	+	Discard	Discard	2	1	1	10.2	10.2	10.2	11.513	0.0074738	1.8021	518560000	304980000	213580000	1	2	1	0	1	1	1	1	1	1	1	1	1	1	0	1	1	1	1	1	1	1	34516000	43874000
-0.532919	-0.480141	-0.513219	-0.796144	-0.764817	-0.809385	-0.698871	-0.581807	-0.170061	-0.172203	-0.261544	+	Discard	Discard	5	5	5	52.9	52.9	52.9	8.4447	0.0001311	5.7292	3801900000	1417300000	2384600000	3	3	2	2	2	3	4	4	4	3	3	3	3	2	2	2	3	4	4	4	3	3	393170000	181120000
NaN	NaN	NaN	1.06976	1.00449	1.06953	NaN	NaN	NaN	NaN	NaN	+	Keep	Discard	17	17	17	25.4	25.4	25.4	86.998	0	303.01	7532900000	4344900000	3188000000	0	13	12	0	0	0	0	0	0	0	15	0	13	12	0	0	0	0	0	0	0	15	0	2909400000
-0.275736	-0.255958	-0.566101	-0.702933	-0.665405	-0.672338	-0.313553	-0.35659	-0.351643	-0.295117	-0.346231	+	Discard	Discard	17	17	17	49	49	49	58.182	0	268.03	9277100000	2980300000	6296900000	6	9	10	9	10	11	10	10	12	11	12	6	9	10	9	10	11	10	10	12	11	12	56702000	1074300000
NaN	NaN	NaN	2.04903	2.00625	1.98861	NaN	NaN	NaN	NaN	NaN	+	Keep	Discard	6	4	4	9.7	7	7	83.124	0	14.174	686800000	555860000	130940000	1	4	5	1	1	1	1	1	1	1	4	0	4	4	0	0	0	0	0	0	0	3	0	256300000
-0.523743	-0.51732	-0.513507	-0.183393	-0.203137	-0.1728	-0.621427	-0.482985	-0.449943	-0.266286	-0.295917	+	Discard	Discard	30	30	11	74.2	74.2	37.9	49.129	0	323.31	491640000000	178680000000	312960000000	20	25	20	24	22	28	28	24	22	22	26	4	7	4	6	5	9	10	6	6	5	7	30967000000	48785000000
0.727692	0.76193	0.669418	0.190151	0.12678	-0.0517621	0.650209	0.696165	0.334732	0.317137	0.369465	+	Discard	Discard	24	24	24	83.9	83.9	83.9	36.071	0	323.31	112970000000	51905000000	61069000000	18	18	18	20	19	15	18	17	18	19	18	18	18	18	20	19	15	18	17	18	19	18	4243900000	14326000000
-0.167064	-0.161256	-0.0806503	-0.208167	-0.196778	-0.180443	-0.118841	-0.0288118	-0.17684	-0.0531403	-0.10466	+	Discard	Discard	32	32	32	69.4	69.4	69.4	47.463	0	323.31	264650000000	116070000000	148580000000	27	29	25	28	25	24	29	25	23	23	28	27	29	25	28	25	24	29	25	23	23	28	20013000000	28022000000
0.0671588	0.110435	0.35202	0.196102	0.271695	0.239556	0.010666	0.0784012	0.194853	0.233641	0.394911	+	Discard	Discard	6	6	6	65.3	65.3	65.3	20.747	0	60.658	6927900000	3143800000	3784000000	3	6	4	4	3	2	6	4	3	4	6	3	6	4	4	3	2	6	4	3	4	6	184390000	1158400000
-0.376787	-0.187897	-0.0657416	NaN	-0.332358	NaN	-0.453505	-0.504833	-0.231577	-0.297908	-0.241751	+	Discard	Discard	43	43	1	51.5	51.5	1.1	138.62	0	323.31	12043000000	5008400000	7034400000	3	2	1	5	8	25	18	34	34	34	2	0	0	0	0	0	0	0	0	0	0	0	41412000	31953000
-0.268619	-0.338832	-0.257083	-0.26461	-0.237232	-0.266955	-0.808173	-0.854923	-0.130725	-0.170614	-0.130598	+	Discard	Discard	29	29	26	54.6	54.6	48.9	63.704	0	323.31	139130000000	48851000000	90275000000	21	25	24	21	19	23	21	22	22	21	25	19	22	22	19	16	21	19	20	20	19	23	9374300000	13875000000
NaN	NaN	NaN	-0.465508	-0.430302	-0.469664	NaN	NaN	NaN	NaN	NaN	+	Discard	Discard	15	15	15	42.5	42.5	42.5	42.026	0	42.328	12299000000	4148500000	8150400000	0	12	11	0	0	0	0	0	0	0	12	0	12	11	0	0	0	0	0	0	0	12	0	4541600000
0.853078	0.2495	0.466291	0.639174	0.568981	0.596036	0.458359	0.381109	NaN	NaN	NaN	+	Discard	Discard	10	10	10	73.2	73.2	73.2	19.652	0	156.11	6895500000	3261600000	3633900000	3	8	8	7	5	6	7	0	0	1	9	3	8	8	7	5	6	7	0	0	1	9	117900000	921110000
0.407648	0.492155	-0.0628189	0.330748	0.36408	0.349048	0.504438	0.568639	0.605291	0.535537	0.571272	+	Discard	Discard	11	11	11	57.1	57.1	57.1	26.534	0	87.705	11889000000	5949400000	5940100000	3	7	6	5	2	3	8	6	7	5	9	3	7	6	5	2	3	8	6	7	5	9	146880000	1235200000
-0.116439	-0.128326	-0.0292522	-0.149569	-0.15738	-0.222404	-0.243215	-0.180561	-0.284555	-0.321476	-0.310609	+	Discard	Discard	16	16	16	75	75	75	34.482	0	323.31	95099000000	37021000000	58077000000	14	13	12	13	14	11	11	14	13	12	13	14	13	12	13	14	11	11	14	13	12	13	7316300000	11244000000
-0.129747	0.0013521	-0.0699352	-0.619691	-0.652266	-0.421149	-0.269783	-0.250269	-0.294058	-0.270246	-0.314888	+	Discard	Discard	58	58	57	49.8	49.8	49.1	155.64	0	323.31	22316000000	9012700000	13303000000	46	10	12	41	37	33	35	38	30	35	18	46	10	12	41	37	32	35	37	30	34	18	2150700000	313870000
-0.054813	0.00387853	-0.0470316	-0.0565283	-0.0763007	-0.105711	-0.024507	0.0107652	-0.0957984	-0.0832772	-0.107259	+	Discard	Discard	54	54	17	58.2	58.2	16.2	123.38	0	323.31	417750000000	170690000000	247060000000	42	40	40	44	43	39	41	43	41	40	40	13	13	13	13	14	14	14	16	14	13	13	25574000000	39857000000
0.221285	0.196381	0.239423	0.0308841	0.269324	0.138123	0.0556216	0.267693	0.298309	0.520205	0.0791725	+	Discard	Discard	25	25	24	19.9	19.9	19.3	186.03	0	98.848	3272400000	1347800000	1924500000	14	6	3	12	17	7	10	5	5	4	6	13	6	3	12	16	7	10	5	5	4	6	314380000	206310000
0.170955	0.296991	0.107645	0.193898	0.2192	0.183272	0.187614	0.26745	0.0560325	0.0420349	0.0921992	+	Discard	Discard	11	11	11	65.2	65.2	65.2	20.546	0	91.094	87212000000	38944000000	48268000000	5	7	7	6	6	5	7	8	7	7	7	5	7	7	6	6	5	7	8	7	7	7	1572700000	10235000000
-0.387315	-0.306207	-0.113683	-0.216071	-0.276899	-0.192294	-1.0246	-1.0805	-0.603733	-0.544785	-0.50173	+	Discard	Discard	3	3	3	50.8	50.8	50.8	13.289	0	70.029	11822000000	4203700000	7618400000	2	3	3	2	2	2	2	2	2	2	3	2	3	3	2	2	2	2	2	2	2	3	461390000	1984500000
NaN	NaN	NaN	1.39277	1.4531	1.40191	NaN	NaN	NaN	NaN	NaN	+	Keep	Discard	25	25	0	51.5	51.5	0	73.525	0	323.31	8384700000	5230300000	3154400000	0	22	20	0	1	0	0	0	0	0	21	0	0	0	0	0	0	0	0	0	0	0	0	3361500000
0.923984	0.882185	0.89972	0.0395418	0.11785	0.110185	0.748146	0.848372	0.978062	0.967567	0.996688	+	Discard	Discard	42	42	37	49.6	49.6	42.9	116.92	0	323.31	40119000000	21009000000	19110000000	36	22	16	33	35	32	29	27	29	30	24	31	17	13	28	30	28	25	23	24	25	19	3413900000	1680800000
0.358181	0.187345	0.452348	0.153363	0.121414	0.180202	0.313051	0.241845	0.39416	0.699284	0.536883	+	Discard	Discard	10	10	9	65.6	65.6	60.3	16.32	0	323.31	40587000000	17502000000	23085000000	7	9	10	7	5	5	5	4	5	6	8	7	9	9	7	5	5	5	4	5	6	8	2276500000	5491500000
-0.49264	-0.460901	-0.382381	-0.418782	NaN	0.0222182	-0.232657	-0.13825	-0.570661	-0.677533	-0.563378	+	Discard	Discard	9	9	9	32.7	32.7	32.7	38.787	0	38.139	6514100000	2785100000	3729000000	5	0	2	4	5	3	4	4	2	4	2	5	0	2	4	5	3	4	4	2	4	2	866420000	0
0.623564	0.597369	0.668529	NaN	NaN	NaN	NaN	NaN	NaN	NaN	NaN	+	Discard	Discard	13	13	0	60.3	60.3	0	26.489	0	271.79	8364100000	4607500000	3756700000	11	0	0	12	11	0	0	0	0	0	1	0	0	0	0	0	0	0	0	0	0	0	2365200000	0
-0.209183	-0.108476	-0.140017	-0.0293854	-0.0508057	-0.0149881	-0.193957	-0.208177	-0.110579	-0.172996	-0.0414073	+	Discard	Discard	25	25	25	64.5	64.5	64.5	58.306	0	323.31	44771000000	17103000000	27667000000	19	20	20	19	16	19	22	18	18	15	22	19	20	20	19	16	19	22	18	18	15	22	1957200000	3876200000
-1.86589	-1.99688	-1.91827	-0.966458	-0.999751	-1.01828	NaN	NaN	-2.50663	-2.53715	-2.61229	+	Discard	Keep	31	31	2	66.2	66.2	2.4	56.65	0	323.31	309430000000	64500000000	244930000000	20	26	23	20	19	0	0	21	21	23	29	2	2	2	2	2	0	0	2	2	2	2	13213000000	50447000000
-0.20248	-0.183191	-0.242506	-0.1239	-0.100841	-0.13282	-0.145479	-0.170337	-0.0284998	-0.109071	-0.123049	+	Discard	Discard	33	33	33	61.2	61.2	61.2	60.945	0	323.31	182740000000	75507000000	107230000000	32	29	29	29	29	30	31	31	29	26	30	32	29	29	29	29	30	31	31	29	26	30	14506000000	16944000000
-0.36866	-0.332867	-0.354216	-0.24117	-0.324845	-0.313835	-0.421502	-0.461329	-0.1771	-0.191908	-0.248465	+	Discard	Discard	11	11	11	66.7	66.7	66.7	19.81	0	115.27	91148000000	35834000000	55314000000	7	8	9	10	8	9	8	8	7	10	8	7	8	9	10	8	9	8	8	7	10	8	3315400000	5844400000
-0.437607	-0.460146	-0.510622	-0.32001	-0.262513	-0.35542	-0.266688	-0.201954	-0.652711	-0.651297	-0.738451	+	Discard	Discard	39	39	39	55.6	55.6	55.6	109.96	0	323.31	149600000000	58450000000	91148000000	33	30	28	32	32	33	32	35	32	33	36	33	30	28	32	32	33	32	35	32	33	36	11106000000	12761000000
-0.409398	-0.467085	-0.44228	-0.824473	-0.786753	-0.774074	-0.413032	-0.340251	-0.806623	-0.781942	-0.794563	+	Discard	Discard	31	31	25	56.2	56.2	49.8	51.323	0	323.31	113710000000	41104000000	72608000000	25	27	21	25	25	24	29	23	23	22	26	21	21	17	20	19	19	23	18	18	17	20	9545900000	12501000000
0.109299	0.155724	0.143717	0.439157	0.0355715	NaN	0.3003	0.511538	0.223256	0.310014	0.271988	+	Discard	Discard	29	29	29	50.3	50.3	50.3	85.852	0	323.31	18995000000	9317500000	9677900000	19	3	2	19	16	19	19	22	16	20	4	19	3	2	19	16	19	19	22	16	20	4	1794100000	85855000
0.404058	0.541018	0.280604	0.339118	0.406466	0.196729	0.451678	0.314567	0.349844	0.460441	0.334203	+	Discard	Discard	9	9	9	58.8	58.8	58.8	29.176	0	323.31	6591700000	3486700000	3105000000	3	8	7	6	4	3	6	4	5	6	7	3	8	7	6	4	3	6	4	5	6	7	148590000	1136400000
-0.785524	-0.797663	-0.791345	-0.433029	-0.409703	-0.431964	-0.438916	-0.47135	-0.732117	-0.721763	-0.789989	+	Discard	Discard	28	28	28	57.3	57.3	57.3	62.942	0	323.31	349180000000	129260000000	219920000000	27	19	20	26	25	25	24	26	25	22	24	27	19	20	26	25	25	24	26	25	22	24	36247000000	8772300000
-0.531087	-0.329636	-0.365781	-0.700984	-0.691877	NaN	-0.908301	-0.637052	-0.561028	-0.611954	-0.293497	+	Discard	Discard	14	14	1	35.1	35.1	2.7	56.883	0	76.126	963990000	285390000	678600000	2	2	2	5	3	2	5	2	2	2	6	0	0	0	0	0	0	0	0	1	0	0	42641000	94719000
0.227193	0.194735	0.193325	0.277028	0.157145	0.25522	0.510638	0.629061	0.118828	0.0706509	0.0608947	+	Discard	Discard	33	33	33	56.9	56.9	56.9	92.902	0	323.31	41567000000	19133000000	22434000000	25	21	19	23	23	21	22	22	23	24	22	25	21	19	23	23	21	22	22	23	24	22	3911100000	2251400000
-0.742564	-0.364412	-0.406782	-0.28642	-0.222634	-0.247338	-0.338744	-0.152475	-0.504328	-0.752785	-0.457352	+	Discard	Discard	12	12	12	23.7	23.7	23.7	73.003	0	54.472	2274800000	911900000	1362800000	6	3	3	7	9	3	2	2	6	4	2	6	3	3	7	9	3	2	2	6	4	2	180290000	61677000
-0.975189	-0.956804	-0.745608	NaN	NaN	NaN	-0.939726	-1.0859	-1.67743	-1.71713	-1.98244	+	Discard	Keep	8	8	2	27.2	27.2	8.1	43.927	0	98.659	2618400000	874940000	1743500000	6	0	0	6	6	7	7	5	5	3	0	2	0	0	1	1	2	2	2	1	1	0	318390000	0
0.54803	0.338317	0.427733	0.297306	0.316109	0.301527	0.216972	0.222814	0.196377	0.293798	0.199369	+	Discard	Discard	28	28	21	81.1	81.1	62.2	47.074	0	323.31	196790000000	89999000000	106790000000	16	24	22	16	17	16	16	14	15	15	27	12	18	16	12	12	12	11	11	11	11	20	5026500000	55858000000
0.198459	0.156804	0.360921	0.219562	0.270401	0.206091	0.409478	0.283736	0.583141	0.566887	0.752682	+	Discard	Discard	15	6	6	86.7	46	46	12.823	0	104.66	3430100000	1615300000	1814700000	9	10	12	10	8	12	12	11	13	13	13	3	4	4	3	3	5	5	6	5	5	6	116750000	202770000
-0.515092	-0.283152	-0.307718	-0.337461	-0.232245	-0.237932	-0.53131	-0.592132	-0.336355	-0.458696	-0.380667	+	Discard	Discard	26	26	26	52.3	52.3	52.3	84.958	0	323.31	8090800000	3107900000	4982900000	7	15	15	7	5	8	8	16	13	15	19	7	15	15	7	5	8	8	16	13	15	19	204260000	1149100000
-1.5472	-1.60769	-1.46279	NaN	NaN	NaN	-0.279434	-0.428055	-1.83744	-1.91403	-1.58397	+	Discard	Keep	28	24	24	21.6	19.1	19.1	182.66	0	128.01	1533200000	544680000	988490000	9	0	1	5	8	19	21	8	11	10	0	8	0	0	4	7	17	18	7	10	9	0	126920000	0
0.239892	0.141404	-0.0043413	NaN	0.102528	NaN	0.211429	0.134011	0.363235	0.32601	0.290308	+	Discard	Discard	25	25	25	37.4	37.4	37.4	100.38	0	323.31	3522700000	1805400000	1717300000	12	2	0	15	14	17	14	15	13	15	0	12	2	0	15	14	17	14	15	13	15	0	440790000	30997000
0.0103832	9.01091e-05	0.0753672	0.251994	0.235943	0.274109	0.171121	0.154406	0.0953659	0.100567	0.126316	+	Discard	Discard	61	56	56	44.8	40.8	40.8	160.9	0	323.31	24218000000	10628000000	13590000000	26	50	44	19	25	23	28	36	29	35	43	21	45	39	17	22	19	25	32	25	30	38	521770000	5151900000
0.422452	0.394921	0.369733	0.0507023	0.0283944	0.0287841	0.8773	0.88102	0.429487	0.465562	0.508551	+	Discard	Discard	45	45	43	46.1	46.1	43.8	119.39	0	182.83	10596000000	4384300000	6212200000	15	7	11	19	17	14	15	14	20	13	10	15	6	10	18	17	14	15	14	20	13	10	557520000	236520000
-0.0449816	-0.0812571	-0.0344552	-0.244138	-0.234055	-0.20761	-0.209381	-0.208318	-0.397451	-0.335836	-0.41539	+	Discard	Discard	100	100	100	56.3	56.3	56.3	254.41	0	323.31	66118000000	27832000000	38286000000	87	70	65	83	83	62	56	50	43	56	71	87	70	65	83	83	62	56	50	43	56	71	10634000000	7824200000
1.04	0.839609	0.169057	0.241732	0.424882	0.474815	NaN	1.4707	0.74558	0.876119	0.518425	+	Discard	Discard	7	7	7	34.4	34.4	34.4	36.087	0	144.27	6232100000	2493600000	3738500000	4	4	4	4	4	1	3	4	5	6	4	4	4	4	4	4	1	3	4	5	6	4	166650000	304930000
0.300457	0.341905	0.268703	0.067021	0.101826	0.10526	0.252172	0.297649	0.0621806	0.112907	0.0883426	+	Discard	Discard	11	11	9	75.4	75.4	61.3	21.868	0	323.31	56358000000	25325000000	31033000000	9	10	9	9	10	10	9	8	8	9	11	7	9	8	7	8	8	7	6	6	7	9	3045400000	3613800000
1.47861	1.43471	1.429	0.749898	0.721402	0.717767	NaN	NaN	1.84327	1.76072	1.80923	+	Keep	Discard	188	173	173	83.2	80.1	80.1	278.16	0	323.31	664510000000	370330000000	294180000000	93	162	174	91	97	5	7	93	99	97	177	82	147	160	79	85	1	1	83	86	87	162	3508500000	205040000000
-0.682023	-0.6708	NaN	-0.552309	-0.356943	-0.35762	-0.511164	-0.429414	-0.17202	0.105763	-0.294644	+	Discard	Discard	3	3	3	41.5	41.5	41.5	7.6191	0	8.5282	3143200000	1209500000	1933700000	2	2	2	2	2	2	1	2	2	3	3	2	2	2	2	2	2	1	2	2	3	3	282140000	263860000
0.269316	0.0557032	0.342681	0.552338	0.514834	0.562461	0.364638	0.15514	0.380155	0.398868	0.558941	+	Discard	Discard	6	6	6	34.5	34.5	34.5	23.306	0	13.63	4569600000	1971500000	2598000000	3	3	4	4	4	3	5	5	3	4	4	3	3	4	4	4	3	5	5	3	4	4	238800000	246930000
-2.08559	-1.77862	-2.73283	-0.987929	-1.28961	-1.16525	-2.46105	-2.32728	-1.9031	-2.12297	-2.17533	+	Discard	Keep	30	30	30	44.5	44.5	44.5	109.73	0	323.31	8723300000	2041700000	6681600000	12	5	5	10	13	21	16	20	24	24	11	12	5	5	10	13	21	16	20	24	24	11	470190000	61069000
-0.112921	-0.106843	-0.147549	-0.229137	-0.155506	-0.20258	-0.110408	0.015733	-0.101838	-0.0981127	-0.138816	+	Discard	Discard	139	139	139	69.2	69.2	69.2	244.5	0	323.31	301400000000	119360000000	182040000000	100	102	93	93	93	100	101	103	93	99	109	100	102	93	93	93	100	101	103	93	99	109	16950000000	28819000000
-0.7697	-0.676886	-0.808694	-0.329771	-0.322527	-0.374163	-0.576439	-0.5236	-1.13977	-1.04441	-1.12315	+	Discard	Discard	18	17	17	53.1	51	51	46.659	0	323.31	91917000000	33384000000	58533000000	16	17	13	16	16	14	17	16	13	14	15	15	16	12	15	15	13	16	15	12	13	14	8126400000	5735900000
-2.31652	-1.25662	-2.07955	-1.47824	-1.22483	-1.25607	-2.09696	-2.67875	NaN	NaN	-4.98235	+	Discard	Keep	11	4	2	12.6	7	3.1	98.802	0	23.652	4561600000	824920000	3736700000	4	8	6	6	7	8	10	3	4	4	7	2	2	2	2	2	2	2	1	1	2	2	199730000	873570000
0.193074	0.11009	0.212255	0.180329	0.109104	0.185861	-0.0932583	0.0893431	0.0776825	0.106256	0.130668	+	Discard	Discard	16	16	16	53.8	53.8	53.8	29.841	0	323.31	73106000000	32567000000	40539000000	14	13	15	13	12	11	14	15	14	13	10	14	13	15	13	12	11	14	15	14	13	10	5604500000	6550400000
0.21086	0.182594	0.00922218	0.175232	0.13151	0.159509	0.44484	0.306153	0.198405	0.256044	0.242648	+	Discard	Discard	97	97	74	41.3	41.3	34.4	346.9	0	323.31	14129000000	6952000000	7176600000	13	61	61	9	14	6	4	55	51	59	71	8	46	50	8	12	5	3	38	36	44	54	120460000	3313900000
0.147053	0.714691	0.0863855	0.708862	0.835116	NaN	0.655717	0.414378	0.486511	0.145975	0.341744	+	Discard	Discard	11	10	10	31.4	31.4	31.4	45.309	0	22.793	1479400000	690970000	788380000	2	4	1	3	4	5	3	5	4	5	4	2	3	1	3	4	5	3	5	4	5	3	57832000	65187000
0.477994	0.421773	0.565549	0.68375	0.62162	0.62429	0.238907	0.309913	0.00166571	0.0176236	-0.0185289	+	Discard	Discard	12	11	2	51.4	51.4	11.5	27.228	0	81.916	50426000000	23615000000	26810000000	8	11	10	10	8	7	11	8	10	8	11	2	2	2	2	2	1	2	1	2	2	2	1645600000	8951800000
0.0990046	0.152721	0.111838	0.431051	0.491993	0.349177	0.282783	0.290934	0.0535898	0.0935321	0.0285695	+	Discard	Discard	44	44	43	49.3	49.3	48.4	119.52	0	323.31	232210000000	99073000000	133130000000	26	36	35	29	29	31	27	35	33	34	38	25	35	34	28	28	30	26	34	32	33	37	7430000000	26922000000
-0.927625	-0.858092	-0.738196	0.00037251	0.0105828	-0.0676043	-0.790428	-0.950936	-1.07984	-1.03934	-1.11483	+	Discard	Discard	28	28	28	67	67	67	59.851	0	323.31	58411000000	22080000000	36331000000	8	26	24	9	10	14	13	11	7	7	26	8	26	24	9	10	14	13	11	7	7	26	941490000	9045100000
-0.0784513	-0.322669	-0.288015	-0.0795902	-0.278424	-0.74491	-0.309098	-0.0999601	-0.300757	-0.407253	-0.286085	+	Discard	Discard	27	27	27	50.2	50.2	50.2	73.45	0	151.73	15241000000	6498600000	8742300000	8	7	10	10	7	7	8	14	17	12	7	8	7	10	10	7	7	8	14	17	12	7	418260000	337200000
-0.512816	-0.480141	-0.468585	-0.0178394	-0.21728	-0.0732581	-0.305814	-0.306548	-0.420809	-0.462919	-0.425115	+	Discard	Discard	52	52	12	44.8	44.8	10.6	121.85	0	323.31	79674000000	30966000000	48708000000	41	19	15	39	43	47	43	34	28	31	16	9	3	4	10	10	10	9	9	8	8	4	8177900000	1691800000
0.49128	0.308495	0.252277	0.485011	0.418783	0.479309	0.94027	1.041	1.25573	1.52628	1.52558	+	Discard	Discard	26	26	26	59.7	59.7	59.7	61.594	0	323.31	14755000000	6940500000	7814600000	8	20	21	10	10	10	7	9	13	11	22	8	20	21	10	10	10	7	9	13	11	22	296370000	3778400000
-0.0620624	0.15763	0.429888	0.527143	0.494102	0.580847	0.803874	0.967269	0.27799	0.31727	0.54353	+	Discard	Discard	6	6	6	43.3	43.3	43.3	26.251	0	105.07	3414800000	1459200000	1955700000	3	5	5	2	3	2	2	3	3	2	6	3	5	5	2	3	2	2	3	3	2	6	206940000	411150000
0.285691	0.269384	0.332281	0.218719	0.233732	0.302963	0.460475	0.548635	NaN	NaN	NaN	+	Discard	Discard	5	5	5	50	50	50	14.572	0	130.61	20120000000	9291100000	10829000000	4	5	5	5	4	4	5	0	0	0	5	4	5	5	5	4	4	5	0	0	0	5	2923200000	2034900000
1.90309	1.83596	1.86653	1.05889	1.05798	1.02926	1.3107	1.35852	1.04924	1.04905	1.05486	+	Keep	Discard	44	44	36	95.5	95.5	81.3	36.688	0	323.31	4042800000000	2511800000000	1530900000000	39	38	38	41	39	36	35	35	36	38	38	32	30	31	34	31	29	28	28	30	32	30	327130000000	520900000000
2.05113	2.03789	2.02909	1.3923	1.41788	1.34352	1.01885	1.13813	0.489837	0.542182	0.521468	+	Keep	Discard	55	55	12	91.4	91.4	23.7	44.614	0	323.31	2358500000000	1505100000000	853400000000	42	43	38	47	46	39	43	45	42	47	42	10	9	7	11	10	9	9	11	11	11	9	197340000000	210500000000
NaN	NaN	NaN	-0.448981	-0.427675	-0.416523	NaN	NaN	NaN	NaN	NaN	+	Discard	Discard	14	14	14	81.5	81.5	81.5	30.606	0	323.31	69404000000	18602000000	50802000000	0	12	13	0	0	0	0	0	0	0	13	0	12	13	0	0	0	0	0	0	0	13	0	24743000000
NaN	NaN	NaN	-1.71044	-1.87887	-1.8011	NaN	NaN	NaN	NaN	NaN	+	Discard	Keep	15	15	15	63.9	63.9	63.9	30.748	0	296.97	48247000000	6118700000	42128000000	0	13	14	0	0	0	0	0	0	0	13	0	13	14	0	0	0	0	0	0	0	13	0	16413000000
3.04174	2.89699	2.87812	NaN	NaN	NaN	2.75137	2.67239	1.80186	1.95456	1.81941	+	Keep	Discard	11	11	11	67.3	67.3	67.3	18.098	0	262.86	68766000000	57036000000	11730000000	6	0	0	7	11	7	7	7	7	8	0	6	0	0	7	11	7	7	7	7	8	0	4498500000	0
1.06221	0.96908	0.957956	1.00947	1.01725	0.970352	0.7746	0.846266	0.543038	0.119853	0.351212	+	Discard	Discard	52	52	3	64	64	8.6	74.139	0	323.31	439370000000	237050000000	202320000000	41	48	46	41	39	46	46	36	41	39	47	3	3	3	3	3	3	3	3	3	3	3	14646000000	62700000000
1.51318	1.44694	1.49239	1.12935	1.15459	1.11472	1.0631	1.07296	1.11224	1.05412	1.06583	+	Keep	Discard	50	50	37	97.3	97.3	65.7	39.42	0	323.31	3400600000000	2110700000000	1290000000000	38	36	37	44	40	35	41	34	40	40	39	28	27	27	32	30	26	31	24	29	30	30	252330000000	384390000000
0.194543	0.207725	0.364879	0.982694	0.968427	0.947819	0.650513	0.692572	0.754675	0.709768	0.742409	+	Discard	Discard	13	13	13	93.9	93.9	93.9	11.139	0	240.38	382220000000	210300000000	171910000000	7	9	5	6	5	5	5	8	11	7	7	7	9	5	6	5	5	5	8	11	7	7	18600000000	28381000000
0.733365	0.761354	0.815481	0.621254	0.509576	0.49578	0.950305	1.09231	0.449049	0.419102	0.426887	+	Discard	Discard	48	48	6	99.7	99.7	26	36.053	0	323.31	3812400000000	2074000000000	1738500000000	24	45	35	35	25	34	36	28	28	32	40	4	6	4	6	3	5	6	4	4	4	6	134060000000	636980000000
0.229532	0.0899977	0.218187	0.350651	0.330866	0.345391	0.198324	0.176775	0.250283	0.048908	0.602409	+	Discard	Discard	14	14	4	89.6	89.6	38.4	28.315	0	323.31	77459000000	33985000000	43475000000	5	12	12	8	7	6	11	7	5	5	13	2	3	3	2	2	2	3	2	1	2	4	1284500000	16640000000
0.581839	0.546275	0.530927	0.585036	0.599311	0.593194	0.368374	0.365659	0.870734	0.936068	0.941728	+	Discard	Discard	22	22	22	90.7	90.7	90.7	22.782	0	323.31	480160000000	251540000000	228620000000	19	17	17	21	20	16	16	18	17	18	16	19	17	17	21	20	16	16	18	17	18	16	75412000000	23010000000
0.433726	0.398287	0.403537	0.506744	0.495223	0.507419	0.552403	0.563004	0.29262	0.243159	0.281937	+	Discard	Discard	50	50	8	48.9	48.9	5.5	112.89	0	323.31	391530000000	208380000000	183150000000	37	39	38	34	33	36	34	47	44	45	39	6	7	6	4	5	6	5	8	8	8	7	11221000000	26500000000
-1.62046	-1.73265	-2.02786	-1.05557	-1.30663	-1.14713	NaN	NaN	NaN	NaN	NaN	+	Discard	Keep	27	25	23	61.1	59.6	56.7	56.381	0	156.45	16628000000	6154700000	10473000000	13	18	15	14	14	1	1	0	0	0	21	12	16	13	14	14	1	0	0	0	0	18	368800000	1767400000
NaN	NaN	5.82984	3.20599	NaN	2.3583	NaN	NaN	3.97734	3.93607	3.69675	+	Keep	Discard	10	10	10	59.1	59.1	59.1	10.834	0	132.52	10665000000	10359000000	305660000	2	1	2	2	8	3	1	5	6	4	2	2	1	2	2	8	3	1	5	6	4	2	21431000	38354000
0.282543	0.254948	0.328024	0.434103	0.382472	0.36431	0.429257	0.4949	0.294323	0.311636	0.238583	+	Discard	Discard	26	26	26	36.8	36.8	36.8	88.414	0	185.77	73958000000	32913000000	41045000000	12	24	20	17	17	12	9	8	7	7	23	12	24	20	17	17	12	9	8	7	7	23	2269100000	20235000000
-0.375409	-0.330444	-0.366405	-0.13344	-0.248633	-0.219447	-0.465703	-0.578313	-0.417951	-0.319089	-0.455407	+	Discard	Discard	17	17	8	67.3	67.3	40.1	40.786	0	323.31	35079000000	14275000000	20804000000	11	13	11	12	13	7	10	11	11	12	14	4	5	4	5	5	1	3	5	4	4	7	2287900000	5324300000
0.100323	0.240668	0.0774635	0.395108	0.331589	0.319938	0.481957	0.396059	0.18062	0.212295	0.103284	+	Discard	Discard	55	55	45	63.5	63.5	53	97.147	0	323.31	167830000000	75110000000	92715000000	14	38	38	13	11	16	8	22	16	15	39	6	30	31	6	3	9	2	14	9	7	31	1991200000	16864000000
-0.742564	-0.436884	-0.487968	-0.478438	NaN	NaN	NaN	NaN	NaN	-0.612637	NaN	+	Discard	Discard	12	12	12	40.3	40.3	40.3	38.161	0	74.903	1571800000	622970000	948790000	7	1	0	7	6	0	0	0	3	2	2	7	1	0	7	6	0	0	0	3	2	2	267630000	0
NaN	NaN	NaN	1.50954	1.46238	1.44529	NaN	NaN	NaN	NaN	NaN	+	Keep	Discard	5	5	5	23.2	23.2	23.2	20.863	0	8.0266	5721100000	3801200000	1919900000	0	5	4	0	1	0	0	0	2	1	5	0	5	4	0	1	0	0	0	2	1	5	0	1886200000
0.245136	0.284315	0.165087	0.400549	0.372426	0.370596	0.23842	0.122014	0.0912513	0.055115	0.121211	+	Discard	Discard	45	45	45	64	64	64	81.889	0	323.31	131040000000	60196000000	70841000000	31	32	31	35	34	36	33	33	34	33	36	31	32	31	35	34	36	33	33	34	33	36	7109200000	10670000000
0.162594	0.201148	0.174431	0.151237	0.11785	0.0824284	0.0058301	0.156154	0.0849002	0.0985236	0.115573	+	Discard	Discard	37	8	3	78.4	22.1	10.1	47.766	0	323.31	1119600000000	486560000000	633090000000	32	34	34	28	32	27	28	29	30	30	35	3	3	3	3	3	3	3	3	3	3	3	78230000000	151160000000
0.149557	0.109401	0.145894	0.212072	0.216866	0.135468	0.359975	0.383237	0.131209	0.05475	0.0584136	+	Discard	Discard	27	27	19	97.9	97.9	72.1	15.054	0	323.31	911880000000	413960000000	497930000000	23	22	23	21	16	18	22	17	22	18	23	18	17	17	16	12	13	16	13	16	14	17	79855000000	121880000000
-0.388227	-0.389971	-0.367495	-0.395881	-0.352318	-0.37429	-0.192971	-0.187151	-0.12696	-0.177352	-0.113451	+	Discard	Discard	119	119	118	75.7	75.7	75.7	170.59	0	323.31	703870000000	274180000000	429690000000	88	83	87	82	93	95	93	106	91	107	87	88	83	87	82	93	94	93	106	91	107	87	29980000000	55192000000
-0.408496	-0.330282	-0.321006	-0.143928	-0.144111	-0.169619	-0.56919	-0.599166	-0.444228	-0.377045	-0.407966	+	Discard	Discard	37	37	37	62.9	62.9	62.9	69.81	0	323.31	62221000000	23844000000	38377000000	26	29	33	26	23	32	26	32	30	25	31	26	29	33	26	23	32	26	32	30	25	31	3261700000	7236600000
-3.96138	-4.07084	-4.1062	-1.23126	-1.19568	-1.18981	-1.40853	-1.45001	-2.13277	-2.30526	-2.20749	+	Discard	Keep	32	32	6	66.7	66.7	11.8	64.369	0	323.31	96341000000	17574000000	78767000000	25	21	18	23	25	22	28	29	21	22	23	4	3	2	3	5	3	5	6	4	3	3	12245000000	4775900000
0.0182793	-0.0694469	-0.0128065	-0.600927	-0.453059	-0.569035	-0.369501	-0.379018	-0.609237	-0.609709	-0.633312	+	Discard	Discard	23	23	23	65.7	65.7	65.7	39.33	0	323.31	41401000000	17986000000	23415000000	15	13	10	16	12	13	18	13	14	13	12	15	13	10	16	12	13	18	13	14	13	12	3268100000	1597000000
NaN	NaN	NaN	NaN	NaN	NaN	NaN	NaN	-1.28354	-1.18882	-1.29275	+	Discard	Keep	8	8	8	36.9	36.9	36.9	40.124	0	116.49	5616100000	1770900000	3845200000	0	0	0	0	0	0	0	7	7	6	0	0	0	0	0	0	0	0	7	7	6	0	0	0
-0.611111	-0.392007	-0.557671	-0.0887063	-0.0245655	-0.0738559	-0.237876	-0.344026	-0.421358	-0.495739	-0.389423	+	Discard	Discard	18	10	10	62.7	41.8	41.8	40.532	0	323.31	15903000000	6961800000	8941600000	10	16	12	13	11	11	13	16	14	17	16	6	9	6	8	7	5	7	8	8	10	9	454020000	1671800000
0.532256	0.515007	0.488166	0.516016	0.57774	0.522142	0.245761	0.230389	0.0927617	0.0486395	0.053635	+	Discard	Discard	23	23	21	95.6	95.6	95.6	14.716	0	323.31	672200000000	340630000000	331570000000	13	19	18	11	10	12	15	11	12	10	22	12	17	16	10	9	11	13	10	11	9	20	39738000000	120770000000
-3.01277	-3.05038	-3.01333	-1.20775	-1.21665	-1.3849	NaN	NaN	-1.94104	-1.98265	-2.04859	+	Discard	Keep	22	22	22	49.5	49.5	49.5	60.586	0	323.31	25113000000	4642000000	20471000000	14	12	14	15	11	0	0	19	15	13	15	14	12	14	15	11	0	0	19	15	13	15	2363900000	2144800000
0.0709913	0.0629096	0.0898831	0.223736	0.200475	0.156745	0.487352	0.517564	0.526686	0.536064	0.526021	+	Discard	Discard	63	62	0	77.9	77.9	0	70.897	0	323.31	3247100000000	1519400000000	1727700000000	42	51	52	43	51	49	39	49	49	47	54	0	0	0	0	0	0	0	0	0	0	0	194600000000	298130000000
-0.413004	-0.422452	-0.275637	-0.325971	-0.205966	-0.17489	-0.702066	-0.678236	-0.663796	-0.749775	-0.708961	+	Discard	Discard	18	18	18	60.7	60.7	60.7	39.233	0	323.31	85999000000	32613000000	53386000000	14	13	13	16	15	12	15	14	14	15	15	14	13	13	16	15	12	15	14	14	15	15	5545900000	4621400000
0.120128	0.187464	0.024538	0.141295	0.20409	0.149679	0.17727	0.137689	0.0978183	0.0323626	0.056575	+	Discard	Discard	8	8	8	56.7	56.7	56.7	17.776	0	24.477	15244000000	6979100000	8264900000	6	6	8	8	8	6	6	5	7	7	6	6	6	8	8	8	6	6	5	7	7	6	526750000	1156200000
-0.255772	-0.286959	-0.290287	-0.167943	-0.185612	-0.204835	-0.0501122	-0.0396346	-0.183198	-0.215718	-0.203938	+	Discard	Discard	18	18	14	85.4	85.4	78.9	28.705	0	323.31	389690000000	153780000000	235910000000	12	16	16	17	12	13	16	16	16	16	17	11	12	12	13	10	10	12	12	13	13	13	9454300000	35952000000
0.384674	0.39472	0.403831	0.160434	0.107104	0.137209	0.200648	0.116561	0.0904734	0.0780776	0.0824499	+	Discard	Discard	112	112	111	48.4	48.4	47.3	267.29	0	323.31	219200000000	105310000000	113890000000	93	87	88	90	91	95	88	89	90	92	88	93	87	88	90	91	95	88	89	90	92	88	14288000000	20914000000
0.574552	0.584553	0.790913	0.438543	0.430042	0.432498	1.30637	1.29108	0.314276	0.379222	0.343261	+	Discard	Discard	10	10	10	48.5	48.5	48.5	19.576	0	45.819	87315000000	44723000000	42592000000	7	7	6	10	6	7	8	8	7	7	7	7	7	6	10	6	7	8	8	7	7	7	5142400000	2575600000
4.51124	4.341	4.37323	1.9353	1.96329	1.88943	4.16798	5.70563	2.14092	2.28897	2.17505	+	Keep	Discard	34	34	1	68.7	68.7	3.2	61.049	0	323.31	157710000000	127940000000	29771000000	32	29	28	30	31	22	22	21	18	16	29	1	1	1	1	1	1	1	0	0	0	1	23615000000	23394000000
NaN	-0.555665	NaN	NaN	NaN	NaN	NaN	NaN	-0.517738	-0.562554	-0.594376	+	Discard	Discard	22	22	21	52.8	52.8	50.9	58.489	0	318.85	11881000000	4173600000	7707800000	1	0	0	2	1	1	0	13	13	15	0	1	0	0	2	1	1	0	12	12	14	0	3380700	0
-0.573869	-0.479243	-0.449301	-0.271884	-0.334785	-0.332953	-0.261966	-0.130426	-0.135015	-0.248706	-0.154559	+	Discard	Discard	24	24	24	73.8	73.8	73.8	36.573	0	323.31	130350000000	53346000000	77005000000	15	21	19	19	16	13	14	20	21	22	21	15	21	19	19	16	13	14	20	21	22	21	5515300000	12670000000
1.33316	1.26711	1.30502	0.542899	0.529911	0.508945	1.28947	1.34114	0.553056	0.563863	0.567172	+	Discard	Discard	70	70	2	89.8	89.8	3.2	57.936	0	323.31	5594600000000	3067700000000	2526900000000	50	56	60	51	46	46	46	65	65	64	59	2	2	2	2	2	2	2	2	2	2	2	287470000000	560480000000
-0.195585	-0.0670391	-0.212337	-0.033383	-0.0534015	-0.0110914	-0.213144	-0.212688	-0.186173	-0.256712	-0.185833	+	Discard	Discard	19	2	2	92.1	25	25	17.149	0	96.895	151250000000	64851000000	86395000000	13	13	12	10	12	15	15	14	16	15	14	1	1	1	1	2	2	1	1	2	2	1	6585100000	4890100000
2.2697	0.263162	2.83494	1.14527	0.918963	1.04686	0.851559	2.05711	1.71704	1.91645	1.76554	+	Keep	Discard	95	95	95	40	40	40	331.77	0	323.31	16817000000	11330000000	5486700000	8	40	31	4	30	5	3	63	74	78	42	8	40	31	4	30	5	3	63	74	78	42	47670000	1600600000
-0.300597	-0.223424	-0.303053	-0.580669	-0.52295	-0.609067	-0.33552	-0.285398	-0.538635	-0.479369	-0.593645	+	Discard	Discard	20	20	20	66.6	66.6	66.6	46.374	0	323.31	48909000000	19334000000	29575000000	11	11	12	14	9	8	9	15	12	13	15	11	11	12	14	9	8	9	15	12	13	15	2693300000	5269100000
NaN	NaN	NaN	0.986755	0.918916	1.01876	1.17338	1.16312	NaN	NaN	NaN	+	Keep	Discard	39	39	7	41.3	41.3	8.7	129.29	0	323.31	42623000000	24650000000	17973000000	0	37	37	1	0	21	21	0	0	0	37	0	7	7	0	0	2	2	0	0	0	7	0	14189000000
0.856785	0.874249	0.924579	0.667456	0.624766	0.668101	0.348718	0.275065	0.125746	0.109413	0.128768	+	Discard	Discard	38	34	11	60.4	54.6	21.5	85.018	0	323.31	170150000000	81938000000	88209000000	30	32	30	32	30	27	25	33	33	33	32	7	9	9	9	8	7	5	8	9	9	10	8897800000	18956000000
0.11017	0.0464349	0.0456015	0.169519	0.22004	0.217442	0.102338	0.1478	0.0558807	0.0433251	0.186235	+	Discard	Discard	41	41	32	82.4	82.4	63.8	60.343	0	323.31	678880000000	304400000000	374480000000	32	34	34	31	34	33	33	38	31	32	37	23	25	26	22	25	24	24	29	24	24	28	29802000000	61244000000
1.36726	1.31654	1.27775	0.888192	0.869747	0.829059	0.914073	1.00167	0.528395	0.543682	0.546735	+	Discard	Discard	33	33	8	93.7	93.7	20.5	28.804	0	323.31	976430000000	550940000000	425500000000	22	29	24	27	21	19	22	21	21	22	28	5	6	5	5	5	5	5	5	5	5	8	55813000000	119400000000
-0.43479	-0.320883	-0.299184	-0.17237	-0.185536	-0.247267	-0.0947569	-0.119738	-0.17775	-0.230275	-0.216469	+	Discard	Discard	22	22	22	93.4	93.4	93.4	33.824	0	323.31	200510000000	86851000000	113660000000	16	17	15	18	16	14	16	19	21	21	17	16	17	15	18	16	14	16	19	21	21	17	9941600000	9218400000
0.498639	0.496323	0.565376	0.31724	0.366384	0.347598	1.13593	1.18445	0.444144	0.482388	0.413287	+	Discard	Discard	12	12	12	58	58	58	16.762	0	198.35	54653000000	28815000000	25838000000	11	8	6	6	8	7	6	8	10	6	7	11	8	6	6	8	7	6	8	10	6	7	5856700000	1416000000
1.73022	1.58008	1.62827	0.724311	0.645162	0.684414	0.50899	0.72889	0.658784	0.731512	0.628537	+	Discard	Discard	11	11	4	46.8	46.8	23.2	31.629	0	122.44	56004000000	32115000000	23889000000	7	9	7	8	7	9	9	10	8	9	8	3	3	3	3	2	3	3	3	3	3	3	2200300000	3156500000
0.0231274	-0.0388484	-0.106372	-0.812952	-0.715067	-0.781269	-0.907848	-0.792	-0.321021	-0.36795	-0.453116	+	Discard	Discard	21	21	2	50.3	50.3	4.9	53.836	0	135.2	11327000000	4252500000	7074200000	8	10	15	7	11	10	9	14	12	16	12	1	1	1	0	2	0	0	2	1	2	1	429070000	965600000
0.505759	0.643147	0.532965	0.315813	0.474616	0.368113	0.363779	0.569044	0.460038	0.67716	0.725034	+	Discard	Discard	24	24	18	37.7	37.7	30	99.632	0	206.91	10486000000	4867700000	5617900000	13	16	17	12	9	12	15	5	10	7	17	12	13	14	11	8	10	10	5	8	7	14	442600000	1816600000
-0.778123	-0.684703	-0.729471	-0.59739	-0.59814	-0.717388	-1.54037	-1.36627	-0.642954	-0.597055	-0.589358	+	Discard	Discard	24	24	22	66.1	66.1	58.5	33.969	0	323.31	61830000000	20574000000	41255000000	15	19	18	19	19	17	22	11	13	17	20	13	17	16	17	17	15	20	10	11	15	18	3118300000	7769900000
0.401537	0.346417	0.330043	0.241342	0.227997	0.198626	0.419944	0.470954	0.0904888	0.109035	0.10499	+	Discard	Discard	33	33	24	97.6	97.6	70.5	18.502	0	323.31	1881900000000	875550000000	1006300000000	21	24	25	22	24	25	25	26	24	24	22	17	19	19	18	19	20	20	20	20	20	18	83973000000	126620000000
NaN	NaN	NaN	0.847727	0.862661	0.845027	NaN	NaN	NaN	NaN	NaN	+	Discard	Discard	9	3	3	62.2	23.8	23.8	19.849	0	59.925	7614900000	4134300000	3480500000	5	8	8	5	6	5	6	6	5	5	8	0	3	3	0	0	0	0	0	0	0	3	0	2391500000
NaN	NaN	NaN	-0.425475	-0.584043	-0.709727	NaN	NaN	-0.326541	-0.48864	-0.48712	+	Discard	Discard	13	13	13	51.4	51.4	51.4	37.495	0	149.59	25099000000	9352600000	15747000000	0	8	7	0	0	0	0	10	9	11	8	0	8	7	0	0	0	0	10	9	11	8	0	1584000000
-0.0424243	-0.0131002	-0.0122433	-0.0947393	-0.0931424	-0.131853	-0.125615	-0.0676919	-0.06226	-0.100061	-0.130456	+	Discard	Discard	24	24	24	82.1	82.1	82.1	29.555	0	323.31	300610000000	125970000000	174650000000	18	21	22	20	15	14	20	22	22	23	22	18	21	22	20	15	14	20	22	22	23	22	12560000000	32836000000
0.00495061	-0.0493513	-0.0214208	-0.0727	-0.0788322	-0.097068	-0.0313748	-0.034781	-0.0267692	-0.073679	-0.0764993	+	Discard	Discard	16	16	16	72.4	72.4	72.4	29.483	0	323.31	218790000000	91073000000	127720000000	11	13	13	11	11	10	13	11	13	12	14	11	13	13	11	11	10	13	11	13	12	14	5377800000	28929000000
0.15168	0.18086	0.195139	0.407956	0.374643	0.359911	0.141133	0.233063	0.0423854	0.0220082	0.00121356	+	Discard	Discard	55	55	40	72.4	72.4	54.4	67.819	0	323.31	1270900000000	580850000000	690070000000	41	47	44	42	43	45	41	43	45	38	49	27	33	31	29	29	31	28	30	32	25	36	61958000000	152660000000
0.0669461	0.137977	0.347016	0.232642	0.202727	0.245912	0.168944	0.117329	0.130105	0.153078	0.140319	+	Discard	Discard	15	15	15	46.3	46.3	46.3	53.5	0	323.31	74943000000	32856000000	42087000000	10	12	12	11	10	11	11	11	11	11	12	10	12	12	11	10	11	11	11	11	11	12	2099900000	5595500000
NaN	NaN	NaN	NaN	NaN	NaN	NaN	NaN	0.497896	0.543241	0.547324	+	Discard	Discard	10	10	9	58.4	58.4	52.5	11.728	0	12.974	102650000000	56686000000	45964000000	0	0	0	0	1	0	0	5	7	9	0	0	0	0	0	1	0	0	5	7	9	0	0	0
-0.813143	-0.819355	-0.825518	-0.251845	-0.273496	-0.278547	-0.322167	-0.466166	-0.602766	-0.952442	-0.655919	+	Discard	Discard	51	51	46	63.8	63.8	58	83.444	0	323.31	394060000000	143170000000	250890000000	39	45	41	40	40	40	43	39	37	37	46	34	40	36	35	35	35	38	34	32	32	41	24476000000	46001000000
0.10675	0.154624	0.118552	0.398604	0.151483	0.273395	0.184141	0.128706	0.468822	0.462216	0.254627	+	Discard	Discard	25	20	19	79.6	69	66.1	27.764	0	323.31	404920000000	187910000000	217000000000	17	21	21	20	16	16	16	20	20	21	22	12	16	15	15	12	11	11	15	15	16	16	17127000000	47009000000
-0.633001	-0.619874	-0.63155	-0.331633	-0.468622	-0.424	-0.314731	-0.161938	-0.113163	-0.0550065	-0.0937789	+	Discard	Discard	118	118	103	73.3	73.3	65.5	242.98	0	323.31	314130000000	123750000000	190380000000	103	106	98	100	96	94	87	101	98	107	98	93	95	90	89	86	85	79	91	89	97	87	20909000000	25297000000
-0.107102	-0.0277205	-0.122738	-0.526069	-0.432089	-0.416828	-0.510005	-0.573002	-0.22203	-0.234588	-0.121763	+	Discard	Discard	11	11	11	58.5	58.5	58.5	29.696	0	216.51	73760000000	31510000000	42251000000	7	7	7	7	8	6	7	9	7	7	9	7	7	7	7	8	6	7	9	7	7	9	3190700000	3481700000
-0.311559	-0.30375	-0.288178	-0.588934	-0.592921	-0.638448	-0.768538	-0.647255	-0.440875	-0.467022	-0.521138	+	Discard	Discard	11	11	11	72.6	72.6	72.6	23.264	0	199.94	35406000000	13046000000	22360000000	7	8	9	7	8	3	4	6	5	6	8	7	8	9	7	8	3	4	6	5	6	8	1928000000	2807100000
-0.423481	-0.490433	-0.422725	-0.49388	-0.47126	-0.533209	-0.196913	-0.188294	-0.376541	-0.345721	-0.36032	+	Discard	Discard	36	36	36	80.3	80.3	80.3	56.049	0	323.31	107880000000	41829000000	66047000000	18	23	21	22	24	23	21	30	27	29	26	18	23	21	22	24	23	21	30	27	29	26	2043900000	6058000000
NaN	NaN	NaN	-1.51052	-1.33405	-0.857946	NaN	NaN	-0.901828	NaN	-1.15962	+	Discard	Keep	8	8	8	30.1	30.1	30.1	32.401	0	66.257	2209300000	318360000	1891000000	0	6	4	0	0	0	0	1	2	3	5	0	6	4	0	0	0	0	1	2	3	5	0	811200000
0.327541	0.119056	0.285619	0.156123	0.23703	0.252264	0.654966	0.153603	0.256138	0.218307	0.259758	+	Discard	Discard	10	10	10	47.7	47.7	47.7	32.868	0	234.71	12002000000	5679700000	6322300000	7	9	8	8	8	5	5	8	10	8	9	7	9	8	8	8	5	5	8	10	8	9	609280000	1381600000
NaN	NaN	NaN	0.767621	0.781256	0.771376	NaN	NaN	NaN	NaN	NaN	+	Discard	Discard	18	18	18	78.3	78.3	78.3	15.693	0	172.76	61242000000	32643000000	28598000000	0	15	16	1	0	0	0	0	0	0	17	0	15	16	1	0	0	0	0	0	0	17	0	20601000000
0.0665981	0.0895432	0.131802	0.156948	0.142078	0.0708904	0.0714685	0.0470049	0.154717	0.225073	0.180203	+	Discard	Discard	67	67	3	69.9	69.9	3.5	109.68	0	323.31	171040000000	68576000000	102460000000	54	56	53	49	52	54	51	46	47	46	57	3	3	3	3	3	3	3	3	2	3	3	10126000000	18531000000
NaN	NaN	NaN	NaN	NaN	NaN	NaN	NaN	0.423567	0.444254	0.413307	+	Discard	Discard	22	22	2	84.7	84.7	8.3	37.191	0	323.31	50517000000	27776000000	22741000000	0	0	0	0	0	0	0	18	16	18	0	0	0	0	0	0	0	0	1	0	0	0	0	0
NaN	NaN	NaN	NaN	NaN	NaN	NaN	0.16594	0.18931	0.192193	0.218165	+	Discard	Discard	5	5	5	30.3	30.3	30.3	32.973	0	53.748	618610000	343920000	274690000	1	0	0	0	1	1	3	5	5	4	0	1	0	0	0	1	1	3	5	5	4	0	9883900	0
-0.531792	-0.587896	-0.552171	-0.057135	-0.18044	-0.340015	-0.491234	-0.471832	-0.261317	-0.323741	-0.33994	+	Discard	Discard	18	18	18	70.3	70.3	70.3	39.157	0	323.31	43250000000	16264000000	26986000000	12	17	14	13	13	10	14	14	13	14	16	12	17	14	13	13	10	14	14	13	14	16	2414200000	4622500000
-0.158148	-0.117524	-0.120611	-0.183317	-0.156834	-0.102478	-0.260344	-0.0585986	-0.346796	-0.333118	-0.361173	+	Discard	Discard	50	50	50	75.6	75.6	75.6	102.49	0	323.31	271050000000	106130000000	164910000000	40	45	45	42	45	41	44	40	41	39	45	40	45	45	42	45	41	44	40	41	39	45	15817000000	40874000000
2.82375	4.22024	4.3011	2.42962	3.30532	3.25731	3.85284	4.58818	0.977397	3.64255	3.80204	+	Keep	Discard	71	67	1	90.1	88.3	4.7	65.432	0	323.31	185000000000	170600000000	14394000000	53	50	52	43	39	41	41	47	51	55	59	1	1	1	1	1	1	1	1	1	1	1	10903000000	20928000000
1.115	0.999039	1.10976	0.673876	0.70441	0.671975	0.394178	0.400904	0.153043	0.149911	0.130128	+	Discard	Discard	35	35	15	74.2	74.2	34	61.448	0	323.31	102820000000	53274000000	49544000000	28	26	27	26	26	20	24	23	18	19	28	10	9	8	10	11	9	9	9	7	7	10	9422000000	10964000000
0.643858	0.379519	0.521613	0.114187	0.157807	0.130294	1.47239	1.65827	0.902889	0.966568	0.837571	+	Discard	Discard	14	14	10	77.2	77.2	54.4	22.313	0	131.91	38252000000	17615000000	20636000000	7	11	14	9	8	6	7	8	10	11	11	5	8	10	7	5	4	5	6	8	8	8	1272200000	5917200000
0.765942	0.655015	0.469852	NaN	NaN	NaN	1.73635	2.18394	1.70125	1.95244	1.92958	+	Keep	Discard	20	20	8	53.7	53.7	21.1	48.115	0	269.28	18745000000	11718000000	7027300000	11	1	1	10	9	16	19	11	12	10	2	4	0	1	4	4	7	7	4	4	3	1	820340000	17567000
0.614973	0.598272	0.679997	0.386427	0.382014	0.373216	0.472894	0.553975	0.284049	0.286414	0.295989	+	Discard	Discard	22	22	21	91	91	83.9	22.391	0	323.31	994020000000	496140000000	497880000000	15	17	18	18	19	15	16	19	16	21	19	14	16	17	17	18	14	15	18	15	20	18	54352000000	76928000000
0.178983	0.073745	0.128786	0.443137	0.481906	0.505485	0.0861148	0.124756	0.703099	0.702893	0.667185	+	Discard	Discard	37	37	37	74.1	74.1	74.1	68.303	0	323.31	116900000000	57909000000	58987000000	34	28	25	31	33	32	32	28	30	32	30	34	28	25	31	33	32	32	28	30	32	30	11631000000	4207600000
-0.421091	-0.310295	-0.299345	-0.116236	-0.00499707	-0.0110914	-0.454105	-0.515884	-0.34344	-0.34748	-0.357879	+	Discard	Discard	17	17	17	52.9	52.9	52.9	42.592	0	323.31	209080000000	85748000000	123330000000	15	14	12	15	13	14	17	14	15	15	14	15	14	12	15	13	14	17	14	15	15	14	11373000000	12458000000
NaN	NaN	NaN	-0.707282	-0.69785	-0.715387	NaN	NaN	NaN	NaN	NaN	+	Discard	Discard	11	11	11	56.4	56.4	56.4	29.574	0	176.31	11662000000	2461900000	9199900000	0	10	8	0	0	0	0	0	0	0	11	0	10	8	0	0	0	0	0	0	0	11	0	4093200000
-0.403223	-0.372969	-0.517395	-1.08702	-1.10676	-1.29983	-0.503151	-0.70447	-0.333091	-0.573712	-0.629647	+	Discard	Discard	12	12	8	59.3	59.3	36.3	28.936	0	306.76	21988000000	8087700000	13900000000	9	8	5	10	8	4	6	4	7	8	9	5	5	3	6	4	2	3	2	4	4	6	1969000000	1769200000
-0.141402	-0.179349	-0.276291	-0.236737	-0.199476	-0.409727	-0.522707	-0.639989	-0.31607	-0.296938	-0.307581	+	Discard	Discard	13	13	13	76.2	76.2	76.2	20.417	0	302.27	32868000000	12444000000	20425000000	8	10	10	11	10	11	9	9	7	9	11	8	10	10	11	10	11	9	9	7	9	11	1599000000	2542600000
-0.59973	-0.559831	-0.674004	-0.102065	-0.312467	-0.40899	-0.525694	-0.405536	-0.2007	-0.22964	-0.216469	+	Discard	Discard	20	20	20	73.8	73.8	73.8	38.397	0	323.31	48702000000	18402000000	30300000000	15	16	12	15	14	11	15	16	9	12	17	15	16	12	15	14	11	15	16	9	12	17	3131000000	6052900000
-0.51921	-0.637596	-0.502231	-0.222588	-0.213228	-0.227264	-0.6038	-0.535453	-0.639278	-0.717962	-0.590719	+	Discard	Discard	11	11	11	54.9	54.9	54.9	17	0	123.44	14553000000	5236700000	9316200000	10	5	8	8	6	9	8	8	6	7	7	10	5	8	8	6	9	8	8	6	7	7	1247700000	391020000
2.03826	1.96041	1.77322	0.317766	0.246712	0.229785	1.43908	1.38658	2.17208	2.21251	2.30878	+	Keep	Discard	53	53	1	46	46	0.4	175.72	0	304.23	6460900000	4521800000	1939200000	25	5	4	21	28	28	18	36	31	36	5	0	0	0	0	0	0	0	0	1	1	0	625550000	92739000
-0.376175	-0.34606	-0.356409	-0.575227	-0.606896	-0.573858	-0.534282	-0.546416	-0.51486	-0.593207	-0.575051	+	Discard	Discard	86	86	86	67.9	67.9	67.9	144.5	0	323.31	474810000000	158000000000	316800000000	61	64	64	65	66	67	68	63	66	64	69	61	64	64	65	66	67	68	63	66	64	69	28212000000	47065000000
-0.302349	-0.378338	-0.528581	-0.379398	-0.40513	-0.381704	-0.173256	-0.146624	-0.0158478	-0.0208041	-0.0288869	+	Discard	Discard	16	16	7	90.3	90.3	49.6	12.732	0	323.31	73143000000	30435000000	42707000000	11	11	14	13	9	14	14	11	15	12	12	5	5	6	6	4	7	7	6	7	4	5	3646800000	4999500000
-0.102682	-0.136567	-0.0748461	-0.271321	-0.274956	-0.271045	-0.491351	-0.407164	-0.119673	-0.105474	-0.142626	+	Discard	Discard	88	88	29	45.2	45.2	16.3	288.89	0	323.31	27814000000	11855000000	15959000000	49	36	40	46	42	45	46	61	63	66	44	21	13	18	21	18	18	16	21	22	22	18	1895000000	2302200000
0.117544	0.112102	0.115173	NaN	NaN	NaN	NaN	NaN	NaN	NaN	NaN	+	Discard	Discard	6	6	6	41.1	41.1	41.1	18.127	0	131.41	11713000000	5579100000	6134300000	6	0	1	5	4	0	0	0	0	0	0	6	0	1	5	4	0	0	0	0	0	0	5120200000	0
NaN	NaN	NaN	0.842476	0.813137	0.835524	NaN	NaN	NaN	NaN	NaN	+	Discard	Discard	7	7	6	46.5	46.5	46.5	11.972	0	50.974	8890700000	5681000000	3209700000	0	6	6	0	0	0	0	0	0	0	7	0	6	5	0	0	0	0	0	0	0	6	0	2316500000
0.229174	0.216316	0.244699	0.320668	0.212353	0.279488	0.339634	0.276701	-0.0069511	0.0208294	0.0650235	+	Discard	Discard	41	41	41	71.5	71.5	71.5	80.699	0	323.31	90847000000	39942000000	50905000000	28	31	31	31	29	37	33	31	35	28	35	28	31	31	31	29	37	33	31	35	28	35	3401900000	6956800000
-0.337984	-0.329797	-0.332933	-0.141536	-0.135619	-0.164944	-0.0196509	-0.0787217	-0.277781	-0.214434	-0.248728	+	Discard	Discard	34	34	34	53	53	53	83.308	0	265.1	96814000000	42493000000	54321000000	26	22	21	29	28	26	28	30	29	29	25	26	22	21	29	28	26	28	30	29	29	25	7896500000	3203400000
-0.197774	-0.24855	-0.25411	-0.0507904	-0.0735934	-0.074368	-0.302524	-0.215642	-0.589931	-0.434417	-0.53965	+	Discard	Discard	25	25	25	61	61	61	52.384	0	323.31	92052000000	36471000000	55581000000	19	22	23	16	16	16	17	19	19	20	22	19	22	23	16	16	16	17	19	19	20	22	4129100000	15524000000
0.276999	0.872118	0.697457	0.549525	NaN	0.107017	NaN	NaN	0.71517	0.6471	0.387265	+	Discard	Discard	8	8	8	39.9	39.9	39.9	32.952	0	62.848	1024400000	502280000	522150000	2	2	3	3	3	0	1	3	3	3	3	2	2	3	3	3	0	1	3	3	3	3	59156000	40158000
-0.156772	-0.0933611	-0.176005	-0.308187	-0.30649	-0.337842	-0.156762	-0.0979994	-0.328299	-0.263929	-0.288901	+	Discard	Discard	26	26	26	57.9	57.9	57.9	53.801	0	323.31	174370000000	75849000000	98523000000	21	16	18	19	21	21	17	21	20	19	18	21	16	18	19	21	21	17	21	20	19	18	13197000000	8236500000
-0.0640512	-0.0476674	-0.0876999	-0.598724	-0.573172	-0.667149	-0.497788	-0.482388	-0.286605	-0.239899	-0.2857	+	Discard	Discard	37	37	37	72.6	72.6	72.6	49.541	0	323.31	799590000000	314340000000	485250000000	32	28	28	33	33	27	32	29	32	30	30	32	28	28	33	33	27	32	29	32	30	30	75767000000	53100000000
-1.26601	-1.25372	-1.19233	-0.760065	-0.780353	-0.800755	-0.494631	-0.479276	-1.22614	-1.16503	-1.29759	+	Discard	Discard	63	63	63	80.4	80.4	80.4	106.81	0	323.31	719720000000	217530000000	502190000000	47	43	45	45	47	55	54	49	50	50	47	47	43	45	45	47	55	54	49	50	50	47	59513000000	43697000000
-0.00867354	-0.106843	-0.0392736	-0.0589529	-0.109791	-0.107529	-0.0544175	-0.106879	-0.0297963	-0.0733956	-0.0671914	+	Discard	Discard	18	18	18	62.9	62.9	62.9	22.949	0	186.75	159080000000	68467000000	90617000000	10	13	12	10	10	8	10	12	9	11	14	10	13	12	10	10	8	10	12	9	11	14	5964000000	14766000000
-0.470354	-0.478495	-0.698087	-0.527884	-0.488915	-0.456606	-0.400802	-0.400518	-0.375862	-0.350054	-0.379463	+	Discard	Discard	11	11	6	37.6	37.6	24.8	39.003	0	123.47	19111000000	7571100000	11540000000	6	8	7	8	5	5	10	7	9	8	8	3	4	4	4	3	3	5	4	4	5	3	1080900000	1469800000
-0.197269	-0.167247	-0.19724	-0.0671373	-0.0631198	-0.105462	-0.151564	-0.180417	-0.212166	-0.17035	-0.187612	+	Discard	Discard	14	14	12	88.9	88.9	88.1	13.802	0	323.31	192240000000	84848000000	107400000000	9	12	11	10	6	12	12	12	12	11	12	7	10	9	9	5	10	10	10	10	9	10	5033900000	20064000000
-0.0464414	-0.360597	-0.347306	-0.47936	-0.294839	-0.607297	-0.293539	-0.431142	0.065723	-0.242169	-0.0633333	+	Discard	Discard	8	8	8	47.3	47.3	47.3	23.255	0	30.573	9895100000	5627400000	4267700000	2	3	4	2	2	1	4	4	5	5	6	2	3	4	2	2	1	4	4	5	5	6	139220000	538840000
-0.16364	-0.213488	-0.293203	-0.576695	-0.339425	-0.62446	-0.0765315	-0.0582894	-0.433709	-0.490126	-0.537267	+	Discard	Discard	37	37	37	42.6	42.6	42.6	112.91	0	323.31	22165000000	8367100000	13797000000	21	8	11	20	19	26	25	18	20	21	12	21	8	11	20	19	26	25	18	20	21	12	1980000000	309230000
-0.386401	-0.441925	-0.396998	-0.217481	-0.210196	-0.260648	-0.0646732	-0.0857302	-0.345871	-0.263309	-0.322536	+	Discard	Discard	79	79	70	40.1	40.1	35.2	250.75	0	226.2	45244000000	17562000000	27682000000	50	51	42	46	45	45	51	60	54	63	51	45	45	37	41	39	39	44	54	48	57	47	1653000000	4002500000
-0.046259	0.080383	0.122538	0.173878	0.143277	0.140375	0.0371491	0.0663562	0.141987	0.0779488	0.0772758	+	Discard	Discard	41	41	11	74	74	22.6	57.924	0	323.31	647520000000	286770000000	360740000000	29	30	33	29	26	29	31	34	33	35	33	8	8	10	9	8	8	10	10	10	10	10	16902000000	67524000000
-0.466857	-0.407756	-0.511633	-0.810991	-0.819341	-0.975235	-0.461289	-0.550437	-0.0214637	-0.0383696	-0.0142059	+	Discard	Discard	20	20	20	57.8	57.8	57.8	45.566	0	265.64	34761000000	14185000000	20576000000	12	11	10	13	14	11	17	16	12	15	10	12	11	10	13	14	11	17	16	12	15	10	1876200000	1646800000
0.0766966	-0.0545814	-0.208447	-0.844959	-0.731952	-0.787608	-0.56852	-0.449052	-0.331807	-0.308176	-0.330517	+	Discard	Discard	15	15	15	53.7	53.7	53.7	42.794	0	288.02	33694000000	12850000000	20843000000	10	11	9	12	8	8	12	13	10	12	9	10	11	9	12	8	8	12	13	10	12	9	1703600000	2624600000
0.813777	0.629468	0.643121	0.693573	0.658588	0.740134	0.72421	0.528368	0.542121	0.42912	0.30267	+	Discard	Discard	16	16	16	38.6	38.6	38.6	27.961	0	323.31	101570000000	52993000000	48580000000	7	11	7	12	11	6	11	7	11	9	13	7	11	7	12	11	6	11	7	11	9	13	4221200000	6721200000
-0.199624	-0.0786798	-0.160789	-0.3313	-0.303995	-0.289663	-0.142428	-0.0788744	-0.0759922	-0.152895	-0.0694128	+	Discard	Discard	18	18	18	57.7	57.7	57.7	37.025	0	323.31	132010000000	54356000000	77658000000	14	16	12	15	15	12	16	14	13	16	15	14	16	12	15	15	12	16	14	13	16	15	7792200000	16017000000
-0.311083	-0.369646	-0.355157	-0.214882	-0.189247	-0.206261	-0.177247	-0.134269	-0.22203	-0.222249	-0.24386	+	Discard	Discard	32	32	8	73.5	73.5	12.6	53.139	0	323.31	415120000000	182420000000	232700000000	26	23	18	22	23	20	25	29	27	26	23	7	6	5	7	6	6	6	7	8	8	7	27075000000	18134000000
-0.223846	-0.235689	-0.182194	-0.0453711	-0.0880606	-0.106703	-0.189019	-0.270104	-0.36083	-0.366795	-0.384032	+	Discard	Discard	33	33	33	50.8	50.8	50.8	78.823	0	319.46	92911000000	38084000000	54827000000	20	19	23	23	22	26	15	29	28	27	25	20	19	23	23	22	26	15	29	28	27	25	2303300000	9373300000
NaN	NaN	NaN	0.580953	0.661236	0.558533	NaN	NaN	0.39391	0.515347	0.761612	+	Discard	Discard	10	10	9	61.1	61.1	58.2	22.492	0	224.39	9375200000	4635700000	4739500000	0	7	7	3	3	0	0	3	4	4	8	0	7	7	3	3	0	0	3	4	4	8	0	2329900000
-0.168432	-0.133704	-0.096161	-0.22921	-0.197454	-0.17024	0.021955	0.0258754	-0.280809	-0.258831	-0.268041	+	Discard	Discard	94	94	94	77.9	77.9	77.9	138.34	0	323.31	513490000000	202550000000	310940000000	72	83	80	80	81	80	72	80	74	81	84	72	83	80	80	81	80	72	80	74	81	84	28260000000	71591000000
3.82055	3.72459	3.38955	NaN	NaN	NaN	1.86098	NaN	2.12076	2.13332	2.10933	+	Keep	Discard	20	20	20	88.1	88.1	88.1	28.023	0	323.31	119700000000	96130000000	23568000000	8	1	0	7	6	2	2	18	19	19	0	8	1	0	7	6	2	2	18	19	19	0	259700000	11900000
0.556068	0.59762	0.56002	NaN	NaN	NaN	NaN	NaN	NaN	NaN	NaN	+	Discard	Discard	28	28	1	40.5	40.5	3.5	117.47	0	323.31	6722700000	3556300000	3166500000	23	0	0	22	26	0	0	0	0	0	0	1	0	0	0	1	0	0	0	0	0	0	1882800000	0
NaN	NaN	NaN	1.26437	1.25095	1.09341	0.48714	NaN	1.64692	1.6207	1.08486	+	Keep	Discard	21	21	2	31.4	31.4	2.7	99.058	0	150.23	4116000000	2479000000	1637000000	0	13	12	0	0	2	0	6	8	4	15	0	1	2	0	0	1	0	0	0	0	1	0	942970000
0.428139	0.367755	0.486154	0.470323	0.441874	0.260634	0.182764	0.329016	0.350777	0.328641	0.186405	+	Discard	Discard	16	16	16	60.2	60.2	60.2	31.512	0	176.95	110020000000	58075000000	51949000000	7	8	7	8	5	6	7	14	10	14	9	7	8	7	8	5	6	7	14	10	14	9	4539400000	6316300000
0.171711	0.270493	0.257214	0.43064	0.176856	0.230356	0.429379	0.428087	0.625414	0.309957	0.355031	+	Discard	Discard	17	17	17	59.4	59.4	59.4	33.31	0	181.26	20225000000	10437000000	9787400000	10	5	6	9	10	15	17	7	6	6	5	10	5	6	9	10	15	17	7	6	6	5	1346300000	427970000
-0.618391	-0.632076	-0.716047	-0.345554	NaN	NaN	-0.323078	-0.27567	-0.660824	-0.777514	-0.645868	+	Discard	Discard	14	14	14	51.7	51.7	51.7	45.489	0	306.26	9547300000	3850100000	5697200000	7	1	1	11	6	9	10	10	9	11	2	7	1	1	11	6	9	10	10	9	11	2	625150000	34391000
NaN	-2.5818	NaN	-0.918634	-1.30007	NaN	-1.59327	-2.15102	-3.02477	-3.36331	-3.18216	+	Discard	Keep	11	11	11	29.6	29.6	29.6	54.493	0	104.19	1288100000	323450000	964690000	1	2	2	2	3	5	7	5	3	5	2	1	2	2	2	3	5	7	5	3	5	2	3308800	70784000
1.68374	1.60232	1.6436	0.837825	0.803662	0.735595	0.911642	0.926736	0.449629	0.428691	0.405762	+	Discard	Discard	38	38	18	94	94	69.9	26.669	0	323.31	2464800000000	1385900000000	1078900000000	21	31	23	26	24	24	28	21	22	21	32	9	13	10	13	9	11	11	9	9	10	16	107710000000	324440000000
0.492735	0.555707	NaN	0.912506	1.79103	0.506615	0.473438	0.583072	0.735274	0.910845	0.909157	+	Discard	Discard	4	4	4	42.4	42.4	42.4	18.566	0	57.058	7862600000	5240500000	2622100000	2	1	2	2	1	2	3	3	3	3	2	2	1	2	2	1	2	3	3	3	3	2	203260000	316360000
0.0535178	0.135412	0.117934	0.395966	0.327499	0.259834	NaN	0.302363	0.0887944	0.231262	NaN	+	Discard	Discard	49	1	1	99.7	4.5	4.5	41.736	0	143.87	24210000000	10830000000	13380000000	37	39	35	34	27	26	30	30	28	32	43	1	1	1	1	1	1	1	1	1	1	1	1137800000	4359000000
1.90073	1.80056	1.76334	0.841682	0.837211	0.879659	NaN	NaN	0.775796	0.743717	0.766325	+	Keep	Discard	7	7	7	49.5	49.5	49.5	11.187	0	26.84	69443000000	36544000000	32899000000	4	6	5	3	4	0	0	3	4	4	6	4	6	5	3	4	0	0	3	4	4	6	2593500000	11727000000
-0.488608	-0.368537	-0.425445	0.00549334	0.00236764	-0.0145357	-0.540323	-0.535453	-0.371891	-0.360772	-0.352128	+	Discard	Discard	26	26	26	54.4	54.4	54.4	55.704	0	323.31	50395000000	20816000000	29579000000	13	19	22	18	16	16	18	23	18	19	23	13	19	22	18	16	16	18	23	18	19	23	543350000	8762500000
-0.0770165	-0.218976	-0.160268	-0.071077	-0.0372876	-0.0696639	-0.405508	-0.241023	-0.192747	-0.202827	-0.281723	+	Discard	Discard	24	24	24	52.5	52.5	52.5	52.532	0	274.57	56603000000	23585000000	33018000000	18	20	19	17	15	18	20	16	18	19	21	18	20	19	17	15	18	20	16	18	19	21	4275200000	6332700000
-0.179001	-0.245005	-0.234341	-0.163888	-0.077314	-0.159542	-0.0484176	0.00326198	-0.102523	-0.0583024	-0.0828191	+	Discard	Discard	37	37	29	65.1	65.1	51.6	67.314	0	323.31	161830000000	66409000000	95424000000	33	29	25	30	31	31	33	29	30	25	26	26	22	19	24	24	25	26	22	24	18	20	16781000000	12368000000
0.356646	0.436348	0.348485	0.382601	0.383819	0.323615	0.0683219	0.242527	0.392699	0.494723	0.300219	+	Discard	Discard	11	11	11	38	38	38	38.926	0	110.16	8458200000	4259300000	4198900000	7	6	6	7	6	7	7	6	5	7	6	7	6	6	7	6	7	7	6	5	7	6	632100000	760260000
0.240274	0.176484	0.262835	0.264519	0.284208	0.0889897	-0.00166651	0.0772844	0.178535	0.185177	0.16551	+	Discard	Discard	21	15	15	83.8	72.9	72.9	28.302	0	323.31	191290000000	87021000000	104270000000	16	15	13	21	15	12	15	15	17	17	13	12	10	9	15	11	8	9	10	12	13	7	12542000000	10774000000
-0.014248	0.158338	0.109144	0.231958	0.577392	0.55155	0.448153	0.421084	0.15236	0.185593	0.137172	+	Discard	Discard	11	11	11	63.5	63.5	63.5	19.509	0	323.31	22493000000	10791000000	11703000000	6	3	4	8	11	7	8	5	7	6	3	6	3	4	8	11	7	8	5	7	6	3	1804800000	586100000
NaN	NaN	NaN	1.29833	1.31886	1.32832	NaN	NaN	NaN	NaN	NaN	+	Keep	Discard	9	7	7	52.6	39.3	39.3	22.123	0	42.75	5617600000	3546400000	2071200000	2	9	8	5	3	4	3	3	3	3	9	1	7	6	3	1	2	1	1	1	1	7	57396000	2247900000
0.295122	0.323323	0.167449	0.211628	0.104638	0.140025	0.236779	0.215619	0.276148	0.272014	0.234089	+	Discard	Discard	9	9	1	74.2	74.2	7.4	18.658	0	117.46	45525000000	21010000000	24516000000	5	7	7	6	6	6	7	7	7	7	7	1	1	1	1	1	1	1	1	1	1	1	1475800000	3571500000
0.135968	0.118075	0.186791	0.344622	0.365056	0.296061	0.491389	0.427386	0.223051	0.206167	0.159397	+	Discard	Discard	50	50	0	100	100	0	41.792	0	323.31	5843100000000	2756900000000	3086200000000	37	39	35	34	27	27	30	30	28	32	43	0	0	0	0	0	0	0	0	0	0	0	360150000000	950780000000
-0.0938099	-0.302274	-0.475068	-0.434894	-0.383634	-0.274277	0.0236867	-0.098452	-0.182162	-0.260574	-0.051849	+	Discard	Discard	5	5	5	27.4	27.4	27.4	13.193	0	34.259	10323000000	4075100000	6248200000	5	1	1	3	3	2	3	2	3	1	1	5	1	1	3	3	2	3	2	3	1	1	1170000000	400450000
-0.345778	-0.446344	-0.314293	-0.0193684	-0.00200178	-0.0475659	-0.152576	-0.122416	-0.313115	-0.190864	-0.250697	+	Discard	Discard	18	13	13	69.4	53.7	53.7	35.924	0	323.31	102740000000	42751000000	59992000000	18	14	17	16	16	16	17	16	15	17	16	13	9	12	11	11	11	12	11	10	12	11	7057700000	9409200000
0.294707	0.218897	0.238576	0.201137	0.148681	0.141074	0.0810108	0.169549	0.163529	0.263167	0.212416	+	Discard	Discard	43	43	0	86.9	86.9	0	50.151	0	323.31	4618100000000	2042200000000	2575900000000	30	37	39	32	33	26	33	33	34	31	42	0	0	0	0	0	0	0	0	0	0	0	240560000000	721140000000
0.476839	0.379786	0.359663	0.306929	0.344417	0.300148	0.0977421	0.170272	0.0769889	0.11017	0.128687	+	Discard	Discard	32	6	6	70.1	19.4	19.4	49.924	0	213.19	155530000000	70123000000	85411000000	22	27	27	25	26	22	25	27	27	23	31	5	5	4	5	5	5	5	5	5	5	5	10306000000	9060400000
0.235361	0.201813	0.21423	0.150512	0.127258	0.0668047	0.0817623	0.1474	0.111422	0.21025	0.170655	+	Discard	Discard	39	39	0	78.7	78.7	0	49.839	0	323.31	3148600000000	1408100000000	1740500000000	31	36	35	28	33	29	30	30	32	32	37	0	0	0	0	0	0	0	0	0	0	0	194580000000	470500000000
0.290564	0.204474	0.159879	0.136158	0.154292	0.12984	0.0230568	-0.0429144	0.153091	0.136557	0.121684	+	Discard	Discard	12	12	12	69.4	69.4	69.4	25.569	0	323.31	68539000000	29794000000	38745000000	3	10	7	4	4	4	7	6	6	5	9	3	10	7	4	4	4	7	6	6	5	9	2016300000	9187700000
0.352589	0.326644	0.355959	0.188507	0.210122	0.170398	0.238709	0.189788	0.454373	0.449982	0.438629	+	Discard	Discard	66	66	0	71.7	71.7	0	107.97	0	323.31	216840000000	86599000000	130240000000	52	39	38	56	54	35	37	50	48	44	41	0	0	0	0	0	0	0	0	0	0	0	18356000000	8118600000
0.0204848	0.0320892	0.0597683	0.208775	0.199193	0.157588	0.011291	0.0752028	0.115833	0.0952593	0.124993	+	Discard	Discard	43	43	43	83.2	83.2	83.2	57.488	0	323.31	713480000000	319480000000	394000000000	36	39	37	33	33	33	40	40	39	39	39	36	39	37	33	33	33	40	40	39	39	39	16382000000	81329000000
-0.383507	-0.349905	-0.371227	-0.313	-0.45951	-0.372954	-0.357574	-0.467373	-0.245408	-0.263929	-0.257763	+	Discard	Discard	279	279	279	66.5	66.5	66.5	469.08	0	323.31	1766700000000	686400000000	1080300000000	233	237	230	233	239	235	217	214	202	209	241	233	237	230	233	239	235	217	214	202	209	241	137490000000	230210000000
-0.951219	-0.648728	-0.650953	-0.49405	-0.472404	-0.67058	-0.614269	-0.487044	0.0105235	-0.0935103	0.111444	+	Discard	Discard	16	16	16	41.4	41.4	41.4	48.006	0	52.34	11172000000	4808300000	6363800000	7	7	4	9	6	5	9	10	10	10	9	7	7	4	9	6	5	9	10	10	10	9	474460000	603850000
-0.620005	-0.552499	-0.537853	-0.651363	-0.72113	-0.477741	-0.347738	-0.521149	-0.104028	-0.195947	-0.134571	+	Discard	Discard	22	22	22	55.1	55.1	55.1	45.834	0	294.33	15333000000	6227400000	9105600000	6	8	4	10	8	7	9	13	10	15	8	6	8	4	10	8	7	9	13	10	15	8	595550000	700010000
-0.240699	-0.265678	-0.211154	-0.101899	-0.0943882	-0.130965	-0.205609	-0.173944	-0.454456	-0.564672	-0.580643	+	Discard	Discard	9	9	9	56.2	56.2	56.2	23.671	0	265.38	139040000000	50441000000	88597000000	7	9	9	8	6	7	9	9	9	9	9	7	9	9	8	6	7	9	9	9	9	9	6587200000	12353000000
0.180831	0.191627	0.192379	0.263498	0.222432	0.243203	0.140709	0.145279	-0.0120916	-0.0529966	0.0658225	+	Discard	Discard	12	11	11	82.2	76.4	76.4	21.308	0	323.31	38931000000	16843000000	22088000000	9	9	12	11	11	11	12	11	9	11	11	8	8	11	10	10	10	11	10	8	10	10	1477100000	3136700000
NaN	NaN	NaN	0.677408	0.726771	0.72578	NaN	NaN	NaN	NaN	NaN	+	Discard	Discard	3	3	2	23.5	23.5	23.5	21.466	0	323.31	3987400000	2061100000	1926300000	0	3	3	0	0	0	0	0	0	0	3	0	2	2	0	0	0	0	0	0	0	2	0	1442400000
0.235932	0.137647	0.304277	0.253992	0.199104	0.209931	0.173197	0.19524	0.101936	0.142924	0.0896642	+	Discard	Discard	30	30	12	57.7	57.7	19.2	75.456	0	323.31	21263000000	9122900000	12140000000	16	22	20	18	16	8	4	12	16	13	25	5	9	9	6	4	1	0	3	5	3	10	1520700000	3572000000
0.376425	0.164564	0.350416	0.53561	1.02196	0.382382	0.374928	0.606952	1.28493	1.19426	1.12265	+	Discard	Discard	12	12	12	44.3	44.3	44.3	34.833	0	90.171	6029900000	3503200000	2526700000	8	4	5	7	7	6	8	5	6	8	6	8	4	5	7	7	6	8	5	6	8	6	620660000	380900000
0.177855	0.135082	0.243001	NaN	0.474824	NaN	0.54503	0.60309	0.580379	0.595528	0.526882	+	Discard	Discard	20	19	19	64.4	62	62	36.938	0	323.31	67809000000	33354000000	34455000000	19	4	2	19	18	13	14	14	12	13	1	18	3	1	18	17	12	13	13	11	12	0	15550000000	111130000
-0.195754	-0.228203	-0.185796	-0.197482	-0.20723	-0.211049	-0.455545	-0.51436	-0.983872	-0.574613	-0.99256	+	Discard	Discard	39	39	38	55.1	55.1	54.1	96.748	0	323.31	94933000000	30120000000	64813000000	29	34	36	24	24	17	18	6	4	7	37	29	33	35	24	23	17	18	6	4	7	36	3549900000	19978000000
0.304183	0.792167	0.612095	NaN	NaN	-0.0362019	0.81869	0.349407	0.551016	0.859739	0.787033	+	Discard	Discard	11	8	8	18	15.3	15.3	69.061	0	51.349	2003600000	1111000000	892590000	5	4	3	4	3	2	4	6	5	3	3	3	2	3	3	2	2	4	5	4	3	2	125250000	69125000
-0.117317	-0.687122	-0.514083	-0.28183	-0.3588	-0.428412	-0.631568	-0.648553	-0.782811	-0.764062	-0.681049	+	Discard	Discard	14	14	14	44.1	44.1	44.1	50.378	0	119.05	10534000000	4095300000	6438900000	6	3	4	5	5	5	8	9	9	10	4	6	3	4	5	5	5	8	9	9	10	4	404170000	256830000
-0.912842	-0.744163	-0.790597	-0.122924	-0.012132	0.0704357	-0.397451	-0.347144	-0.753115	-0.747646	-0.76979	+	Discard	Discard	10	10	9	21.3	21.3	19.9	55.01	0	137.99	49957000000	19868000000	30090000000	9	5	4	8	8	8	9	8	8	8	4	8	4	3	7	7	7	8	7	7	7	3	4383800000	225970000
1.11149	1.06981	1.04322	0.915948	0.859574	0.872995	0.91225	0.799705	0.586501	0.368575	0.576943	+	Discard	Discard	41	41	23	56.1	56.1	30.5	85.595	0	323.31	289000000000	164730000000	124260000000	37	38	32	39	37	37	38	37	36	39	35	21	22	18	22	21	20	22	19	20	22	20	27720000000	28834000000
NaN	NaN	NaN	1.32522	1.29374	1.31574	NaN	NaN	NaN	NaN	NaN	+	Keep	Discard	12	12	12	62.7	62.7	62.7	22.611	0	24.342	3659600000	2317600000	1341900000	0	11	9	0	0	0	0	0	0	0	11	0	11	9	0	0	0	0	0	0	0	11	0	1495200000
-0.588827	-0.453485	-0.550899	-0.207867	-0.449379	-0.55879	-0.195928	-0.224612	-0.472473	-0.523273	-0.557294	+	Discard	Discard	15	15	15	61.8	61.8	61.8	38.157	0	204.56	29547000000	12339000000	17208000000	7	4	3	10	7	8	8	11	9	12	6	7	4	3	10	7	8	8	11	9	12	6	720690000	254750000
2.83691	NaN	NaN	2.45461	1.7766	1.32506	NaN	NaN	3.74586	3.69786	2.82097	+	Keep	Discard	15	15	15	20.5	20.5	20.5	113.75	0	41.031	319980000	289340000	30648000	4	2	6	3	0	3	2	8	10	4	5	4	2	6	3	0	3	2	8	10	4	5	15615000	28195000
0.558654	0.541236	0.529061	0.0655588	0.125943	0.137161	0.233953	0.290649	0.176667	0.2364	0.221406	+	Discard	Discard	330	330	23	47.3	47.3	4.4	860.65	0	323.31	116430000000	65406000000	51029000000	266	103	84	269	275	200	187	104	143	131	110	0	11	11	0	0	0	1	0	0	0	19	26891000000	3415100000
2.69758	1.88458	1.33793	2.00836	1.94573	1.94667	NaN	NaN	NaN	NaN	NaN	+	Keep	Discard	30	30	2	64.9	64.9	7.3	57.377	0	323.31	59628000000	45506000000	14121000000	3	28	26	3	4	0	0	1	2	0	27	0	2	1	1	0	0	0	0	0	0	2	118870000	23437000000
-1.11592	-1.13087	-1.13037	-0.0310751	0.00592779	-0.0395626	-0.814333	-0.849475	-0.60325	-0.598237	-0.608604	+	Discard	Discard	43	43	37	66.8	66.8	57.1	78.806	0	323.31	260130000000	92232000000	167890000000	35	39	40	35	34	39	39	34	37	33	40	29	33	34	29	29	33	33	29	31	27	34	10138000000	48681000000
0.529013	0.66225	0.181301	0.327528	0.200768	0.275216	0.326764	0.157256	0.0404915	0.328756	NaN	+	Discard	Discard	9	9	9	19.2	19.2	19.2	55.637	0	14.744	3951200000	1850800000	2100400000	3	6	8	2	2	6	5	1	2	1	8	3	6	8	2	2	6	5	1	2	1	8	175370000	881420000
0.213304	0.184788	0.140604	0.132112	0.10781	0.111596	0.466047	0.493739	0.383663	0.390007	0.385858	+	Discard	Discard	26	26	21	79.4	79.4	79.4	22.11	0	323.31	1355400000000	649980000000	705450000000	16	18	19	18	18	17	20	21	23	25	23	12	14	15	13	13	13	15	16	18	20	19	24087000000	132530000000
0.946125	0.857526	0.580542	0.463978	0.217536	0.267185	0.590899	0.343163	1.34595	1.89214	1.81053	+	Discard	Discard	7	7	7	36.9	36.9	36.9	37.337	0	76.735	2877700000	1718600000	1159000000	4	3	3	5	4	4	4	5	5	6	2	4	3	3	5	4	4	4	5	5	6	2	238780000	64678000
-0.175768	-0.138175	-0.267778	-0.224652	-0.132106	-0.15095	-0.660031	-0.848421	-0.45585	-0.310822	-0.354088	+	Discard	Discard	71	71	71	57.7	57.7	57.7	167.35	0	323.31	44304000000	16186000000	28118000000	48	63	59	39	46	45	46	35	21	35	63	48	63	59	39	46	45	46	35	21	35	63	1615500000	11085000000
NaN	NaN	NaN	-0.684456	-0.73173	-0.764575	NaN	NaN	NaN	NaN	NaN	+	Discard	Discard	14	13	13	20.2	18.9	18.9	101.05	0	24.855	1885200000	471310000	1413900000	0	8	9	0	0	0	0	0	0	0	13	0	8	9	0	0	0	0	0	0	0	12	0	592420000
-0.186465	-0.215719	-0.12557	-0.243921	-0.225702	-0.295725	-0.219813	-0.327036	0.00349441	-0.082855	0.0289667	+	Discard	Discard	48	48	48	76.8	76.8	76.8	86.47	0	323.31	98086000000	36006000000	62081000000	39	39	38	37	36	41	33	34	29	28	40	39	39	38	37	36	41	33	34	29	28	40	9613700000	9078100000
-0.0542681	-0.0610993	-0.0440799	-0.106535	-0.139199	-0.131853	-0.0851425	-0.0799428	-0.0865523	-0.205673	-0.150078	+	Discard	Discard	49	49	12	48.3	48.3	12.3	134.28	0	323.31	41936000000	15954000000	25982000000	27	31	33	31	29	23	27	28	27	24	42	8	7	8	8	8	7	6	7	6	5	9	2002600000	4721100000
0.543239	0.899286	0.801579	0.26667	0.207281	0.255897	0.685365	0.703376	0.60153	0.575523	0.668656	+	Discard	Discard	51	51	51	27.3	27.3	27.3	307.55	0	297.59	6107000000	3237800000	2869100000	14	27	34	13	20	25	16	30	33	36	33	14	27	34	13	20	25	16	30	33	36	33	175770000	1060400000
0.518112	0.411315	0.393143	NaN	0.329493	NaN	0.199028	0.146722	0.356833	-0.00450881	0.256109	+	Discard	Discard	17	17	17	22.2	22.2	22.2	104.82	0	39.56	2600300000	985340000	1614900000	6	2	2	7	5	8	7	6	5	9	2	6	2	2	7	5	8	7	6	5	9	2	159380000	43448000
-0.370349	-0.390441	-0.319889	-0.340693	-0.420777	-0.487121	-0.322428	-0.21831	-0.129785	0.0193728	-0.126187	+	Discard	Discard	20	20	20	76	76	76	34.352	0	323.31	110240000000	43445000000	66797000000	15	18	17	15	14	14	18	16	18	18	18	15	18	17	15	14	14	18	16	18	18	18	6051200000	13061000000
0.0780186	0.17311	0.195159	0.117	0.228622	NaN	0.4014	0.521602	0.325063	0.424611	0.501913	+	Discard	Discard	4	4	4	30.7	30.7	30.7	21.711	0	159.89	2889100000	1353200000	1535900000	2	3	3	3	2	2	3	3	3	3	3	2	3	3	3	2	2	3	3	3	3	3	195790000	85002000
NaN	NaN	NaN	0.802189	0.763827	0.754965	0.212636	0.266851	0.337354	0.324619	0.299574	+	Discard	Discard	44	44	39	48.3	48.3	42.9	127.06	0	323.31	25018000000	13277000000	11741000000	1	27	28	0	0	17	19	31	35	36	31	1	22	23	0	0	15	17	28	30	32	26	34621000	3192100000
-0.519635	-0.479842	-0.432377	-0.0560947	0.00322978	-0.0374413	-0.29949	-0.274992	-0.284676	-0.305887	-0.258024	+	Discard	Discard	21	21	21	55.7	55.7	55.7	62.328	0	323.31	58271000000	21115000000	37156000000	17	14	12	18	16	16	14	16	15	13	15	17	14	12	18	16	16	14	16	15	13	15	5217100000	2816000000
-0.659252	-0.519373	-0.644642	-0.464107	-0.502611	-0.526766	-0.428344	-0.561188	-0.109353	-0.0448135	-0.269467	+	Discard	Discard	17	17	17	69.1	69.1	69.1	30.156	0	216.01	14573000000	5481800000	9091000000	9	8	7	15	8	8	12	12	10	13	12	9	8	7	15	8	8	12	12	10	13	12	812860000	730120000
-0.57249	-0.543113	-0.634527	-0.14353	-0.204627	-0.236259	-0.281438	-0.227265	-0.0652136	-0.0969983	-0.083992	+	Discard	Discard	25	25	25	47.7	47.7	47.7	80.379	0	323.31	29604000000	11737000000	17867000000	18	16	17	18	16	12	10	19	20	18	17	18	16	17	18	16	12	10	19	20	18	17	2298300000	2120500000
0.442681	0.488516	0.4975	0.643332	0.547894	0.546217	0.599078	0.615723	0.00582386	0.00246329	-0.00581574	+	Discard	Discard	25	21	21	66.1	63.5	63.5	30.54	0	323.31	446430000000	223230000000	223200000000	17	15	14	20	19	17	20	20	25	22	15	14	12	11	16	15	14	16	16	21	18	12	15937000000	12719000000
0.0885703	0.131629	0.0540883	0.250958	0.248509	0.299638	0.389328	0.400336	0.503529	0.420625	0.50456	+	Discard	Discard	33	33	19	71.2	71.2	48.9	58.042	0	323.31	130590000000	58398000000	72194000000	27	27	27	28	27	24	24	27	25	24	29	17	17	16	17	17	17	16	18	17	16	17	11476000000	9962400000
1.16901	NaN	NaN	0.551899	0.392066	0.288817	0.14317	0.422915	0.759008	1.02612	0.729581	+	Discard	Discard	6	6	6	18.6	18.6	18.6	34.281	0	82.33	2511000000	1238800000	1272200000	2	5	4	1	2	2	2	4	4	4	5	2	5	4	1	2	2	2	4	4	4	5	78137000	333290000
0.373987	0.691698	0.884895	NaN	NaN	NaN	0.891623	0.797635	1.14849	1.27131	NaN	+	Discard	Discard	11	7	4	24.7	19.1	11	57.528	0	52.74	4407700000	1620600000	2787200000	4	0	0	5	3	3	4	3	5	0	0	2	0	0	2	2	2	1	2	2	0	0	77683000	0
-0.286202	-0.181795	-0.264822	-0.227962	-0.2321	-0.331893	-0.464153	-0.37596	-0.35475	-0.427009	-0.306318	+	Discard	Discard	84	84	56	43.1	43.1	27.3	261.14	0	323.31	19585000000	7449800000	12135000000	10	65	61	10	8	44	52	34	50	42	63	9	41	40	8	6	30	37	27	33	32	41	51147000	4759300000
-0.465252	-0.242469	-0.276127	-0.302942	-0.30102	-0.315318	NaN	NaN	-0.51177	-0.479476	-0.421958	+	Discard	Discard	15	15	0	57.7	57.7	0	47.687	0	319.01	14521000000	4447500000	10073000000	3	12	12	4	3	1	1	7	10	11	14	0	0	0	0	0	0	0	0	0	0	0	45054000	2952700000
-1.66471	-1.67802	-1.65977	-0.074576	-0.060463	-0.103557	-0.853252	-1.05517	-1.02158	-0.980736	-0.785493	+	Discard	Discard	5	5	5	60.2	60.2	60.2	12.58	0	239.19	11513000000	3835700000	7676900000	4	4	5	3	3	4	3	4	3	3	5	4	4	5	3	3	4	3	4	3	3	5	1354500000	1396200000
-0.176109	-0.228374	-0.11012	-0.297601	-0.332818	-0.28987	-0.0625356	-0.120928	-0.217865	-0.259952	-0.229695	+	Discard	Discard	22	22	19	67.8	67.8	57.5	60.246	0	323.31	63149000000	25538000000	37611000000	18	19	20	17	16	18	18	18	18	17	20	15	17	17	15	14	15	15	15	15	15	17	2815600000	5371300000
NaN	NaN	NaN	NaN	NaN	NaN	NaN	NaN	1.24598	1.32721	1.3404	+	Keep	Discard	2	2	1	9.2	9.2	5.7	29.937	0	6.575	467270000	328480000	138800000	0	0	0	0	0	0	0	1	2	2	0	0	0	0	0	0	0	0	1	1	1	0	0	0
NaN	0.862048	0.237709	0.418422	0.417534	0.442817	0.827118	0.685988	NaN	NaN	NaN	+	Discard	Discard	18	18	17	26.8	26.8	26.1	125.61	0	78.763	3382000000	1418400000	1963600000	2	9	10	4	3	6	8	2	0	0	10	2	8	9	3	2	6	8	2	0	0	10	264000000	729300000
-0.252505	-0.347343	-0.0804691	-0.0138715	-0.0119521	-0.118784	-0.479582	-0.435453	-0.322668	-0.345604	-0.365797	+	Discard	Discard	13	13	13	60.8	60.8	60.8	32.789	0	319.04	29958000000	12255000000	17703000000	11	11	11	8	8	9	11	11	10	12	11	11	11	11	8	8	9	11	11	10	12	11	2441200000	2607500000
-0.796816	-0.963914	-0.680086	-0.323966	-0.346766	-0.271045	-0.838554	-1.17717	NaN	NaN	NaN	+	Discard	Discard	18	18	18	46.5	46.5	46.5	58.06	0	249.82	4776000000	1991000000	2785100000	12	8	10	10	13	5	10	1	0	0	10	12	8	10	10	13	5	10	1	0	0	10	807400000	458630000
-0.220024	-0.097379	-0.111011	NaN	-0.0697742	-0.131288	-0.474139	-0.47123	-0.398789	-0.487364	-0.220088	+	Discard	Discard	7	7	1	19.4	19.4	2.4	50.302	0	43.212	4658800000	1982700000	2676000000	3	3	2	4	3	2	4	2	3	2	1	0	0	0	0	0	0	0	0	0	0	0	475300000	377160000
0.213848	0.209384	0.234472	0.318002	0.288536	0.290757	0.387187	0.361214	0.294753	0.24749	0.277779	+	Discard	Discard	108	108	108	56.9	56.9	56.9	225.49	0	323.31	162090000000	75672000000	86422000000	71	78	80	64	70	84	90	86	83	93	76	71	78	80	64	70	84	90	86	83	93	76	6249600000	16461000000
-0.301234	-0.136388	-0.188877	-0.0981591	-0.0774828	-0.055246	-0.380337	-0.27594	-0.302188	-0.354141	-0.391574	+	Discard	Discard	21	21	21	70.8	70.8	70.8	33.712	0	323.31	74020000000	30573000000	43447000000	17	15	16	18	15	17	18	17	16	15	17	17	15	16	18	15	17	18	17	16	15	17	5609700000	4282200000
-0.111336	-0.081809	-0.168412	-0.567115	-0.460263	-0.457603	-0.397575	-0.445387	-0.274381	-0.234968	-0.220088	+	Discard	Discard	37	37	3	67.3	67.3	8.3	70.973	0	323.31	113650000000	44631000000	69017000000	30	27	29	27	28	29	25	28	28	27	31	3	2	2	3	3	2	2	2	2	2	2	11623000000	13181000000
1.29319	1.16677	1.41423	0.596387	0.549185	0.548863	NaN	NaN	2.11162	1.7776	2.0015	+	Keep	Discard	191	177	163	80.4	77	71.6	291.02	0	323.31	289450000000	154640000000	134810000000	15	178	169	14	14	5	6	12	14	10	177	2	150	143	1	0	0	0	0	1	0	150	489590000	98815000000
0.36887	0.308516	0.417724	0.478191	NaN	0.656759	NaN	NaN	0.777981	0.687877	0.495242	+	Discard	Discard	10	10	10	72.5	72.5	72.5	26.318	0	161.3	10433000000	4943400000	5489200000	7	0	1	8	9	1	0	5	9	7	3	7	0	1	8	9	1	0	5	9	7	3	554960000	0
0.686383	0.953444	0.89969	1.09608	1.23841	1.0302	2.2184	2.45306	1.54772	1.5894	1.72324	+	Keep	Discard	15	15	15	34.1	34.1	34.1	63.922	0	188.41	6777500000	3248300000	3529200000	7	3	3	7	7	8	11	4	7	6	4	7	3	3	7	7	8	11	4	7	6	4	273870000	115340000
0.314259	0.151957	0.219617	0.364989	0.377056	0.390399	0.706485	0.670935	0.688529	1.0356	1.2399	+	Discard	Discard	54	54	49	37.8	37.8	33.9	220.43	0	323.31	17001000000	8130100000	8871200000	29	45	46	25	28	16	23	6	11	8	49	28	40	42	23	27	14	22	6	11	8	45	807230000	4771300000
-0.92042	-1.50777	-1.09082	-0.978564	-1.03448	NaN	NaN	NaN	NaN	NaN	NaN	+	Discard	Keep	14	14	14	15.4	15.4	15.4	145.81	0	37.493	322310000	84493000	237810000	9	2	1	7	8	0	0	0	0	1	5	9	2	1	7	8	0	0	0	0	1	5	102590000	21991000
-0.715542	-0.710221	-0.696124	-0.101982	-0.163058	-0.110664	-0.352216	-0.377999	-0.76051	-0.83746	-0.764301	+	Discard	Discard	188	188	87	60.4	60.4	28.2	376.01	0	323.31	78394000000	33219000000	45175000000	133	148	137	123	102	152	117	130	127	121	160	57	65	62	54	45	71	52	61	59	53	73	3979500000	14208000000
-0.133059	-0.0814411	-0.102616	-0.248754	-0.159095	-0.162521	-0.391101	-0.309604	-0.102797	-0.227605	-0.243992	+	Discard	Discard	36	36	36	81.2	81.2	81.2	45.531	0	323.31	173280000000	71565000000	101720000000	29	28	25	32	26	28	31	30	29	32	30	29	28	25	32	26	28	31	30	29	32	30	12325000000	19663000000
NaN	-0.987619	-0.804247	NaN	NaN	NaN	NaN	NaN	-0.703696	-0.474014	-0.725118	+	Discard	Discard	8	8	8	14.6	14.6	14.6	74.89	0	31.662	808990000	335530000	473460000	0	0	1	4	2	1	0	3	5	5	1	0	0	1	4	2	1	0	3	5	5	1	0	0
-0.152985	-0.110107	-0.0462943	-0.130458	-0.0639754	-0.0670888	-0.355663	-0.398632	-0.216221	-0.266905	-0.267911	+	Discard	Discard	91	91	91	60.2	60.2	60.2	162.46	0	323.31	190690000000	72553000000	118140000000	47	85	75	51	61	51	50	57	52	57	84	47	85	75	51	61	51	50	57	52	57	84	3283400000	52010000000
0.603846	0.890244	0.742616	NaN	NaN	NaN	1.24811	NaN	1.90167	1.81033	1.91221	+	Keep	Discard	8	8	8	25.9	25.9	25.9	57.157	0	266.82	2232200000	1730600000	501600000	2	0	0	2	2	1	0	7	7	7	0	2	0	0	2	2	1	0	7	7	7	0	82646000	0
0.250502	0.25273	0.113514	0.100802	0.0661941	0.0418039	0.10406	0.206074	0.326163	0.334897	0.512019	+	Discard	Discard	27	27	26	39.3	39.3	37.9	99.289	0	228.24	5826700000	2513500000	3313200000	11	11	11	11	10	14	12	11	12	13	13	10	11	10	10	9	13	11	10	11	13	12	379950000	573200000
-0.546808	-0.52727	-0.578398	-0.227962	-0.263567	-0.152532	-0.239521	-0.371107	-0.497992	-0.630364	-0.603012	+	Discard	Discard	36	33	33	70.4	65.7	65.7	86.478	0	323.31	77799000000	30671000000	47128000000	25	25	22	31	29	31	25	32	28	29	25	22	22	19	28	26	28	22	29	25	26	22	6048400000	4110000000
0.367984	0.273802	0.232619	NaN	NaN	NaN	0.365478	NaN	0.320344	0.506085	0.372694	+	Discard	Discard	7	7	7	22.9	22.9	22.9	40.259	0	12.87	1419200000	724640000	694590000	5	0	0	4	5	3	1	3	3	4	0	5	0	0	4	5	3	1	3	3	4	0	246500000	0
0.213952	0.214347	0.212398	0.215226	0.210519	0.213039	0.0767373	0.193862	0.125332	0.0591348	-0.011117	+	Discard	Discard	24	24	21	86.2	86.2	84	29.999	0	323.31	268770000000	117080000000	151700000000	18	18	17	20	15	13	13	17	19	19	21	15	15	14	17	12	10	11	14	16	16	18	16702000000	33528000000
0.961573	1.08117	0.71243	0.728033	0.426692	0.346265	2.18075	1.88078	0.962371	1.23847	1.249	+	Keep	Discard	4	4	4	15	15	15	35.215	0	9.4711	5249500000	3000000000	2249500000	3	2	2	3	3	3	3	2	3	3	3	3	2	2	3	3	3	3	2	3	3	3	456980000	323790000
-0.437903	-0.327532	-0.429668	-0.15809	-0.0751172	-0.105214	-0.247583	-0.154226	-0.409343	-0.25771	-0.231158	+	Discard	Discard	8	8	8	21.4	21.4	21.4	42.153	0	225.75	19002000000	7450500000	11552000000	7	6	6	7	6	5	6	6	6	6	6	7	6	6	7	6	5	6	6	6	6	6	1958900000	1681400000
1.23291	NaN	NaN	0.62054	0.292385	NaN	0.611975	0.766945	0.660149	NaN	0.458125	+	Discard	Discard	3	1	1	68.2	40.9	40.9	4.8944	0	6.7465	4052700000	2383200000	1669500000	3	3	2	3	2	3	3	3	3	3	3	1	1	0	1	0	1	1	1	1	1	1	262580000	657560000
NaN	NaN	NaN	NaN	NaN	NaN	NaN	NaN	-0.377786	-0.337488	-0.360807	+	Discard	Discard	23	5	0	60.5	12.9	0	41.004	0	43.108	10818000000	5283600000	5534100000	12	10	9	11	11	10	10	19	20	20	11	0	0	0	0	0	0	0	0	0	0	0	0	0
1.33628	0.787649	0.636041	0.222095	0.310301	0.137546	0.715408	0.886335	0.853359	0.978277	0.824434	+	Discard	Discard	50	50	50	56.4	56.4	56.4	135.62	0	323.31	30021000000	11551000000	18470000000	16	35	31	11	12	20	25	28	20	26	38	16	35	31	11	12	20	25	28	20	26	38	212930000	4604200000
NaN	NaN	NaN	NaN	NaN	NaN	NaN	NaN	1.57687	1.70781	1.54615	+	Keep	Discard	2	2	2	6.9	6.9	6.9	34.856	0.001561	2.6389	72010000	55472000	16538000	0	0	0	0	0	0	0	2	2	2	0	0	0	0	0	0	0	0	2	2	2	0	0	0
NaN	NaN	NaN	0.918142	0.93485	0.829575	0.876949	1.02889	NaN	0.586707	0.584717	+	Discard	Discard	22	2	2	64.7	13.3	13.3	26.942	0	26.724	2889000000	1590100000	1298900000	13	19	14	13	16	14	18	13	14	12	17	1	1	1	0	1	1	1	1	1	1	1	11608000	274150000
-0.670149	-0.756383	-0.841468	-0.778973	NaN	NaN	NaN	NaN	NaN	NaN	NaN	+	Discard	Discard	4	4	4	11	11	11	59.308	0	8.0369	195040000	67876000	127160000	3	2	0	2	2	0	0	0	0	0	2	3	2	0	2	2	0	0	0	0	0	2	25226000	8039900
0.317991	0.112543	0.242028	0.233314	0.1884	0.123894	0.266063	0.254366	0.191612	0.344242	0.240084	+	Discard	Discard	18	18	18	55.7	55.7	55.7	42.868	0	205.66	32243000000	13947000000	18296000000	10	15	15	14	17	16	15	13	12	13	14	10	15	15	14	17	16	15	13	12	13	14	1800500000	2181400000
0.981771	0.839781	1.09465	0.646246	0.557595	0.632334	1.50236	1.52214	0.244504	0.119107	0.25222	+	Discard	Discard	26	26	25	47.6	47.6	46.5	83.393	0	220.15	15615000000	8090000000	7525400000	5	23	17	5	5	8	5	16	11	12	22	5	22	16	5	5	8	5	15	10	12	21	141670000	4440500000
0.48197	NaN	NaN	0.488587	0.291535	NaN	0.441966	0.10046	0.255999	0.146768	0.428556	+	Discard	Discard	6	6	6	53.2	53.2	53.2	14.609	0	72.047	1130300000	587490000	542830000	2	2	1	2	1	2	3	4	4	2	1	2	2	1	2	1	2	3	4	4	2	1	72798000	101190000
-0.17696	-0.0939096	-0.213857	-0.403158	-0.329267	-0.379872	-0.199583	-0.185577	-0.340889	-0.167566	-0.220891	+	Discard	Discard	7	7	4	33.1	33.1	14.7	34.6	0	121.04	11931000000	4697400000	7233900000	3	5	4	6	5	4	5	3	5	5	6	2	2	2	4	3	2	3	2	3	3	3	267740000	1149500000
0.223301	0.425121	0.126941	0.14815	0.0693796	0.225906	0.106382	0.194578	0.211936	0.131502	0.153742	+	Discard	Discard	16	6	3	35.4	18.2	8.1	49.775	0	184.42	34363000000	14834000000	19529000000	13	13	14	11	13	12	13	13	13	10	14	2	2	2	1	2	2	2	2	2	1	2	2176300000	6811100000
0.035141	-0.199697	0.142601	-0.794236	-0.801545	-0.880651	-0.927319	-0.893963	-0.259108	-0.654615	-0.551078	+	Discard	Discard	18	18	18	50.2	50.2	50.2	49.432	0	151.54	19543000000	7950000000	11593000000	12	12	8	11	13	11	14	3	4	3	12	12	12	8	11	13	11	14	3	4	3	12	1553900000	1817700000
0.663737	0.559853	0.716482	0.0962966	0.107222	0.0959355	NaN	0.825225	0.611229	1.01254	0.573649	+	Discard	Discard	42	42	11	42.2	42.2	9.9	161.3	0	323.31	16174000000	6531600000	9642500000	14	31	36	15	19	3	4	8	9	14	39	2	9	10	4	5	0	1	2	1	3	10	406450000	4331400000
-0.402016	-0.320558	-0.257578	-0.325905	-0.375864	-0.316328	0.136085	-0.343636	-0.652337	-0.555777	-0.595106	+	Discard	Discard	32	32	32	40.9	40.9	40.9	132.89	0	323.31	14628000000	5011700000	9615900000	18	26	22	20	22	12	8	14	13	17	27	18	26	22	20	22	12	8	14	13	17	27	1035600000	3563000000
-1.00007	-1.3802	-1.10026	-0.403282	-0.335832	-0.34487	-0.568408	-1.20681	-1.10698	-1.07543	-0.979937	+	Discard	Discard	12	12	12	42.9	42.9	42.9	44.478	0	144.46	6803300000	2579500000	4223800000	7	8	8	7	7	7	9	8	9	9	8	7	8	8	7	7	7	9	8	9	9	8	338410000	555600000
0.480933	0.270744	0.321486	0.303704	0.229741	0.218844	NaN	NaN	NaN	NaN	NaN	+	Discard	Discard	15	15	15	61.7	61.7	61.7	35.536	0	129.12	17036000000	8483400000	8552600000	8	14	13	10	8	0	0	0	0	0	13	8	14	13	10	8	0	0	0	0	0	13	978610000	4847200000
-0.4339	-0.476548	-0.537996	-0.574335	-0.771401	-0.284953	-0.433334	-0.42892	-0.501319	-0.453699	-0.548067	+	Discard	Discard	14	14	2	33.1	33.1	2.7	52.286	0	92.409	16021000000	5881200000	10140000000	10	9	6	11	11	9	10	10	6	6	10	2	1	1	2	2	1	0	1	0	0	1	1638600000	986300000
-0.0515415	-0.0286661	-0.411046	-0.459364	-0.619395	-0.651761	-0.565498	-0.734199	-0.27511	-0.360307	-0.376692	+	Discard	Discard	27	2	2	58.2	5.5	5.5	64.724	0	45.641	3010900000	1151500000	1859400000	21	15	15	18	18	16	12	20	23	19	16	2	2	2	2	2	1	1	1	1	1	2	428840000	81830000
0.113437	0.0930686	NaN	0.322254	0.300356	0.322548	0.462032	0.247881	0.343446	0.316172	NaN	+	Discard	Discard	3	1	1	49.5	29.1	29.1	11.431	0	15.25	5877600000	2937900000	2939800000	3	3	3	3	3	3	3	3	3	3	3	1	1	1	1	1	1	1	1	1	1	1	1036900000	789930000
0.664854	0.289299	0.240374	0.334314	0.397266	0.232451	0.517595	0.334622	0.525463	-0.0135288	0.313353	+	Discard	Discard	9	3	3	14.3	6.3	6.3	58.264	0	45.765	32360000000	15009000000	17351000000	9	9	9	9	9	9	9	9	9	9	9	3	3	3	3	3	3	3	3	3	3	3	844430000	3245300000
0.190078	0.251715	0.267235	0.241043	0.275396	0.286403	0.598919	0.462902	0.653429	0.495086	0.541115	+	Discard	Discard	16	2	2	27.6	4.5	4.5	44.348	0	184.47	165990000000	81078000000	84916000000	14	16	13	14	15	13	13	14	15	15	15	2	2	2	2	2	2	2	2	2	2	2	13132000000	12848000000
2.87081	2.81247	2.81301	3.15757	3.13424	2.98548	NaN	2.86515	1.30664	1.33318	1.15991	+	Keep	Discard	17	17	16	71.6	71.6	71.3	42.819	0	323.31	145100000000	123650000000	21448000000	14	17	14	15	12	2	5	10	11	10	14	14	16	13	15	12	2	5	10	11	10	14	10740000000	40966000000
NaN	NaN	NaN	0.339302	0.4001	NaN	0.677467	0.850426	0.844356	0.441882	1.05638	+	Discard	Discard	10	9	9	34.6	31.1	31.1	38.612	0	27.849	1872600000	1028400000	844230000	2	5	3	2	2	4	3	4	5	7	3	1	4	2	1	1	3	2	3	4	6	2	20707000	218550000
2.11103	1.93987	2.13161	0.72093	0.701376	0.704492	1.04454	1.26918	0.632662	0.651083	0.734142	+	Keep	Discard	36	36	1	57.4	57.4	1.5	86.112	0	323.31	158490000000	85708000000	72786000000	25	31	31	21	23	22	20	23	25	24	35	1	1	1	0	1	1	1	1	1	1	1	4782400000	37075000000
-0.601225	-0.371704	NaN	-0.624904	-0.889385	-0.333086	-1.10325	-0.26956	-0.308018	-0.219819	-0.333623	+	Discard	Discard	35	1	1	61	3.3	3.3	72.249	0	9.5749	7529300000	2643400000	4885900000	28	26	28	25	26	28	24	27	27	26	30	1	1	1	1	1	1	1	1	1	1	1	108000000	1513300000
NaN	NaN	NaN	1.37494	1.39433	1.48065	NaN	NaN	NaN	NaN	NaN	+	Keep	Discard	54	2	2	59.3	2.2	2.2	125.08	0	105.81	2935500000	2041300000	894190000	0	51	49	0	0	16	7	0	0	0	50	0	2	2	0	0	1	1	0	0	0	2	0	1092300000
-0.431375	-0.468741	-0.612356	-0.673876	-0.587982	-0.628483	-0.142719	-0.195565	-0.235453	-0.156911	-0.138109	+	Discard	Discard	7	7	7	84.6	84.6	84.6	13.775	0	323.31	6976500000	2928100000	4048400000	5	5	5	4	3	4	5	4	6	4	5	5	5	5	4	3	4	5	4	6	4	5	563240000	532490000
0.493924	0.487053	0.51362	0.456762	0.455694	0.520781	0.364696	0.646489	0.0936189	0.147106	0.234829	+	Discard	Discard	16	15	15	38.8	37	37	66.248	0	323.31	32522000000	15978000000	16544000000	11	13	14	12	11	10	11	12	13	12	11	11	13	14	12	11	10	11	12	12	11	11	1509000000	4056000000
-0.506972	-0.413958	-0.486068	-0.467723	-0.346442	-0.59738	-0.180801	-0.220554	-0.209753	-0.31574	-0.367254	+	Discard	Discard	19	19	19	59.6	59.6	59.6	46.029	0	323.31	15553000000	5793300000	9759800000	5	6	3	9	10	10	14	11	11	9	8	5	6	3	9	10	10	14	11	11	9	8	403010000	320990000
-0.3182	-0.384321	-0.305467	-0.291819	-0.362185	-0.347812	-0.326977	-0.108529	0.010097	-0.0765085	0.0170833	+	Discard	Discard	22	22	22	67.9	67.9	67.9	40.423	0	323.31	92468000000	39981000000	52487000000	19	12	9	19	16	11	17	19	13	15	10	19	12	9	19	16	11	17	19	13	15	10	7990200000	6032700000
1.42103	1.55645	1.66901	NaN	NaN	NaN	NaN	NaN	1.79148	1.12649	1.8234	+	Keep	Discard	16	16	16	17	17	17	168.46	0	72.926	1193300000	776250000	417010000	3	0	0	6	5	0	0	8	12	7	0	3	0	0	6	5	0	0	8	12	7	0	198950000	0
-0.257403	-0.347984	-0.189903	0.0186079	-0.0186808	0.0136278	-0.390852	-0.306947	-0.38928	-0.421901	-0.36689	+	Discard	Discard	11	11	11	39	39	39	28.235	0	238.68	20515000000	8392500000	12122000000	7	9	7	8	6	7	7	9	8	8	8	7	9	7	8	6	7	7	9	8	8	8	1153700000	1976800000
0.381311	0.332525	0.366186	0.891901	0.885216	0.89997	0.569231	0.512211	0.0874745	0.0753566	0.0966103	+	Discard	Discard	25	25	25	53	53	53	61.206	0	123.28	60527000000	28863000000	31664000000	12	14	13	12	11	13	11	18	19	16	12	12	14	13	12	11	13	11	18	19	16	12	1920700000	3401100000
-0.417801	-0.291418	-0.483141	-0.592965	-0.647077	-0.180135	NaN	-1.33709	-0.600925	-0.71406	-0.956912	+	Discard	Discard	27	27	27	11.5	11.5	11.5	378.02	0	37.113	571170000	249060000	322110000	6	2	2	7	4	1	2	14	13	14	2	6	2	2	7	4	1	2	14	13	14	2	45732000	7098700
-0.34282	-0.350865	-0.312531	-0.22877	-0.266724	-0.204985	-0.086799	-0.175817	-0.415088	-0.331578	-0.404299	+	Discard	Discard	213	213	102	51.1	51.1	25.9	573.83	0	323.31	214060000000	91847000000	122210000000	175	186	171	166	156	179	161	159	164	172	190	86	93	84	80	77	87	78	80	81	83	91	12797000000	31938000000
-1.24096	-1.34749	-1.32351	-0.531065	-0.495478	-0.518076	-1.12402	-1.07391	-1.42038	-1.43573	-1.47249	+	Discard	Keep	32	32	32	56.2	56.2	56.2	61.312	0	323.31	184030000000	57881000000	126140000000	21	25	24	22	20	15	21	22	18	20	25	21	25	24	22	20	15	21	22	18	20	25	7858000000	21774000000
-0.536998	-0.493406	-0.433731	-0.312527	-0.487	-0.364064	-0.517869	-0.597828	-0.138491	-0.0377599	-0.198108	+	Discard	Discard	6	6	6	31.5	31.5	31.5	33.3	0	228.95	7478900000	2752800000	4726000000	3	4	3	4	3	2	5	5	4	3	4	3	4	3	4	3	2	5	5	4	3	4	338260000	415760000
0.0457211	-0.00718249	0.157824	0.454569	0.484013	0.458189	0.536514	0.515778	0.313567	0.30975	0.367708	+	Discard	Discard	21	21	8	36.8	36.8	18.9	117.11	0	323.31	10819000000	4483500000	6335100000	6	9	7	10	11	8	3	12	10	11	8	3	4	4	4	4	3	1	6	5	5	4	267630000	651700000
-0.174576	-0.464373	-0.556826	-0.375076	-0.358992	-0.287241	NaN	NaN	-0.435884	-0.0791916	-0.519055	+	Discard	Discard	20	20	20	56.9	56.9	56.9	39.028	0	111.22	22136000000	7707400000	14429000000	2	17	16	5	5	1	0	4	4	6	17	2	17	16	5	5	1	0	4	4	6	17	75297000	7169800000
4.14751	2.80924	4.11751	1.78114	-0.550068	3.33931	4.15766	2.71948	1.53821	3.19381	2.32613	+	Keep	Discard	23	23	23	54.6	54.6	54.6	64.135	0	128.12	1954900000	1050100000	904790000	3	9	9	6	5	4	5	14	11	9	9	3	9	9	6	5	4	5	14	11	9	9	26007000	466890000
NaN	NaN	NaN	0.526136	0.52532	NaN	NaN	NaN	NaN	NaN	NaN	+	Discard	Discard	7	6	6	23.7	21.1	21.1	55.292	0	36.85	158570000	68624000	89949000	1	5	1	1	0	1	1	1	1	1	6	1	4	1	0	0	0	0	0	0	0	5	36560000	33764000
NaN	NaN	NaN	0.381211	0.194049	0.309724	NaN	NaN	0.422194	0.54868	0.280447	+	Discard	Discard	13	13	13	29.7	29.7	29.7	72.048	0	152.8	2323800000	760880000	1562900000	0	4	5	0	1	0	0	7	8	7	5	0	4	5	0	1	0	0	7	8	7	5	0	85269000
-0.262775	-0.0333868	-0.350607	-0.458894	-0.175701	-0.270341	-0.102974	0.0110853	-0.241061	-0.367603	-0.338704	+	Discard	Discard	57	57	57	18.1	18.1	18.1	491.91	0	72.579	2974100000	1447900000	1526200000	10	20	11	5	6	9	9	14	33	19	24	10	20	11	5	6	9	9	14	33	19	24	111340000	648190000
0.931601	0.555046	0.277774	0.637724	0.647706	0.837298	1.62384	1.19609	0.687915	1.02215	0.869294	+	Discard	Discard	20	20	20	47.3	47.3	47.3	65.111	0	195.34	4297900000	2420000000	1877900000	9	6	4	9	14	6	7	8	12	8	6	9	6	4	9	14	6	7	8	12	8	6	607570000	107450000
-0.117844	-0.22701	-0.226643	-0.385531	-0.231302	-0.340475	-0.15633	-0.169759	-0.293218	-0.267772	-0.39801	+	Discard	Discard	50	50	20	36	36	13.2	200.07	0	251.48	11939000000	4913200000	7025300000	23	12	6	22	24	28	24	31	22	28	12	6	4	2	6	8	9	10	11	7	9	3	753950000	291570000
0.0873776	-0.153475	-0.00942487	-0.561442	-0.539147	-0.601663	-0.532454	-0.497978	-0.351066	-0.350639	-0.354945	+	Discard	Discard	11	11	11	65.8	65.8	65.8	26.316	0	129.79	24003000000	9564600000	14438000000	7	8	8	8	8	9	10	8	9	9	11	7	8	8	8	8	9	10	8	9	9	11	655750000	1921000000
1.18161	1.13406	1.13786	0.143692	0.073259	0.0738499	1.56735	1.72819	0.863407	0.947769	0.89658	+	Discard	Discard	198	198	2	76.8	76.8	0.6	277.5	0	323.31	1961900000000	878210000000	1083700000000	139	179	182	133	144	94	92	119	121	124	190	0	2	2	0	0	0	0	0	0	0	2	45910000000	501350000000
0.33866	0.50996	0.39875	0.415139	0.365348	0.4053	-0.0117875	0.0645695	0.344839	0.216943	0.290016	+	Discard	Discard	36	36	1	44.5	44.5	1.8	112.21	0	323.31	60883000000	27807000000	33076000000	15	30	32	19	26	24	23	26	22	20	30	1	1	1	1	1	1	1	1	1	1	1	808260000	16853000000
-0.153157	-0.405581	-0.469618	NaN	-0.31934	NaN	NaN	NaN	-0.350375	-0.150748	-0.363243	+	Discard	Discard	32	32	27	17.2	17.2	14.3	284.57	0	35.039	2308400000	1011400000	1297000000	14	3	2	17	10	0	1	8	11	5	2	11	3	2	14	8	0	1	7	10	4	2	102790000	187400000
0.297875	0.386378	0.257152	0.207421	0.20668	0.161691	-0.00562768	-0.0306992	0.254969	0.338082	0.29137	+	Discard	Discard	27	27	1	64.5	64.5	3.9	60.541	0	323.31	99683000000	47957000000	51726000000	12	27	27	13	16	17	17	22	21	22	27	0	1	1	0	1	0	0	1	1	1	1	548000000	26675000000
0.576479	0.229055	0.200449	0.309777	0.358195	0.392646	0.456888	0.548502	0.53	0.813939	0.692055	+	Discard	Discard	19	19	19	53.3	53.3	53.3	51.353	0	210.75	20462000000	9207600000	11255000000	6	15	15	7	6	7	4	7	8	7	14	6	15	15	7	6	7	4	7	8	7	14	822500000	2380400000
-0.421241	-0.331575	-0.168239	-0.121053	0.0449108	-0.331164	-0.382847	-0.317418	-0.721814	-0.116651	-0.600312	+	Discard	Discard	11	11	11	39.7	39.7	39.7	47.34	0	119.14	4106800000	1645500000	2461300000	6	4	5	9	4	3	6	2	4	4	5	6	4	5	9	4	3	6	2	4	4	5	347630000	318380000
-0.0881096	0.0373244	0.00671216	-0.223547	-0.205594	-0.276869	-0.217732	-0.200111	-0.257756	-0.321238	-0.291456	+	Discard	Discard	23	23	23	57.9	57.9	57.9	57.563	0	323.31	124020000000	50101000000	73923000000	21	19	20	20	19	17	20	20	22	21	19	21	19	20	20	19	17	20	20	22	21	19	4878400000	10900000000
-0.815689	-0.858338	-0.742545	0.0975656	-0.077989	-0.129188	-0.686028	-0.682584	-0.794978	-0.739367	-0.834935	+	Discard	Discard	17	12	12	56.7	34.1	34.1	39.548	0	323.31	74080000000	28889000000	45191000000	13	15	13	13	11	11	12	15	12	14	15	10	11	10	8	7	8	9	10	9	10	10	2460500000	9164300000
0.570046	0.590937	0.606802	NaN	NaN	NaN	1.23046	1.28951	0.953737	0.899488	NaN	+	Discard	Discard	12	4	0	53.8	27.4	0	25.148	0	73.934	40993000000	23010000000	17984000000	8	0	0	9	10	5	5	7	7	7	0	0	0	0	0	0	0	0	0	0	0	0	12131000000	0
-0.619198	-0.648728	-0.743311	-0.231701	-0.438023	-0.497432	NaN	-0.55605	-0.250731	-0.116239	-0.121192	+	Discard	Discard	4	4	4	48.6	48.6	48.6	15.819	0	53.208	2356900000	839170000	1517700000	4	3	3	3	2	1	3	2	3	3	3	4	3	3	3	2	1	3	2	3	3	3	282410000	180940000
-0.731827	-0.699974	-0.88213	0.0491491	0.0406768	-0.0702638	-0.715805	-0.690404	-0.662032	-0.772288	-0.707219	+	Discard	Discard	31	31	9	40	40	12.2	104.06	0	264.9	12880000000	5084100000	7796100000	12	23	22	14	12	15	19	18	18	18	27	4	6	6	3	4	4	6	4	4	4	9	408830000	2135300000
-0.665299	-0.687659	-0.69298	-0.225094	-0.255738	-0.351395	-0.34825	-0.311859	-0.0583124	-0.05084	-0.0990115	+	Discard	Discard	60	60	60	66.7	66.7	66.7	151.66	0	323.31	70615000000	27860000000	42755000000	51	43	44	53	55	49	53	58	44	50	46	51	43	44	53	55	49	53	58	44	50	46	8948000000	6634000000
-0.0741429	-0.0836475	-0.107444	-0.219927	-0.177691	-0.26455	-0.109369	-0.042134	-0.293459	-0.32612	-0.290051	+	Discard	Discard	126	126	126	58.8	58.8	58.8	273.6	0	323.31	265940000000	103070000000	162860000000	101	102	99	102	97	102	99	99	101	101	108	101	102	99	102	97	102	99	99	101	101	108	15852000000	25605000000
-1.14655	-0.92335	-1.46549	NaN	NaN	NaN	-0.254383	-0.214799	-0.693733	-1.33871	-1.13434	+	Discard	Discard	7	7	7	29.9	29.9	29.9	39.283	0	29.264	751710000	319060000	432650000	2	0	0	2	2	3	4	2	2	3	0	2	0	0	2	2	3	4	2	2	3	0	57517000	0
-0.158835	-0.119148	-0.14107	-0.309817	-0.218603	-0.295863	-0.112187	-0.187008	-0.104712	-0.177484	-0.165565	+	Discard	Discard	32	32	22	57.9	57.9	41.2	86.706	0	323.31	28626000000	11040000000	17586000000	18	24	23	18	17	23	23	24	25	21	28	12	18	17	14	12	16	15	16	17	16	20	1094400000	4438800000
0.498201	0.35497	0.242318	0.78197	0.809942	0.767573	0.19197	0.260745	NaN	NaN	NaN	+	Discard	Discard	27	27	27	51.6	51.6	51.6	70.441	0	139.11	11752000000	4955700000	6796400000	9	16	13	8	5	6	3	0	1	0	12	9	16	13	8	5	6	3	0	1	0	12	398880000	864650000
-0.190186	-0.27668	-0.246658	-0.453123	-0.362758	-0.533698	-0.505246	-0.405286	-0.0429838	-0.0716949	-0.0660053	+	Discard	Discard	68	68	68	53.4	53.4	53.4	175.48	0	323.31	32003000000	14036000000	17967000000	41	19	21	33	42	31	31	61	45	52	23	41	19	21	33	42	31	31	61	45	52	23	2386500000	691370000
-0.162097	-0.368537	-0.294983	-0.185232	-0.0595185	0.0581126	-0.00926316	-0.239639	-0.370982	-0.299604	-0.42067	+	Discard	Discard	10	10	10	24.9	24.9	24.9	48.92	0	30.316	6510800000	3056800000	3453900000	8	7	7	5	7	7	7	9	8	10	8	8	7	7	5	7	7	7	9	8	10	8	177990000	670480000
0.453578	0.596517	0.48658	NaN	NaN	NaN	0.754206	0.440206	NaN	0.551207	0.680284	+	Discard	Discard	8	7	7	5.6	4.9	4.9	242.6	0	7.2209	372920000	181140000	191780000	2	0	0	1	2	4	2	1	4	3	1	2	0	0	1	2	4	2	1	3	3	1	25796000	0
0.545259	0.486982	0.429544	0.361417	0.25076	0.197614	0.0697	0.176103	0.375346	0.15882	0.122237	+	Discard	Discard	42	4	0	86.9	10.2	0	50.135	0	38.842	120590000000	58618000000	61976000000	31	37	39	31	32	25	31	31	34	31	40	0	0	0	0	0	0	0	0	0	0	0	10394000000	20290000000
-0.56904	-0.919425	-0.253614	-0.434834	NaN	0.106782	-0.249217	-0.691668	-0.853506	-0.871176	-0.686654	+	Discard	Discard	14	14	13	39.9	39.9	39.9	59.217	0	80.794	1272800000	480170000	792670000	5	1	4	4	2	6	5	9	6	2	4	5	1	4	4	2	6	5	8	6	2	4	139230000	23213000
0.432927	0.442643	0.432368	-0.0025152	0.0736019	0.00854621	0.537494	0.478025	0.485281	0.635382	0.542442	+	Discard	Discard	48	47	47	42.2	41.6	41.6	191.58	0	323.31	13022000000	6329000000	6692700000	30	24	27	24	31	18	20	25	28	34	32	29	23	26	23	30	17	19	24	28	33	31	846640000	1149500000
-2.50975	-2.85426	-2.62458	NaN	NaN	NaN	NaN	-0.63629	-1.6865	-1.36099	-1.62652	+	Discard	Keep	5	5	5	45.5	45.5	45.5	20.818	0	77.994	1631200000	441410000	1189700000	2	0	0	4	2	1	3	4	4	4	0	2	0	0	4	2	1	3	4	4	4	0	121250000	0
-0.434048	-0.422914	-0.445271	-0.503316	-0.568239	-0.595641	-0.481471	-0.507544	-0.28093	-0.254215	-0.297317	+	Discard	Discard	9	9	9	54.1	54.1	54.1	22.814	0	86.721	21488000000	8220200000	13268000000	9	7	8	8	8	8	8	8	9	8	8	9	7	8	8	8	8	8	8	9	8	8	1046000000	1011900000
NaN	NaN	NaN	-0.73133	-0.730267	-0.745529	NaN	NaN	NaN	NaN	NaN	+	Discard	Discard	7	7	7	42	42	42	28.271	0	68.71	2006700000	430940000	1575700000	0	6	6	0	0	0	0	0	0	0	5	0	6	6	0	0	0	0	0	0	0	5	0	684520000
0.0799841	0.156981	0.219699	0.470559	0.550869	0.536579	0.680588	0.574835	0.469349	0.256116	0.177967	+	Discard	Discard	66	66	2	50.6	50.6	1.4	169.45	0	323.31	29068000000	13777000000	15291000000	30	47	43	24	38	35	35	50	40	47	47	0	1	1	0	0	1	1	1	1	1	2	1258500000	3682300000
-0.737267	-1.03136	-0.68536	-0.37584	-0.500443	-0.343167	0.00707668	-0.356977	-0.738387	-0.678744	-0.654114	+	Discard	Discard	12	12	12	31.4	31.4	31.4	63.094	0	222.63	4464000000	1538900000	2925100000	5	6	8	5	3	5	5	5	8	6	9	5	6	8	5	3	5	5	5	8	6	9	127020000	185500000
0.39273	0.703118	0.313765	0.198887	NaN	0.511395	0.0277877	0.0347815	0.23956	0.385557	0.414024	+	Discard	Discard	15	15	13	46	46	43.4	46.126	0	266.8	5964500000	3202800000	2761700000	8	1	2	5	8	11	13	7	5	6	2	8	1	1	5	8	10	11	6	4	5	2	369190000	8221600
-0.384726	-0.231439	-0.435534	-0.215179	-0.100841	-0.059411	-0.156907	-0.100412	-0.378126	-0.335482	-0.262195	+	Discard	Discard	31	10	10	70.8	23.7	23.7	67.017	0	323.31	22642000000	9749000000	12893000000	25	24	23	27	26	21	27	23	24	25	25	5	6	6	6	6	5	10	4	5	6	6	866190000	1649500000
-0.254466	-0.205398	-0.0730286	-0.366121	-0.389486	-0.38624	-0.593924	-0.521149	-0.282018	-0.2861	-0.314134	+	Discard	Discard	17	17	6	63.8	63.8	21.8	42.508	0	323.31	73553000000	30249000000	43304000000	14	16	12	16	16	13	15	16	13	14	17	4	6	4	6	5	5	5	6	5	6	6	5101200000	8390000000
-0.0588037	-0.000863215	-0.0180547	-0.389997	-0.156209	-0.302093	-0.468322	-0.387525	-0.505985	-0.595675	-0.664309	+	Discard	Discard	37	37	37	54	54	54	98.636	0	323.31	15121000000	5626000000	9494500000	24	12	16	22	18	25	23	30	26	30	18	24	12	16	22	18	25	23	30	26	30	18	1051900000	695440000
-0.286523	-0.640626	-0.525576	-0.404273	-0.51585	-0.223658	-0.494982	-0.42892	-0.35314	-0.343726	-0.567527	+	Discard	Discard	14	14	14	36.5	36.5	36.5	43.816	0	49.716	5681400000	2044000000	3637300000	8	5	3	7	5	7	10	3	4	5	8	8	5	3	7	5	7	10	3	4	5	8	498080000	200490000
0.393283	0.642453	0.214475	0.141774	0.210262	-0.00215471	0.130598	0.21055	0.515636	0.547285	0.354878	+	Discard	Discard	8	8	8	27.5	27.5	27.5	51.396	0	33.058	2655300000	1149700000	1505600000	3	2	7	4	4	4	2	2	2	3	5	3	2	7	4	4	4	2	2	2	3	5	135350000	254980000
0.688751	0.33233	0.515783	0.374301	0.286159	0.122825	0.591349	0.679069	0.864394	0.378906	0.688465	+	Discard	Discard	27	27	27	39.8	39.8	39.8	104.11	0	128.62	3066000000	1318800000	1747200000	8	10	5	7	6	10	16	2	2	5	10	8	10	5	7	6	10	16	2	2	5	10	215680000	299170000
-0.631665	-0.974935	-0.840134	-1.10687	-1.90781	-0.864693	-0.920584	-1.06006	-0.393651	-0.564873	-0.357146	+	Discard	Discard	9	9	9	59.3	59.3	59.3	22.936	0	146.8	4245500000	1430800000	2814600000	2	4	4	4	6	2	5	4	7	5	4	2	4	4	4	6	2	5	4	7	5	4	124940000	283950000
-0.497095	-0.498005	-0.178586	-0.106205	-0.23485	-0.496417	-0.357702	-0.207895	-0.399235	-0.401736	-0.552688	+	Discard	Discard	13	13	1	46.6	46.6	4.1	44.034	0	146.76	7694400000	2423500000	5271000000	4	6	2	6	5	4	7	7	6	5	6	0	0	0	0	0	0	0	0	0	0	0	177220000	350440000
-0.350749	-0.267683	-0.194002	-0.140897	-0.216103	-0.183974	-0.416352	-0.489785	-0.339379	-0.471758	-0.583484	+	Discard	Discard	50	50	47	39.5	39.5	37.1	195.91	0	323.31	9270600000	3838600000	5432000000	12	24	26	7	6	17	26	36	37	38	31	11	23	24	6	5	16	24	34	34	36	30	198020000	1073200000
-0.270077	-0.12023	-0.313172	-0.610707	-0.63477	-0.629573	NaN	-0.632036	-0.308493	-0.188773	-0.309348	+	Discard	Discard	10	10	10	41.3	41.3	41.3	27.422	0	53.619	3576900000	1472900000	2104000000	4	6	5	7	5	0	2	3	4	5	6	4	6	5	7	5	0	2	3	4	5	6	216660000	428890000
-0.360498	-0.358527	-0.354059	-0.340759	-0.259202	-0.353929	-0.0330871	-0.0311707	-0.671385	-0.326596	-0.503283	+	Discard	Discard	36	36	36	26.4	26.4	26.4	200.21	0	173.54	5910600000	2260500000	3650200000	17	15	16	14	16	13	17	7	7	4	20	17	15	16	14	16	13	17	7	7	4	20	647780000	667800000
-0.560318	-0.503332	-0.583822	-0.576904	-0.535337	-0.570978	-0.61655	-0.668864	-0.210007	-0.126515	-0.079736	+	Discard	Discard	7	7	7	65	65	65	15.383	0	38.829	13721000000	4867100000	8854100000	5	6	6	5	6	6	6	6	7	5	6	5	6	6	5	6	6	6	6	7	5	6	1075800000	1004900000
0.352274	0.532241	0.503917	NaN	NaN	NaN	0.0767209	0.276796	0.346995	0.301275	0.249212	+	Discard	Discard	21	21	21	36.7	36.7	36.7	83.069	0	218.82	15633000000	10368000000	5264400000	12	1	0	13	16	16	15	18	18	13	0	12	1	0	13	16	16	15	18	18	13	0	1250600000	6881300
-0.18748	-0.230758	-0.212168	-0.159739	-0.165615	-0.155768	-0.449539	-0.3638	-0.149136	-0.0454346	-0.0732555	+	Discard	Discard	24	24	24	59.1	59.1	59.1	61.311	0	258.35	15892000000	5909300000	9983000000	16	5	5	18	16	12	8	8	10	7	9	16	5	5	18	16	12	8	8	10	7	9	1504800000	254500000
-0.42363	-0.340279	-0.416667	-0.102895	0.0171084	-0.0780307	-0.332806	-0.438034	-0.358882	-0.519535	-0.408556	+	Discard	Discard	24	24	24	45.1	45.1	45.1	85.126	0	323.31	44183000000	18310000000	25873000000	17	16	12	16	18	21	19	22	20	21	13	17	16	12	16	18	21	19	22	20	21	13	1875600000	2172100000
-0.381676	-0.38652	-0.646255	-0.276729	0.133274	-0.391506	-0.552113	-0.433114	NaN	-0.725012	NaN	+	Discard	Discard	14	14	14	37.3	37.3	37.3	67.722	0	148.56	1729200000	679790000	1049400000	8	4	5	8	4	8	5	1	2	1	3	8	4	5	8	4	8	5	1	2	1	3	344090000	94612000
0.0673328	-0.0146243	-0.0536562	-0.17755	-0.238889	-0.249497	-0.121937	-0.169759	-0.16666	-0.261196	-0.223297	+	Discard	Discard	53	53	53	36.8	36.8	36.8	194.1	0	323.31	19168000000	7603200000	11565000000	23	28	29	19	29	26	22	40	33	40	32	23	28	29	19	29	26	22	40	33	40	32	1010400000	1722300000
-0.121353	-0.266681	-0.331347	NaN	NaN	NaN	-0.204489	-0.265884	-0.435123	-0.316698	-0.54882	+	Discard	Discard	20	20	20	27.6	27.6	27.6	117.62	0	142.85	2961400000	1351200000	1610200000	15	0	0	14	14	17	13	8	6	12	0	15	0	0	14	14	17	13	8	6	12	0	634570000	0
NaN	NaN	NaN	NaN	NaN	NaN	NaN	NaN	1.70437	1.92249	1.83708	+	Keep	Discard	27	27	27	48.7	48.7	48.7	73.451	0	323.31	7656300000	5865000000	1791300000	1	0	0	1	0	0	0	22	21	23	0	1	0	0	1	0	0	0	22	21	23	0	0	0
-0.551833	-0.341887	-0.309966	NaN	NaN	NaN	-0.256011	-0.181422	-0.250978	-0.218411	-0.300619	+	Discard	Discard	20	19	19	58.1	56.1	56.1	38.418	0	219.7	18537000000	6694000000	11843000000	5	0	0	8	6	12	15	14	12	13	0	5	0	0	8	6	11	14	14	11	12	0	176750000	0
0.634338	0.609191	0.672509	NaN	NaN	NaN	1.13038	1.09631	0.954675	0.910252	0.916682	+	Discard	Discard	17	17	0	63.2	63.2	0	24.792	0	323.31	358550000000	227750000000	130800000000	6	0	0	5	11	10	12	12	11	10	0	0	0	0	0	0	0	0	0	0	0	0	21185000000	0
-0.623229	-0.671613	-0.664977	-0.32343	-0.301426	-0.27013	-0.181937	-0.213674	-0.139826	-0.123645	-0.135846	+	Discard	Discard	75	75	74	43.3	43.3	42.8	251.46	0	217.55	22098000000	9591900000	12506000000	21	44	38	19	17	37	43	48	39	51	54	21	43	37	19	17	36	42	47	38	50	53	490910000	3065700000
0.855019	0.794906	0.937335	0.651014	0.751066	0.461199	0.430336	0.608311	0.14507	0.232084	0.281392	+	Discard	Discard	32	32	32	50.8	50.8	50.8	97.969	0	323.31	9152700000	4939000000	4213700000	27	7	7	22	26	19	17	13	13	17	6	27	7	7	22	26	19	17	13	13	17	6	2074700000	203790000
0.665466	0.63568	0.655235	0.409078	0.473722	0.39272	0.339346	0.335733	0.0159917	-0.0365253	0.0416876	+	Discard	Discard	12	12	12	64.4	64.4	64.4	15.278	0	151.92	94195000000	47812000000	46383000000	7	10	10	9	7	8	10	7	8	8	11	7	10	10	9	7	8	10	7	8	8	11	5948400000	9757100000
-0.502111	-0.570421	-0.473302	-0.576171	-0.477312	-0.519015	-0.533939	-0.532091	-0.315834	-0.364481	-0.375123	+	Discard	Discard	10	10	10	67.7	67.7	67.7	18.325	0	156.15	16969000000	6387800000	10581000000	7	9	7	7	7	8	10	9	9	7	6	7	9	7	7	7	8	10	9	9	7	6	1392000000	1167200000
-0.230473	-0.293561	-0.398223	-0.180091	-0.33812	-0.1009	-0.156041	NaN	-0.437513	NaN	NaN	+	Discard	Discard	7	7	7	35.7	35.7	35.7	20.599	0	21.489	1937900000	718650000	1219200000	4	3	3	5	4	4	3	3	1	1	3	4	3	3	5	4	4	3	3	1	1	3	154860000	63269000
1.02679	0.799806	0.861646	0.370425	0.431906	0.410158	0.88545	1.06755	0.468417	0.518599	0.437434	+	Discard	Discard	28	28	28	47.1	47.1	47.1	71.635	0	236.07	72411000000	33384000000	39026000000	14	24	24	14	15	16	11	16	18	18	26	14	24	24	14	15	16	11	16	18	18	26	3003200000	14911000000
0.350272	0.534613	0.471612	0.821024	1.06543	1.18202	NaN	NaN	0.670091	1.21309	NaN	+	Discard	Discard	4	4	4	15	15	15	40.556	0	54.57	974540000	546580000	427960000	2	4	4	3	3	0	2	2	2	1	3	2	4	4	3	3	0	2	2	2	1	3	57478000	143480000
-0.678898	-0.502002	-0.465336	-0.471674	-0.648521	-0.510759	-0.746248	-0.799517	-1.02462	-0.996658	-1.13485	+	Discard	Discard	13	13	13	44.6	44.6	44.6	40.744	0	195.8	9046100000	2821700000	6224500000	6	7	6	7	4	7	12	6	5	7	8	6	7	6	7	4	7	12	6	5	7	8	354360000	578610000
1.08121	1.07633	1.12658	0.792696	0.807388	0.775088	0.621942	0.386232	0.243535	0.37944	1.0325	+	Discard	Discard	12	12	7	38.1	38.1	16.8	57.829	0	121.45	2157500000	1120800000	1036700000	4	7	8	3	2	4	3	2	5	2	9	4	4	5	3	2	4	3	2	4	2	6	134340000	265560000
0.685253	0.530404	NaN	0.586249	0.416924	0.40747	NaN	NaN	NaN	NaN	NaN	+	Discard	Discard	4	4	4	23.4	23.4	23.4	16.884	0	27.587	906400000	453000000	453400000	2	3	4	2	0	0	1	1	1	1	4	2	3	4	2	0	0	1	1	1	1	4	30410000	151060000
0.0984344	0.0825886	0.0502495	0.222697	0.198786	0.106431	0.352087	0.406944	0.104903	0.10859	0.0910667	+	Discard	Discard	45	45	44	57.6	57.6	56.9	95.925	0	323.31	169290000000	72534000000	96756000000	36	31	29	34	34	30	30	38	37	39	32	35	31	29	34	34	30	30	38	37	39	32	12536000000	10972000000
-0.388075	-0.655021	-0.959447	-0.699403	-0.466841	-0.456137	-0.731149	-0.529072	-0.437079	-0.237499	-0.10971	+	Discard	Discard	8	8	8	47.3	47.3	47.3	25.384	0	93.643	7692300000	2572700000	5119500000	6	7	6	7	6	5	8	4	8	7	7	6	7	6	7	6	5	8	4	8	7	7	616600000	391880000
-0.605023	-0.525226	-0.492929	NaN	NaN	NaN	NaN	-0.493946	-0.211785	-0.250336	NaN	+	Discard	Discard	4	4	4	32.9	32.9	32.9	18.546	0	11.602	2659000000	994750000	1664300000	3	1	1	3	3	1	2	2	2	1	2	3	1	1	3	3	1	2	2	2	1	2	261740000	74911000
-0.203152	-0.406203	-0.325627	-0.385783	-0.340793	-0.389002	-0.523856	-0.588212	-0.218623	-0.0113714	0.0080044	+	Discard	Discard	15	15	15	75.1	75.1	75.1	23.382	0	174.76	11868000000	4348300000	7520100000	10	9	9	11	9	6	9	4	7	5	8	10	9	9	11	9	6	9	4	7	5	8	658090000	1325500000
-0.673026	-0.595799	-0.666972	-0.488815	-0.550916	-0.492346	NaN	NaN	NaN	NaN	NaN	+	Discard	Discard	7	7	7	37.7	37.7	37.7	30.787	0	51.015	3357000000	1041400000	2315700000	6	7	7	7	6	1	2	0	0	0	5	6	7	7	7	6	1	2	0	0	0	5	543680000	496740000
0.544112	0.562703	0.799609	0.264585	0.194833	0.252184	0.272464	0.319388	1.1495	1.02194	0.926995	+	Discard	Discard	35	35	32	45.9	45.9	43	93.532	0	250.62	9174400000	4210100000	4964300000	6	23	21	6	13	17	17	11	17	17	28	6	21	19	5	12	15	15	10	16	15	25	151730000	1772900000
NaN	NaN	NaN	0.802252	0.817913	0.746132	NaN	NaN	NaN	NaN	NaN	+	Discard	Discard	24	22	21	34.7	32.1	30.9	92.448	0	119.03	4992800000	2407400000	2585400000	0	21	19	1	0	1	0	2	1	0	22	0	18	16	1	0	0	0	1	1	0	19	0	1837600000
-0.536436	-0.504514	-0.705786	-0.428927	-0.596015	-0.578033	-0.365958	-0.225171	-0.57639	-0.483319	-0.519055	+	Discard	Discard	24	24	24	34.2	34.2	34.2	108.98	0	160.22	5132900000	2532600000	2600300000	10	6	9	4	5	14	14	14	13	15	9	10	6	9	4	5	14	14	14	13	15	9	195140000	180950000
0.349215	0.592262	0.34592	0.472893	0.388864	0.300699	0.152506	0.365023	0.182792	-0.0292558	-0.0204105	+	Discard	Discard	11	3	3	56.9	21.3	21.3	24.214	0	43.231	2959500000	1354400000	1605100000	11	10	11	10	10	11	11	8	10	10	11	3	2	3	2	3	3	3	1	2	2	3	117600000	465840000
NaN	NaN	NaN	1.11838	1.09342	1.13253	NaN	NaN	NaN	NaN	NaN	+	Keep	Discard	14	14	14	33.1	33.1	33.1	65.264	0	188.42	2497500000	1510500000	986990000	0	8	9	0	0	0	0	0	0	0	12	0	8	9	0	0	0	0	0	0	0	12	0	419840000
-0.300915	-0.417051	-0.540271	-0.747042	-0.684059	-0.812163	-0.903398	-0.733481	-0.467698	-0.426344	-0.41492	+	Discard	Discard	16	16	16	55.7	55.7	55.7	36.804	0	159.58	21298000000	8053400000	13245000000	9	12	5	11	10	8	10	12	10	12	11	9	12	5	11	10	8	10	12	10	12	11	912930000	2934300000
0.431658	0.48039	0.531461	0.478271	0.477175	0.465087	0.294682	0.309759	0.0417688	0.0953408	0.121537	+	Discard	Discard	6	6	5	28.7	28.7	25.9	27.835	0	233.65	18301000000	9142600000	9158400000	2	2	5	4	3	5	4	5	5	6	5	2	2	4	4	3	4	4	4	4	5	4	188910000	512140000
-0.154707	-0.241115	-0.181336	-0.676781	-0.726756	-0.666767	-1.1022	-0.967419	-0.885847	-0.870687	-0.92476	+	Discard	Discard	7	7	7	78.9	78.9	78.9	13.918	0	220.94	57275000000	22429000000	34846000000	5	7	6	6	6	7	7	7	7	7	7	5	7	6	6	6	7	7	7	7	7	7	5465200000	2533700000
0.29379	0.386445	0.185407	0.301239	0.113706	NaN	0.619048	0.6064	0.208621	0.374864	0.226701	+	Discard	Discard	41	41	2	22.1	22.1	1.4	286.79	0	317.94	5944500000	3363300000	2581200000	22	1	1	19	20	36	33	17	18	22	1	2	1	0	2	2	2	2	1	1	2	1	576350000	29872000
-0.383049	-0.373918	-0.291907	-0.326639	-0.303657	-0.383975	-0.123557	-0.175817	-0.372005	-0.345018	-0.381869	+	Discard	Discard	14	14	14	41.9	41.9	41.9	56.777	0	323.31	19705000000	7621100000	12084000000	9	12	10	9	10	9	9	11	9	8	12	9	12	10	9	10	9	9	11	9	8	12	1400800000	1735100000
0.479776	0.574548	0.680234	NaN	NaN	NaN	0.235194	0.275065	0.232226	0.229761	0.273054	+	Discard	Discard	41	41	1	43.8	43.8	1.2	124.61	0	323.31	31893000000	13282000000	18612000000	17	0	0	13	16	32	31	31	28	30	0	1	0	0	1	1	1	1	1	1	1	0	466950000	0
-0.629125	-0.406824	-0.551323	-0.585303	-0.42588	NaN	-0.260885	-0.390309	-0.231327	-0.261942	-0.247282	+	Discard	Discard	14	14	14	44.8	44.8	44.8	45.318	0	215.37	8459000000	3267700000	5191300000	5	4	2	10	6	5	10	8	7	7	4	5	4	2	10	6	5	10	8	7	7	4	282090000	342570000
-0.179171	-0.143348	-0.261533	-0.844918	-0.620088	-0.741987	-0.351322	-0.0741351	-0.401574	-0.335009	-0.346354	+	Discard	Discard	29	29	19	43.9	43.9	28.9	104.48	0	252.33	9011300000	3671300000	5340000000	22	5	8	18	14	12	14	16	16	15	9	15	4	5	12	9	10	9	13	11	7	6	1093500000	134630000
-0.549043	-0.525518	-0.45094	-0.48407	-0.451075	-0.613855	-0.705461	-0.49145	-0.212927	-0.0638741	-0.13216	+	Discard	Discard	10	10	10	55.6	55.6	55.6	24.915	0	158.94	16308000000	9185100000	7122900000	6	7	6	9	9	8	9	8	10	6	9	6	7	6	9	9	8	9	8	10	6	9	2926400000	606570000
NaN	NaN	NaN	NaN	NaN	NaN	-0.745747	-0.676323	-1.10691	-1.0076	-0.823421	+	Discard	Discard	17	17	8	39.7	39.7	19.4	67.291	0	84.573	2811200000	1132300000	1678900000	0	0	1	0	0	15	12	5	7	7	0	0	0	0	0	0	8	8	1	4	3	0	0	0
-0.313775	-0.238743	-0.216724	-0.483267	-0.599807	-0.614508	-0.391475	-0.41291	-0.096211	-0.151956	-0.135563	+	Discard	Discard	57	57	2	60.1	60.1	2.2	137.79	0	323.31	25842000000	10821000000	15021000000	26	21	17	32	35	25	34	48	45	47	27	0	2	1	0	0	0	0	0	0	0	1	1337800000	920720000
-0.242179	-0.19207	-0.188877	-0.277709	-0.335439	-0.360911	-0.0854439	0.024584	-0.180087	-0.17207	-0.0557366	+	Discard	Discard	31	31	31	64.4	64.4	64.4	73.574	0	323.31	19774000000	7475500000	12298000000	16	19	21	17	16	16	11	17	18	15	23	16	19	21	17	16	16	11	17	18	15	23	807020000	2346900000
-0.450598	-0.606894	-0.431023	-0.926019	-0.870275	-0.969396	-0.464511	-0.379782	-1.6038	-1.53405	-1.72297	+	Discard	Discard	14	14	14	50.1	50.1	50.1	39.017	0	196.92	11718000000	3635300000	8082300000	4	11	5	8	6	8	9	8	4	10	9	4	11	5	8	6	8	9	8	4	10	9	380150000	1596200000
-0.234438	-0.097379	-0.227984	-0.866155	-0.788682	-0.680049	-0.398569	-0.116607	-0.373481	-0.199196	-0.212304	+	Discard	Discard	12	12	12	32.3	32.3	32.3	51.066	0	282.67	12980000000	4796500000	8183400000	8	6	5	7	7	8	5	8	9	7	7	8	6	5	7	7	8	5	8	9	7	7	1021100000	1075500000
-0.121178	NaN	NaN	0.922541	0.675033	0.746915	0.995221	1.0317	0.536207	0.358685	0.49735	+	Discard	Discard	11	11	11	60.8	60.8	60.8	25.464	0	86.95	12473000000	6733100000	5740200000	2	4	6	1	0	6	7	8	10	9	4	2	4	6	1	0	6	7	8	10	9	4	49487000	262890000
-1.03251	-0.963797	-0.921938	-0.319405	-0.421018	-0.567089	-0.508846	-0.350903	-1.45533	-1.56133	-1.62442	+	Discard	Discard	16	16	8	60.5	60.5	25.1	37.765	0	323.31	35637000000	14063000000	21574000000	13	7	5	12	12	13	16	11	10	11	9	6	4	3	6	5	6	8	5	4	5	4	3978100000	383740000
-0.231961	-0.173571	-0.214363	-0.227595	-0.335505	-0.449365	-0.562919	-0.416523	-0.461305	-0.56739	-0.553117	+	Discard	Discard	19	19	19	68.2	68.2	68.2	38.608	0	323.31	128490000000	50425000000	78061000000	13	13	12	14	14	13	13	13	12	13	10	13	13	12	14	14	13	13	13	12	13	10	4899700000	5637300000
0.47177	0.356396	0.560834	0.441676	0.358137	0.33133	0.0457992	-0.0670771	0.361749	0.239129	0.35796	+	Discard	Discard	8	8	1	70.1	70.1	17.7	15.911	0	323.31	20986000000	10702000000	10284000000	4	6	8	5	5	8	7	7	7	7	6	1	1	1	1	1	1	1	1	1	1	1	701490000	1291700000
-0.0764779	-0.128505	-0.278739	-0.582338	-1.04211	-0.776778	-0.928841	-0.496082	-0.234579	-0.482572	-0.560072	+	Discard	Discard	20	20	20	41.3	41.3	41.3	68.124	0	323.31	11968000000	4609500000	7358400000	16	6	9	17	15	5	3	8	8	7	9	16	6	9	17	15	5	3	8	8	7	9	1729700000	180060000
-1.05494	-1.04848	-0.983335	0.0880226	0.0247668	0.0294427	-1.47365	-1.37534	-1.24269	-1.31937	-1.49025	+	Discard	Discard	14	14	14	65.1	65.1	65.1	32.236	0	105.06	21885000000	7536300000	14349000000	5	13	11	7	6	5	6	8	7	9	13	5	13	11	7	6	5	6	8	7	9	13	529720000	4829700000
2.98897	3.31652	3.22089	NaN	NaN	NaN	NaN	3.26834	2.33168	1.562	0.660515	+	Keep	Discard	8	8	8	31.5	31.5	31.5	40.585	0	50.4	684850000	574970000	109880000	2	0	0	6	2	2	4	5	6	6	0	2	0	0	6	2	2	4	5	6	6	0	37241000	0
-1.36789	-1.23986	-0.779356	NaN	NaN	NaN	NaN	NaN	-1.78466	-1.53976	-1.98616	+	Discard	Keep	10	10	9	56.3	56.3	51.2	24.622	0	47.753	1820400000	596750000	1223700000	4	1	0	9	6	0	0	2	3	4	1	3	0	0	8	6	0	0	2	3	4	0	182340000	0
0.0309444	-0.0155763	-0.127514	-0.30941	-0.35206	-0.359687	-0.687794	-0.454776	-0.20006	-0.291347	-0.302521	+	Discard	Discard	17	17	17	47.5	47.5	47.5	35.808	0	190.39	35381000000	11209000000	24172000000	13	13	14	16	13	2	8	9	11	11	14	13	13	14	16	13	2	8	9	11	11	14	3046200000	3717900000
-0.603125	-0.677021	-0.701744	-0.706959	-0.596015	-0.471978	-0.749351	-0.614469	-0.421907	-0.385969	-0.322786	+	Discard	Discard	18	18	18	49.7	49.7	49.7	44.596	0	191.63	16185000000	6316000000	9869500000	13	8	6	14	11	11	14	9	9	9	10	13	8	6	14	11	11	14	9	9	9	10	1986300000	540980000
-0.393846	-0.413803	-0.195707	-0.371567	-0.465171	-0.369573	-1.1514	-1.36374	-1.51194	-1.59975	-1.37379	+	Discard	Discard	12	12	12	35.2	35.2	35.2	54.858	0	112.81	10481000000	3680900000	6800000000	10	11	10	6	8	9	9	6	6	10	10	10	11	10	6	8	9	9	6	6	10	10	840660000	1385500000
-0.372344	-0.354061	-0.47183	-0.888591	-0.842767	-0.756606	-0.700418	-0.639446	-0.25628	-0.17577	-0.318905	+	Discard	Discard	4	4	4	22.6	22.6	22.6	26.17	0	45.89	1547700000	552380000	995370000	1	1	2	2	2	2	3	2	3	2	2	1	1	2	2	2	2	3	2	3	2	2	29438000	50186000
-0.515661	-0.599739	-0.774966	-0.631434	-0.662943	-0.803264	-0.472716	-0.338165	-0.0667583	0.0208605	-0.0283245	+	Discard	Discard	7	7	7	41.3	41.3	41.3	19.015	0	38.997	8056200000	2916800000	5139500000	3	4	3	5	4	6	4	7	5	4	5	3	4	3	5	4	6	4	7	5	4	5	843600000	394860000
-0.375409	-0.437037	-0.401437	-0.462236	-0.506988	-0.39469	-0.671298	-0.472433	-0.457885	-0.48864	-0.388227	+	Discard	Discard	6	6	6	60.7	60.7	60.7	12.107	0	72.119	11237000000	4121500000	7115500000	5	5	4	5	5	5	3	5	5	3	4	5	5	4	5	5	5	3	5	5	3	4	1021900000	745630000
NaN	NaN	NaN	-0.821295	-0.896493	-0.806933	NaN	NaN	NaN	NaN	NaN	+	Discard	Discard	28	28	28	41.4	41.4	41.4	98.119	0	278.81	7712400000	2482400000	5230000000	0	24	23	0	0	0	0	0	1	0	24	0	24	23	0	0	0	0	0	1	0	24	0	2911300000
-0.85987	-0.478645	-0.889355	-0.522984	-0.561503	-0.885093	-0.911833	-0.98524	-0.45306	-0.546521	-0.525514	+	Discard	Discard	23	23	23	29.7	29.7	29.7	119.65	0	323.31	2779000000	852890000	1926100000	9	10	11	10	11	3	3	7	6	9	15	9	10	11	10	11	3	3	7	6	9	15	174020000	500630000
-0.457646	-0.492515	-0.579373	-0.546931	-0.553137	-0.503781	-0.340804	-0.459754	0.038885	0.0257057	-0.00638688	+	Discard	Discard	25	25	25	47.9	47.9	47.9	78.549	0	317.67	31736000000	12536000000	19200000000	13	12	9	16	16	18	14	18	18	15	13	13	12	9	16	16	18	14	18	18	15	13	1658700000	1248400000
-0.435383	-0.344938	-0.330713	NaN	NaN	NaN	-0.480881	-0.330579	-0.182421	NaN	NaN	+	Discard	Discard	16	3	3	77.9	22.8	22.8	31.931	0	183.12	4949300000	2018500000	2930900000	11	11	11	11	10	13	14	9	12	11	11	1	0	1	1	1	2	2	1	1	1	0	617710000	0
-0.159007	-0.251079	-0.326581	NaN	0.0471452	NaN	-0.390727	-0.254118	-0.306474	-0.522962	-0.33002	+	Discard	Discard	10	10	10	40.9	40.9	40.9	37.226	0	219.18	2832500000	1103100000	1729400000	8	4	0	7	5	3	6	4	5	5	3	8	4	0	7	5	3	6	4	5	5	3	376060000	54487000
-0.118195	-0.181446	-0.262191	NaN	NaN	NaN	-0.0675697	-0.127612	-0.389954	-0.279853	-0.327155	+	Discard	Discard	23	23	23	60.2	60.2	60.2	66.59	0	256.75	13383000000	5872600000	7510800000	11	1	1	13	12	12	15	11	14	10	2	11	1	1	13	12	12	15	11	14	10	2	719740000	6634100
1.16922	1.23266	1.1029	1.95831	1.90812	1.89732	0.495585	0.574316	0.332889	0.352251	0.370469	+	Keep	Discard	31	31	15	72.9	72.9	35.3	54.392	0	323.31	220170000000	141160000000	79018000000	17	30	27	19	18	19	19	21	21	20	28	9	14	14	9	9	10	9	10	10	11	14	3000000000	44046000000
NaN	NaN	NaN	-0.50562	-0.475318	-0.474517	NaN	NaN	NaN	NaN	NaN	+	Discard	Discard	38	34	26	25.5	23.6	17.1	229.56	0	120.66	1887600000	638530000	1249100000	0	21	14	2	0	1	1	0	1	0	17	0	15	9	1	0	0	0	0	1	0	11	0	475920000
-0.546808	-0.831607	-0.384696	NaN	NaN	NaN	-0.932239	-1.13027	-1.00424	-0.792047	-0.340435	+	Discard	Discard	15	15	15	23.8	23.8	23.8	103.08	0	42.355	1774600000	623700000	1150900000	6	1	0	8	7	3	3	4	4	4	1	6	1	0	8	7	3	3	4	4	4	1	307680000	13944000
0.105092	-0.194153	-0.233673	-0.615663	-0.582607	-0.783017	-0.139953	-0.316361	-0.602863	-0.662169	-0.567209	+	Discard	Discard	19	19	1	48.4	48.4	3.4	54.089	0	219.12	12323000000	4756100000	7566800000	5	9	6	5	5	5	3	7	10	9	11	0	0	0	0	0	0	0	0	0	0	0	111670000	1291500000
NaN	NaN	NaN	-1.60771	-1.66562	-1.94846	-0.95045	-1.06981	-0.626194	-0.643209	-0.622905	+	Discard	Keep	18	18	18	76	76	76	39.385	0	311.29	10091000000	3568700000	6522700000	0	7	8	0	0	15	14	15	11	11	8	0	7	8	0	0	15	14	15	11	11	8	0	433930000
NaN	NaN	NaN	1.03163	0.966884	1.02774	NaN	NaN	NaN	NaN	NaN	+	Keep	Discard	6	6	6	11.2	11.2	11.2	83.535	0	86.089	160230000	79803000	80423000	0	3	4	0	0	0	0	0	0	0	4	0	3	4	0	0	0	0	0	0	0	4	0	33898000
-0.369274	-0.253604	-0.775468	-0.487102	-0.460031	-0.248562	-0.386229	-0.356332	-0.359226	-0.514953	-0.741482	+	Discard	Discard	26	26	5	48.4	48.4	9.5	94.095	0	158.09	4717200000	1691000000	3026200000	5	10	7	6	3	15	11	15	19	14	10	2	3	3	3	1	3	2	3	4	2	2	128520000	343600000
0.500149	0.492534	0.503487	0.125831	0.28286	0.244386	0.176975	0.189984	0.507831	0.807012	0.689982	+	Discard	Discard	45	45	45	44.6	44.6	44.6	157.31	0	323.31	18304000000	7556100000	10747000000	29	37	31	27	29	29	32	19	17	26	28	29	37	31	27	29	29	32	19	17	26	28	1124400000	2096800000
NaN	NaN	NaN	-0.144804	-0.384259	-0.60207	-0.25017	-0.46677	-0.50412	NaN	-0.37838	+	Discard	Discard	19	18	18	35.9	34.8	34.8	73.011	0	213.9	2143400000	709180000	1434300000	1	14	15	2	1	4	3	3	2	3	12	0	13	14	1	0	3	2	2	1	2	11	0	556180000
0.0208621	-0.00278045	0.0532118	0.214144	0.150227	0.162587	0.196391	0.208112	0.225732	0.257607	0.281428	+	Discard	Discard	40	40	40	53.8	53.8	53.8	113.29	0	323.31	46483000000	20442000000	26041000000	26	27	27	26	25	26	29	29	29	27	28	26	27	27	26	25	26	29	29	29	27	28	3654600000	5852800000
-0.759492	-0.714861	-0.966838	-0.320615	-0.478848	-0.344674	-0.365451	-0.445999	-0.479238	-0.447919	-0.544296	+	Discard	Discard	14	14	14	50.9	50.9	50.9	43.835	0	155.68	10950000000	4516500000	6433800000	8	3	4	7	6	9	11	9	8	10	6	8	3	4	7	6	9	11	9	8	10	6	449980000	171960000
-0.0925643	-0.31877	-0.0730286	-0.456719	-0.267144	-0.268932	-0.627692	-0.611044	-0.637294	-0.288299	-0.512678	+	Discard	Discard	8	8	8	23.9	23.9	23.9	47.305	0	75.183	3768700000	1308800000	2459800000	4	4	4	4	3	3	3	4	3	2	5	4	4	4	4	3	3	3	4	3	2	5	209900000	258960000
-0.578547	-0.596644	-0.643835	-0.359419	-0.372777	-0.217076	-0.695256	-0.539385	-0.128978	-0.0162577	0.00853161	+	Discard	Discard	18	18	18	55.1	55.1	55.1	45.476	0	323.31	22788000000	7975500000	14812000000	11	6	6	13	9	9	15	10	8	8	5	11	6	6	13	9	9	15	10	8	8	5	1727000000	521860000
-0.304099	-0.381332	-0.794206	-0.348302	-0.370882	-0.105876	-0.37329	-0.278107	-1.03764	-0.967154	-1.00254	+	Discard	Discard	13	13	13	43.4	43.4	43.4	49.148	0	195.67	6562300000	2521600000	4040700000	9	5	5	6	7	7	7	5	5	6	7	9	5	5	6	7	7	7	5	5	6	7	590180000	146440000
-0.202984	-0.218462	-0.289962	-0.301233	-0.223804	-0.428593	-0.456264	-0.291047	0.0435892	-0.242799	-0.100317	+	Discard	Discard	29	29	29	60	60	60	81.487	0	221.83	5517100000	2275500000	3241600000	13	16	16	14	15	9	3	11	9	11	15	13	16	16	14	15	9	3	11	9	11	15	368980000	743110000
-0.242344	-0.432137	-0.307878	-0.759187	-0.80489	-0.628929	-0.345302	-0.249168	-0.202361	-0.195947	-0.188433	+	Discard	Discard	14	14	14	58.2	58.2	58.2	32.477	0	290.62	20680000000	7644500000	13036000000	8	8	5	10	4	5	9	9	10	9	10	8	8	5	10	4	5	9	9	10	9	10	1191200000	1656300000
0.177444	0.0892024	0.245383	0.27041	0.24456	0.0387015	0.789118	0.506702	0.436262	0.669089	0.529252	+	Discard	Discard	13	13	13	35.5	35.5	35.5	70.723	0	212.32	4449100000	2134200000	2314900000	6	6	5	12	11	10	3	8	7	9	4	6	6	5	12	11	10	3	8	7	9	4	296900000	246890000
-0.0435208	-0.0386603	-0.168758	-0.575647	-0.477027	-0.320292	-0.634147	-0.0196593	-0.472367	-0.469823	-0.494387	+	Discard	Discard	12	12	12	22.8	22.8	22.8	79.697	0	131.59	9057500000	3436700000	5620800000	5	10	8	7	4	5	5	11	10	9	9	5	10	8	7	4	5	5	11	10	9	9	311900000	1460300000
0.340426	0.359163	0.375268	0.469614	0.46526	0.427441	0.167546	0.287104	0.550287	0.307735	0.608202	+	Discard	Discard	31	19	4	82.7	54.7	13	49.857	0	323.31	95404000000	43563000000	51842000000	12	29	29	11	11	11	9	15	13	12	30	0	4	3	0	0	0	0	0	0	0	4	1127300000	33014000000
-0.250543	-0.474299	-0.527008	-0.666218	-0.51585	-0.38712	-0.637794	-0.597271	-0.198779	-0.24116	-0.175113	+	Discard	Discard	12	12	12	43.9	43.9	43.9	50.004	0	246.72	12116000000	4708500000	7407300000	7	9	7	6	10	8	11	9	9	10	8	7	9	7	6	10	8	11	9	9	10	8	636300000	719750000
0.166219	0.271581	0.543974	0.553957	0.618644	0.555813	0.312408	0.286592	0.306334	0.280748	0.534003	+	Discard	Discard	6	6	6	54.3	54.3	54.3	21.876	0	90.606	1704100000	885230000	818880000	2	3	3	3	2	2	4	2	4	3	5	2	3	3	3	2	2	4	2	4	3	5	52904000	103230000
0.643648	0.568419	0.741554	-0.0412438	0.214022	0.0664648	1.37453	1.27291	1.10087	1.1213	0.987821	+	Discard	Discard	14	14	14	84.9	84.9	84.9	21.498	0	118.41	30064000000	17343000000	12721000000	3	8	8	9	8	9	8	12	10	10	8	3	8	8	9	8	9	8	12	10	10	8	232850000	1358200000
0.959798	0.656154	0.729962	0.3227	0.173894	0.390116	0.528022	0.353761	0.250283	0.296055	0.239678	+	Discard	Discard	35	9	2	80.9	25.6	3.6	49.953	0	175.34	112430000000	53860000000	58568000000	27	32	30	28	29	24	24	29	29	30	31	1	2	1	1	1	1	1	1	1	1	2	7067600000	8922100000
NaN	-0.390754	-0.7405	-1.45254	-1.03917	-1.40501	-0.388355	-0.448564	-0.359455	-0.178933	-0.40098	+	Discard	Discard	17	17	17	37.8	37.8	37.8	58.467	0	46.919	1742300000	581760000	1160600000	1	4	3	7	3	10	11	8	8	8	4	1	4	3	7	3	10	11	8	8	8	4	0	49634000
NaN	NaN	NaN	-0.573231	-0.542196	-0.516252	NaN	NaN	NaN	NaN	NaN	+	Discard	Discard	7	7	4	19.7	19.7	13.4	52.965	0	125	1092000000	350190000	741810000	0	2	2	1	1	0	0	0	0	1	3	0	1	1	0	0	0	0	0	0	0	2	0	69025000
-0.56004	-0.523325	-0.549486	-0.248322	-0.239249	-0.274207	-0.197616	-0.320982	-0.283227	-0.340316	-0.3785	+	Discard	Discard	22	22	1	74.3	74.3	1.8	41.35	0	323.31	148140000000	65322000000	82823000000	10	13	11	10	10	13	15	14	14	13	13	0	1	0	0	0	1	1	1	1	1	1	2980200000	5368700000
0.113298	0.213212	0.186029	0.22943	0.263912	0.182173	-0.0160384	-0.00455775	0.120876	0.104697	0.106875	+	Discard	Discard	44	44	44	44.6	44.6	44.6	100.67	0	323.31	121660000000	51261000000	70404000000	35	32	28	30	31	29	24	29	29	25	34	35	32	28	30	31	29	24	29	29	25	34	7709900000	11393000000
-0.392632	-0.223937	-0.651757	-0.655546	-0.687119	-0.668437	-0.115	-0.278648	-0.287449	-0.287933	-0.435358	+	Discard	Discard	13	13	13	41.2	41.2	41.2	44.047	0	301.34	22799000000	8710900000	14088000000	7	9	8	7	7	7	8	7	6	7	11	7	9	8	7	7	7	8	7	6	7	11	646720000	2077300000
NaN	NaN	NaN	0.663491	0.645899	0.789428	NaN	NaN	NaN	0.739805	NaN	+	Discard	Discard	12	12	12	33.8	33.8	33.8	49.451	0	127.23	7612200000	1378900000	6233200000	1	7	3	0	0	0	1	1	2	2	7	1	7	3	0	0	0	1	1	2	2	7	9484400	352180000
-0.476313	-0.386206	-0.465484	-0.491151	-0.495031	-0.624112	-0.543506	-0.490023	-0.26193	-0.225949	-0.26843	+	Discard	Discard	6	6	6	40.9	40.9	40.9	17.442	0	31.308	7089500000	2680100000	4409400000	5	5	4	6	5	6	6	4	4	5	4	5	5	4	6	5	6	6	4	4	5	4	453570000	379550000
-0.583763	-0.483279	-0.663779	-0.437715	-0.604538	-0.432325	-0.577551	-0.570056	-0.0681612	-0.0999216	-0.196885	+	Discard	Discard	12	12	12	64.6	64.6	64.6	20.692	0	323.31	23701000000	8855300000	14846000000	9	7	8	11	11	10	8	10	9	8	8	9	7	8	11	11	10	8	10	9	8	8	1741500000	1226700000
-0.593059	-0.519226	-0.605091	-0.480223	-0.451133	-0.485069	-0.586311	-0.612702	-0.129516	-0.14658	-0.201636	+	Discard	Discard	11	11	11	43.1	43.1	43.1	30.243	0	309.3	17291000000	6754100000	10537000000	6	8	6	7	6	7	10	8	7	8	9	6	8	6	7	6	7	10	8	7	8	9	941080000	1129700000
-0.370656	-1.06035	-0.849936	-0.448329	-0.873479	-0.761795	NaN	NaN	NaN	NaN	NaN	+	Discard	Discard	7	7	7	21.6	21.6	21.6	57.571	0	22.677	881000000	276540000	604460000	2	4	3	2	1	1	1	1	1	1	5	2	4	3	2	1	1	1	1	1	1	5	71650000	179160000
-0.667922	-0.662655	-0.576447	-0.52629	-0.555301	-0.626399	-0.666885	-0.536494	-0.155485	-0.211219	-0.134713	+	Discard	Discard	26	26	16	74.2	74.2	39.7	48.117	0	323.31	39704000000	20643000000	19061000000	21	17	9	19	14	13	18	13	19	21	17	13	10	4	12	8	8	11	9	12	13	11	2956600000	3055500000
-0.780717	-0.859567	-0.631008	-0.0727	-0.0697742	NaN	-0.731149	-0.66897	-0.26597	-0.374978	-0.380306	+	Discard	Discard	26	26	26	60.6	60.6	60.6	60.182	0	323.31	12010000000	5445200000	6564500000	14	2	2	13	12	16	15	22	21	19	4	14	2	2	13	12	16	15	22	21	19	4	772870000	24365000
0.179435	0.128066	0.105187	0.134847	0.241308	0.0863378	0.0177123	0.00405854	0.340721	0.312089	0.345577	+	Discard	Discard	21	21	12	66	66	35.2	55.594	0	323.31	54600000000	25749000000	28851000000	14	13	13	15	15	15	14	20	19	20	12	6	6	6	7	7	7	6	11	10	12	5	2261700000	2178700000
-0.205164	-0.149928	-0.204888	-0.169654	-0.146794	-0.0804935	-0.141991	-0.114516	-0.325838	-0.370488	-0.398604	+	Discard	Discard	28	28	1	62.2	62.2	2.5	59.004	0	323.31	179870000000	75234000000	104630000000	21	21	21	23	21	19	23	20	20	18	21	0	1	1	1	0	1	0	1	1	1	1	12877000000	12158000000
-0.687348	-0.743772	-0.707218	-0.624304	-0.562655	-0.692694	-0.322818	-0.339469	-0.30683	-0.389045	-0.287749	+	Discard	Discard	10	10	10	78.9	78.9	78.9	12.349	0	153.92	85977000000	29798000000	56179000000	8	7	8	9	9	8	8	9	9	7	7	8	7	8	9	9	8	8	9	9	7	7	6070600000	4786800000
-0.840602	-0.63608	-0.744715	-0.0939872	-0.379819	-0.43933	-0.605768	-0.581694	-0.24218	-0.297423	-0.256588	+	Discard	Discard	12	12	12	51.7	51.7	51.7	44.863	0	323.31	21781000000	8187300000	13593000000	10	3	4	7	9	10	10	11	9	10	3	10	3	4	7	9	10	10	11	9	10	3	968770000	124830000
0.123313	0.284821	0.126261	0.177956	0.15641	-4.58879e-05	0.120184	0.116322	0.0865899	0.148322	0.2284	+	Discard	Discard	10	10	2	28.4	28.4	8.4	53.524	0	56.546	10849000000	4869200000	5979600000	6	7	7	5	6	5	6	5	6	6	9	0	2	2	0	1	1	1	0	1	1	2	545730000	1044600000
0.213074	0.347137	0.194051	0.183524	0.252922	0.482357	0.201846	0.108864	0.0203841	0.114095	0.161822	+	Discard	Discard	8	8	8	75.3	75.3	75.3	10.438	0	323.31	59145000000	29018000000	30128000000	6	7	7	3	5	4	5	6	5	4	7	6	7	7	3	5	4	5	6	5	4	7	2516000000	15700000000
0.0698292	0.0383918	0.0180521	0.110331	0.202358	0.188594	0.259285	0.195616	0.294054	0.369575	0.36007	+	Discard	Discard	55	55	9	51.7	51.7	6.3	142.69	0	323.31	51457000000	20693000000	30764000000	30	48	42	22	28	28	33	32	20	26	44	6	9	7	4	5	6	4	6	3	5	8	1073100000	12203000000
0.501221	0.469284	0.874991	0.698933	0.653033	0.562478	0.355249	0.379225	0.46514	0.441285	0.496084	+	Discard	Discard	13	13	13	66.1	66.1	66.1	27.614	0	206.19	17517000000	9080300000	8436500000	6	10	10	5	3	6	11	13	12	11	12	6	10	10	5	3	6	11	13	12	11	12	169770000	1200400000
0.9076	0.925065	0.809393	0.200571	0.57607	0.593194	NaN	NaN	0.261421	0.339005	0.502738	+	Discard	Discard	6	6	1	18.8	18.8	6.4	56.629	0	57.177	2196900000	1201800000	995130000	3	3	2	3	4	0	0	3	2	3	2	0	0	0	0	0	0	0	0	0	0	0	217290000	113290000
-0.226002	-0.305388	-0.243171	-0.264681	-0.2998	-0.356132	-0.728618	-0.594592	-0.320668	-0.29159	-0.227832	+	Discard	Discard	12	12	12	56.3	56.3	56.3	31.705	0	241.49	22941000000	9808600000	13132000000	7	11	11	10	6	7	12	9	11	7	12	7	11	11	10	6	7	12	9	11	7	12	1337100000	2079000000
1.07382	1.37505	1.07677	0.265541	0.427905	0.637922	0.869407	0.885434	0.156019	0.108541	0.216982	+	Discard	Discard	9	9	9	14.5	14.5	14.5	100.94	0	99.941	2661400000	1438900000	1222500000	7	4	4	5	3	2	3	5	7	5	5	7	4	4	5	3	2	3	5	7	5	5	167540000	423220000
0.419533	0.44686	0.479776	0.390237	0.396248	0.29073	0.304545	0.377763	0.192897	0.183584	0.208313	+	Discard	Discard	19	19	19	40.4	40.4	40.4	31.791	0	193.87	90498000000	43985000000	46513000000	14	13	13	15	12	10	13	15	11	12	15	14	13	13	15	12	10	13	15	11	12	15	5275900000	8853000000
-0.0836443	-0.069632	-0.103153	-0.250049	-0.165073	-0.218559	-0.179238	-0.320323	-0.279598	-0.274934	-0.307455	+	Discard	Discard	55	55	54	40.5	40.5	40.1	178.97	0	323.31	23374000000	9721500000	13652000000	28	36	39	22	32	25	34	34	31	35	44	28	36	39	22	32	25	33	34	31	35	44	1130300000	2835000000
0.26654	0.256526	0.231364	NaN	NaN	NaN	0.233575	0.433462	0.462819	0.478285	NaN	+	Discard	Discard	9	9	4	60.7	60.7	21.7	31.288	0	214.85	4824500000	2302300000	2522200000	7	0	0	6	6	6	7	2	3	2	1	4	0	0	3	3	3	3	1	1	0	0	694090000	0
0.525603	0.549886	0.454905	0.591237	0.522041	0.513603	0.182921	0.111601	0.500503	0.548148	0.361625	+	Discard	Discard	17	17	15	79.5	79.5	75.9	24.95	0	323.31	56976000000	27606000000	29370000000	13	12	11	10	9	7	7	7	8	8	12	11	11	10	9	8	7	7	7	7	7	11	7155200000	7579500000
-0.397632	-0.572561	-0.451387	-0.299659	-0.306827	-0.47469	-0.357064	-0.204503	0.114298	-0.123234	-0.0434411	+	Discard	Discard	9	7	7	32.6	28.1	28.1	32.767	0	44.767	3920200000	1552100000	2368200000	6	6	4	7	6	6	8	5	8	9	6	4	4	2	5	4	4	6	3	6	7	4	365040000	175450000
-1.0378	-1.2958	-1.55562	-0.0819615	NaN	-0.232539	-0.488652	-0.960004	-0.951247	-0.931418	-1.22646	+	Discard	Discard	14	14	1	17.8	17.8	1.7	127.59	0	58.873	1287400000	502080000	785360000	4	1	2	4	3	2	3	5	4	3	2	0	0	0	0	0	0	0	1	0	0	0	37536000	9396100
0.0879446	0.175372	0.156541	0.144796	0.365129	0.293962	0.598852	0.371949	0.0169075	0.192228	0.205792	+	Discard	Discard	17	17	4	30.1	30.1	8.3	72.123	0	162.96	11455000000	5256500000	6198200000	7	10	10	5	7	9	8	10	13	9	12	3	2	2	2	3	3	2	3	2	2	2	325920000	1427700000
0.121959	0.363234	0.287867	0.152831	0.123438	0.183434	0.512868	0.485532	0.623811	0.694412	0.642362	+	Discard	Discard	10	10	10	67.4	67.4	67.4	20.063	0	137.22	31556000000	14273000000	17282000000	10	9	8	10	9	8	9	8	9	9	9	10	9	8	10	9	8	9	8	9	9	9	1068300000	3527400000
-0.32639	-0.276181	-0.491763	-0.176624	-0.339425	-0.251149	-1.20195	-1.36388	-0.73777	-0.700184	-0.838931	+	Discard	Discard	9	9	5	23.5	23.5	13.3	50.83	0	44.079	15436000000	5722900000	9713200000	6	6	5	7	6	8	8	7	8	8	6	2	3	3	3	2	4	4	3	4	4	3	815990000	858680000
-0.819804	-0.683357	-0.814606	-0.307304	-0.251197	-0.578502	-0.756337	-0.59515	-0.478289	-0.327784	-0.353476	+	Discard	Discard	19	19	19	63.8	63.8	63.8	45.468	0	323.31	33525000000	13116000000	20408000000	13	11	7	16	15	14	16	19	18	18	11	13	11	7	16	15	14	16	19	18	18	11	2964800000	1040900000
-0.482832	-0.529604	-0.426048	-0.531776	-0.585068	-0.614056	-0.626505	-0.576394	-0.0931825	-0.0209805	-0.0937789	+	Discard	Discard	13	13	13	40	40	40	29.45	0	35.195	10638000000	4226700000	6411000000	8	9	6	8	9	5	12	6	8	9	6	8	9	6	8	9	5	12	6	8	9	6	589760000	884550000
1.06261	0.941578	0.990146	1.22224	1.21002	1.34074	0.605229	0.681477	NaN	NaN	NaN	+	Keep	Discard	21	21	21	34	34	34	93.884	0	236.48	9874300000	5885300000	3988900000	15	10	7	14	14	17	17	0	0	0	9	15	10	7	14	14	17	17	0	0	0	9	1054000000	1263800000
0.641546	0.547738	0.570054	0.432546	0.367099	0.389997	0.720903	0.743411	0.379337	0.513529	0.566685	+	Discard	Discard	11	11	4	67.5	67.5	22.8	22.977	0	117.52	21638000000	11678000000	9959300000	7	8	8	8	9	9	11	7	8	8	5	3	3	2	3	4	3	4	3	3	2	2	950140000	1542600000
0.37021	0.405465	0.476454	0.310756	0.286759	0.214591	0.203433	0.271703	0.23317	0.188629	0.250973	+	Discard	Discard	13	13	13	94.8	94.8	94.8	10.921	0	150.77	48780000000	21581000000	27199000000	7	12	11	5	3	9	7	7	7	5	13	7	12	11	5	3	9	7	7	7	5	13	2718800000	7926100000
-0.274121	-0.272687	-0.32276	0.010314	-0.0138406	-0.0382373	-0.454345	-0.529537	-0.303737	-0.310221	-0.314008	+	Discard	Discard	9	9	9	44.5	44.5	44.5	26.383	0	298.14	30158000000	12174000000	17983000000	6	7	7	7	7	6	8	7	7	7	6	6	7	7	7	7	6	8	7	7	7	6	1647900000	2181600000
-0.313933	-0.378496	-0.346519	NaN	NaN	NaN	-0.946824	-0.673024	-0.71592	-0.606189	-0.71581	+	Discard	Discard	12	12	12	39.5	39.5	39.5	48.886	0	223.95	4601600000	1882500000	2719100000	10	1	0	11	10	4	5	6	5	5	1	10	1	0	11	10	4	5	6	5	5	1	1009800000	18934000
-1.00861	-0.950136	-0.763504	-0.218742	-0.391346	-0.349703	-0.64047	-0.684066	-0.58827	-0.634499	-0.700525	+	Discard	Discard	13	13	13	47.8	47.8	47.8	34.592	0	75.567	18714000000	7036000000	11678000000	7	7	6	7	8	6	8	6	7	9	8	7	7	6	7	8	6	8	6	7	9	8	1319100000	1926300000
-0.522186	-0.534699	-0.484019	-0.442021	-0.496373	-0.452845	-0.569861	-0.563239	-0.343903	-0.288055	-0.220489	+	Discard	Discard	9	9	9	42.2	42.2	42.2	24.49	0	147.49	12873000000	4830700000	8042700000	6	6	5	7	8	7	8	7	7	7	7	6	6	5	7	8	7	8	7	7	7	7	731230000	773540000
-0.209016	-0.137281	-0.174282	-0.0163983	0.00971545	-0.0185995	-0.0981982	-0.186293	-0.116828	-0.145368	-0.158888	+	Discard	Discard	8	8	8	52.2	52.2	52.2	15.314	0	193.72	28370000000	11868000000	16502000000	5	8	8	6	4	6	7	6	6	5	6	5	8	8	6	4	6	7	6	6	5	6	3235700000	2599100000
0.430743	0.546933	0.551023	NaN	0.127138	0.259275	0.148581	0.153935	-0.0112313	0.393274	0.355911	+	Discard	Discard	7	7	7	27.3	27.3	27.3	38.506	0	68.675	2386000000	1113700000	1272300000	3	2	3	3	3	2	3	4	2	2	0	3	2	3	3	3	2	3	4	2	2	0	196520000	63206000
-0.426463	-0.40387	-0.391318	-0.385846	-0.367209	-0.346048	-0.699077	-0.737379	-0.715383	-0.92476	-1.00555	+	Discard	Discard	19	19	19	64.3	64.3	64.3	40.307	0	323.31	114340000000	42286000000	72056000000	13	16	15	17	13	12	14	14	12	13	17	13	16	15	17	13	12	14	14	12	13	17	4174500000	18209000000
-0.673157	-0.701042	-0.816695	-0.449752	-0.289853	-0.407636	-0.570643	-0.452951	-0.260826	-0.217385	-0.132302	+	Discard	Discard	28	28	28	64.6	64.6	64.6	50.24	0	250.92	17019000000	6562400000	10457000000	11	10	9	10	12	10	8	20	17	20	13	11	10	9	10	12	10	8	20	17	20	13	807030000	1089500000
-0.605023	-0.524641	-0.62082	-0.506405	-0.503665	-0.551226	-0.571647	-0.59258	-0.156013	-0.208513	-0.254103	+	Discard	Discard	10	10	10	52	52	52	20.05	0	144.08	14617000000	5605400000	9012000000	7	5	5	9	6	8	7	6	7	7	5	7	5	5	9	6	8	7	6	7	7	5	1176700000	685700000
0.162045	0.25472	-0.0114922	0.504652	0.668725	0.63044	0.151345	0.116731	0.49773	0.4554	0.472796	+	Discard	Discard	36	36	36	31.7	31.7	31.7	170.51	0	122.02	3462900000	1720900000	1741900000	8	22	14	8	10	17	16	7	3	6	27	8	22	14	8	10	17	16	7	3	6	27	112790000	880960000
-0.0665792	-0.0487903	-0.227984	-0.847421	-0.831825	-0.917939	-0.773767	-0.691458	-0.252336	-0.344665	-0.270503	+	Discard	Discard	4	4	4	33	33	33	10.449	0	36.006	3424100000	1229400000	2194700000	3	3	2	3	3	3	3	3	3	3	4	3	3	2	3	3	3	3	3	3	3	4	260660000	260520000
1.92873	1.14923	1.62189	NaN	-0.134184	NaN	1.34374	NaN	1.17437	1.05176	1.10159	+	Keep	Discard	12	12	12	22.5	22.5	22.5	83.701	0	89.443	6311200000	2602800000	3708500000	8	1	1	6	6	3	1	4	6	3	1	8	1	1	6	6	3	1	4	6	3	1	211770000	1603300000
0.371119	0.39145	0.33923	-0.04922	0.506603	0.390428	0.339461	0.215546	0.953453	0.695488	0.919782	+	Discard	Discard	20	20	20	35.1	35.1	35.1	80.224	0	140.7	9552000000	4697400000	4854600000	13	5	3	11	11	10	7	16	13	12	4	13	5	3	11	11	10	7	16	13	12	4	599570000	297210000
0.541894	0.583533	0.558764	0.697106	0.536671	0.592912	0.853925	0.878872	NaN	NaN	0.595848	+	Discard	Discard	9	9	9	52.5	52.5	52.5	20.215	0	146.75	3429800000	2015100000	1414700000	3	2	2	6	5	7	8	1	0	1	2	3	2	2	6	5	7	8	1	0	1	2	232410000	67923000
-0.807798	-0.588603	-0.512209	-0.761029	-0.581169	-0.742607	-0.618719	-0.534294	-0.243547	-0.292077	-0.448869	+	Discard	Discard	9	9	9	43.9	43.9	43.9	22.184	0	42.092	6164900000	2402100000	3762800000	7	6	3	6	7	5	9	7	6	5	6	7	6	3	6	7	5	9	7	6	5	6	324250000	216150000
0.00308096	0.0806279	0.511651	0.10115	0.142417	0.164627	0.176541	0.306249	0.57472	0.333785	0.449527	+	Discard	Discard	11	11	11	71.9	71.9	71.9	26.748	0	323.31	8563500000	3676000000	4887500000	7	7	7	6	7	3	8	8	7	8	9	7	7	7	6	7	3	8	8	7	8	9	395610000	1054900000
NaN	NaN	NaN	-0.186838	-0.286699	-0.127164	-0.42346	-0.338165	-0.396334	-0.281325	-0.280566	+	Discard	Discard	9	9	9	39.6	39.6	39.6	34.83	0	77.481	3590300000	1478900000	2111500000	0	5	3	2	1	2	3	6	7	6	6	0	5	3	2	1	2	3	6	7	6	6	0	403330000
-0.523461	-0.677561	-0.578955	-0.406747	-0.517274	-0.527697	-0.838554	-1.0248	-0.349221	-0.302991	-0.652509	+	Discard	Discard	15	15	15	54.6	54.6	54.6	39.436	0	45.251	5731000000	2026000000	3705000000	6	13	8	6	5	6	13	6	5	6	12	6	13	8	6	5	6	13	6	5	6	12	142070000	1232000000
-0.876482	-0.735013	-0.739348	-0.434112	-0.363013	-0.555068	-0.52029	-0.50931	-0.275475	-0.0408637	-0.0240449	+	Discard	Discard	10	10	10	40.2	40.2	40.2	28.449	0	51.79	15867000000	5997400000	9870000000	7	6	6	9	7	7	7	6	7	5	6	7	6	6	9	7	7	7	6	7	5	6	1552400000	905960000
-0.0056936	-0.185458	-0.0176803	-0.355986	-0.150571	-0.177439	-0.470224	-0.489546	-0.204659	-0.495105	-0.433617	+	Discard	Discard	14	14	4	59.5	59.5	12.8	43.551	0	136.34	8565800000	3619300000	4946400000	11	4	3	7	9	5	9	5	6	7	8	2	3	1	2	3	1	4	1	3	4	3	1017900000	475700000
0.214266	0.549153	0.283861	0.360081	0.153241	0.462968	0.071095	0.446518	0.713536	0.783906	0.702827	+	Discard	Discard	11	11	11	65.4	65.4	65.4	26.092	0	160.4	3277400000	1670900000	1606500000	5	4	4	7	4	2	6	5	7	7	4	5	4	4	7	4	2	6	5	7	7	4	155370000	120570000
0.0971371	0.0664018	0.213314	0.313226	0.296991	0.295237	0.206683	0.129876	0.11748	0.190784	0.261461	+	Discard	Discard	23	23	23	56	56	56	61.124	0	323.31	17233000000	8028600000	9204400000	20	15	14	18	17	15	14	11	16	13	14	20	15	14	18	17	15	14	11	16	13	14	2188300000	631390000
-0.45045	-0.52274	-0.438235	-0.565104	-0.649387	-0.633626	-0.493109	-0.407164	-0.312642	-0.332289	-0.410327	+	Discard	Discard	14	14	14	49.4	49.4	49.4	38.711	0	109.54	23558000000	9272400000	14286000000	9	11	5	10	13	10	12	11	10	13	8	9	11	5	10	13	10	12	11	10	13	8	1456800000	1304800000
NaN	NaN	NaN	-0.268006	-0.263075	-0.30482	NaN	NaN	-0.404465	-0.463135	-0.324785	+	Discard	Discard	120	120	118	66.7	66.7	66.7	234.71	0	323.31	137530000000	48247000000	89288000000	0	108	108	1	0	0	0	27	20	32	111	0	106	106	1	0	0	0	26	19	31	110	0	49211000000
0.338593	0.390913	0.256443	0.532305	0.512837	0.709807	0.713118	0.726388	0.488522	0.540463	0.608794	+	Discard	Discard	15	15	15	24.9	24.9	24.9	78.959	0	73.411	2522200000	1393400000	1128800000	3	8	8	8	8	8	4	12	12	10	7	3	8	8	8	8	8	4	12	12	10	7	87553000	241110000
-0.454859	-0.519666	-0.368273	-0.538485	-0.473776	-0.545488	-0.607843	-0.654166	-0.376655	-0.267772	-0.246494	+	Discard	Discard	22	22	2	67.9	67.9	7.8	33.419	0	108.84	28642000000	10665000000	17977000000	17	14	14	19	17	14	14	18	16	17	14	2	2	2	2	2	2	1	2	2	2	2	2969900000	982740000
-0.622155	-0.559688	-0.896317	-0.481085	-0.520443	-0.464845	-0.689248	-0.604505	-0.354405	-0.385056	-0.14488	+	Discard	Discard	7	7	7	48.6	48.6	48.6	16.073	0	23.399	10599000000	3878300000	6720400000	6	5	4	5	3	5	7	6	5	3	6	6	5	4	5	3	5	7	6	5	3	6	1096900000	866680000
0.620055	0.703358	0.319304	0.582232	0.815151	0.736171	0.272907	0.328531	0.353073	0.470344	0.402874	+	Discard	Discard	6	6	3	51.6	51.6	30.1	17.371	0	41.928	6042400000	3013400000	3029000000	3	4	4	2	2	2	3	3	3	3	6	0	2	1	0	0	0	0	1	1	1	3	387900000	692020000
NaN	NaN	NaN	0.868436	1.17915	0.981464	NaN	NaN	0.721848	1.26774	1.90002	+	Keep	Discard	5	5	5	7.9	7.9	7.9	107.09	0	13.134	299050000	183860000	115190000	0	3	2	0	0	0	0	2	2	2	3	0	3	2	0	0	0	0	2	2	2	3	0	84215000
-0.220856	-0.152766	-0.148423	-0.33422	-0.465517	-0.457896	-0.0992441	0.00868639	-0.229447	-0.277764	-0.210419	+	Discard	Discard	35	35	35	42.8	42.8	42.8	128.4	0	323.31	20145000000	7163000000	12982000000	20	23	26	28	22	24	19	22	19	24	25	20	23	26	28	22	24	19	22	19	24	25	1093100000	3159000000
0.181591	0.203829	0.104612	0.0173115	0.0425691	0.0339529	0.300882	0.380388	0.176485	0.131051	0.154025	+	Discard	Discard	12	12	12	68.3	68.3	68.3	25.059	0	165.9	91277000000	40107000000	51170000000	9	9	9	10	9	8	11	9	9	9	9	9	9	9	10	9	8	11	9	9	9	9	3490200000	7745500000
-0.194406	-0.114814	-0.176694	-0.210634	-0.160573	-0.129349	-0.184207	-0.343896	-0.499656	-0.656507	-0.629953	+	Discard	Discard	17	17	17	47.2	47.2	47.2	40.513	0	323.31	90122000000	37248000000	52874000000	14	15	14	15	16	15	15	15	15	13	14	14	15	14	15	16	15	15	15	15	13	14	7904600000	7499800000
0.438481	0.537231	0.585533	0.370324	0.54825	0.341746	0.0446654	0.387057	-0.0354014	0.231387	0.394047	+	Discard	Discard	7	7	1	26.8	26.8	3.3	33.592	0	66.884	8309600000	4130100000	4179400000	4	4	4	4	4	4	3	4	4	5	4	1	1	1	1	1	1	1	1	1	1	1	586470000	660310000
0.175149	0.258915	0.169376	0.533384	0.449202	0.298385	0.438707	0.615654	1.07763	0.726658	0.773629	+	Discard	Discard	28	28	28	63.3	63.3	63.3	72.189	0	323.31	13479000000	5961000000	7517800000	20	8	5	21	17	15	14	7	11	9	7	20	8	5	21	17	15	14	7	11	9	7	1764600000	1657600000
0.137012	0.0687777	0.028231	0.425501	0.389102	0.319826	0.33562	0.26164	0.191612	0.230922	0.51633	+	Discard	Discard	17	17	17	43.9	43.9	43.9	59.844	0	315.76	17558000000	7661000000	9896900000	9	14	12	8	9	10	10	9	11	10	11	9	14	12	8	9	10	10	9	11	10	11	876170000	1389700000
0.19848	0.0917599	-0.0144951	0.236239	0.264381	0.197588	0.145839	0.242803	0.131465	0.0679595	0.161856	+	Discard	Discard	9	9	9	49.8	49.8	49.8	28.932	0	323.31	38530000000	18030000000	20500000000	7	8	7	9	8	9	9	9	9	9	9	7	8	7	9	8	9	9	9	9	9	9	1441500000	3993400000
-0.67041	-0.6398	-0.630466	-0.269207	-0.240544	-0.326509	-0.411432	-0.393088	-0.369504	-0.334418	-0.384512	+	Discard	Discard	22	22	1	58.5	58.5	4	57.557	0	323.31	40955000000	15818000000	25137000000	18	15	15	20	18	17	16	22	18	17	16	1	0	1	1	1	1	1	1	1	1	1	3520900000	2108800000
-0.654242	-0.6347	-0.474627	-0.215774	-0.184093	-0.121721	-0.492757	-0.482029	-0.296334	-0.271111	-0.323785	+	Discard	Discard	25	25	25	56.1	56.1	56.1	55.799	0	323.31	23823000000	9238800000	14585000000	18	17	17	20	14	15	14	18	18	12	17	18	17	17	20	14	15	14	18	18	12	17	1530000000	1372200000
0.523135	0.406097	0.722616	0.905266	0.910638	0.833603	0.974498	1.21132	1.05505	1.21448	1.35156	+	Discard	Discard	10	10	10	78.6	78.6	78.6	16.014	0	323.31	15294000000	8565300000	6728800000	5	6	6	8	6	7	8	5	4	7	6	5	6	6	8	6	7	8	5	4	7	6	588300000	1129600000
0.308753	0.320653	0.102369	0.299803	0.218336	0.153414	0.0851649	-0.142369	0.24305	0.19289	0.2961	+	Discard	Discard	29	29	28	56.4	56.4	55.4	79.663	0	323.31	26238000000	10922000000	15316000000	16	21	19	19	17	16	14	19	14	19	17	16	20	19	19	17	16	14	18	14	19	17	1176400000	2324000000
-0.268943	-0.288611	-0.334201	-0.0760232	-0.023676	0.0786462	-0.283839	-0.303352	-0.230199	-0.218283	-0.273994	+	Discard	Discard	17	17	17	72.1	72.1	72.1	27.335	0	323.31	188740000000	78493000000	110250000000	17	15	15	17	17	15	16	15	15	15	16	17	15	15	17	17	15	16	15	15	15	16	17839000000	15431000000
-0.160724	-0.0929956	-0.413935	NaN	NaN	NaN	-0.318127	-0.129982	-0.348991	-0.436401	-0.335732	+	Discard	Discard	18	18	18	14.7	14.7	14.7	196.54	0	55.377	853050000	372020000	481030000	9	0	0	8	6	7	7	14	11	12	0	9	0	0	8	6	7	7	14	11	12	0	99723000	0
0.808344	0.675971	0.28492	0.155033	0.0768072	0.0504889	1.24239	1.15242	1.1598	1.46225	1.24744	+	Discard	Discard	88	88	88	44.9	44.9	44.9	289.38	0	323.31	23482000000	10540000000	12941000000	16	68	66	20	14	11	21	28	40	39	70	16	68	66	20	14	11	21	28	40	39	70	367190000	6007500000
0.487792	0.559632	0.217697	0.156439	0.430042	0.236651	0.390519	0.366295	0.374227	0.231333	0.125875	+	Discard	Discard	10	10	10	56.8	56.8	56.8	26.906	0	149.64	3527100000	1643600000	1883500000	5	5	5	5	4	3	6	4	5	3	5	5	5	5	5	4	3	6	4	5	3	5	289450000	417950000
-0.156944	-0.175148	-0.175316	-0.192021	-0.142133	-0.0979856	-0.369881	-0.307479	-0.384896	-0.288543	-0.303154	+	Discard	Discard	17	17	17	53.4	53.4	53.4	47.873	0	323.31	34363000000	14649000000	19714000000	11	13	8	14	10	9	13	9	7	6	13	11	13	8	14	10	9	13	9	7	6	13	3316500000	3467500000
-0.150915	-0.164078	-0.222279	-0.0913082	-0.0873923	-0.169385	-0.18137	-0.102671	-0.32619	-0.414204	-0.376933	+	Discard	Discard	24	24	1	64.1	64.1	5.1	40.572	0	323.31	96203000000	40978000000	55225000000	17	16	12	18	17	14	15	16	16	16	17	1	1	1	1	1	0	0	1	1	1	1	7787500000	7319100000
-0.275091	-0.445126	-0.27776	-0.395569	-0.277384	-0.468157	0.0268405	-0.0264496	-0.398455	-0.343491	-0.384152	+	Discard	Discard	24	24	4	40.5	40.5	9.3	92.742	0	281	6520600000	2332600000	4187900000	16	8	8	9	9	9	10	12	12	12	12	3	3	1	3	2	2	3	2	4	4	2	553980000	493600000
0.27337	0.199316	0.379347	0.124296	0.261864	0.226995	0.242322	0.244943	0.265721	0.315131	0.190173	+	Discard	Discard	28	28	28	30.2	30.2	30.2	140.26	0	323.31	16136000000	7027700000	9108600000	23	13	12	22	22	22	21	17	16	17	13	23	13	12	22	22	22	21	17	16	17	13	1140600000	1170100000
-0.212025	-0.240098	-0.344314	-0.0860136	-0.0984469	-0.105876	-0.106993	-0.0715302	-0.340424	-0.276658	-0.314134	+	Discard	Discard	37	37	18	76.5	76.5	28.7	51.156	0	323.31	236280000000	93469000000	142810000000	30	25	24	25	30	25	24	25	24	24	27	13	10	10	11	13	10	12	11	11	10	11	19596000000	12284000000
-0.423481	-0.472648	-0.40052	-0.175775	-0.0847146	-0.245681	-0.330218	-0.208883	-0.239692	-0.0261856	-0.207587	+	Discard	Discard	20	20	20	58.3	58.3	58.3	38.242	0	305.16	155440000000	67320000000	88120000000	15	16	14	16	15	11	14	14	14	15	14	15	16	14	16	15	11	14	14	14	15	14	9548000000	16155000000
-0.0328954	-0.151347	-0.206753	-0.155021	-0.106762	-0.124568	-0.157915	-0.275805	-0.14369	-0.152761	-0.142203	+	Discard	Discard	25	25	24	79.3	79.3	77.4	40.542	0	323.31	92880000000	39057000000	53823000000	17	19	17	18	16	17	20	22	21	21	19	16	18	16	17	16	17	19	21	20	20	18	2806200000	9299900000
-0.101442	-0.69904	-0.884028	-0.378763	0.0533114	-0.154033	-0.517984	-1.14073	-1.24306	-0.601678	-1.16199	+	Discard	Discard	9	9	9	28.2	28.2	28.2	40.842	0	83.438	2796200000	1103200000	1693000000	4	3	3	7	3	3	2	7	4	5	4	4	3	3	7	3	3	2	7	4	5	4	205170000	219510000
0.807827	0.843914	0.849235	0.564182	0.560234	0.554738	0.475532	0.503046	0.359064	0.323458	0.326025	+	Discard	Discard	6	6	6	71.4	71.4	71.4	15.892	0	168.18	54216000000	27105000000	27111000000	5	5	5	4	5	6	6	6	6	6	5	5	5	5	4	5	6	6	6	6	6	5	1553100000	4599800000
-0.403676	-0.52727	-0.48826	-0.804876	-0.948128	-0.977913	-0.666779	-0.395736	-0.415418	-0.0758017	-0.135987	+	Discard	Discard	16	16	16	48.8	48.8	48.8	53.198	0	323.31	26243000000	10028000000	16215000000	12	14	11	13	14	10	14	10	10	8	15	12	14	11	13	14	10	14	10	10	8	15	1519700000	2986600000
-0.279285	-0.20488	-0.208786	-0.267229	-0.258566	-0.311605	-0.777801	-0.91618	-0.500072	-0.370949	-0.441031	+	Discard	Discard	27	27	10	63.3	63.3	23	49.901	0	323.31	46559000000	16182000000	30377000000	9	25	21	7	6	6	10	9	5	6	26	3	8	7	2	2	2	4	4	2	3	10	645090000	13724000000
0.136871	0.236946	0.175887	0.140577	0.157832	0.0990745	0.415136	0.456064	0.284904	0.230172	0.267732	+	Discard	Discard	13	13	13	73.4	73.4	73.4	33.733	0	323.31	30443000000	15098000000	15344000000	12	11	7	12	12	11	12	11	10	12	10	12	11	7	12	12	11	12	11	10	12	10	2344300000	1679800000
-0.344689	-0.427992	-0.268434	-0.0922299	-0.0484639	-0.0342511	-0.484535	-0.488594	-0.389842	-0.41521	-0.402522	+	Discard	Discard	8	8	8	52.3	52.3	52.3	21.452	0	55.67	8729400000	3429000000	5300400000	3	4	4	5	6	4	7	3	5	6	4	3	4	4	5	6	4	7	3	5	6	4	516940000	794060000
-0.673418	-0.743511	-0.778479	-0.561973	-0.520116	-0.518573	-0.50931	-0.58866	-0.0546369	-0.0964407	-0.067636	+	Discard	Discard	14	14	14	67.7	67.7	67.7	20.683	0	226.06	24441000000	9693500000	14747000000	10	9	5	10	13	10	10	9	8	11	9	10	9	5	10	13	10	10	9	8	11	9	2011400000	1054400000
-0.50297	-0.298005	-0.294659	-0.647799	-0.581118	-0.597124	-0.44689	-0.511896	-0.0289321	-0.0964407	-0.124761	+	Discard	Discard	7	7	7	66.4	66.4	66.4	15.345	0	42.182	12887000000	5356600000	7530800000	4	4	4	3	4	3	3	5	6	6	5	4	4	4	3	4	3	3	5	6	6	5	902720000	1244800000
-0.427059	-0.453637	-0.34762	-0.557126	-0.538504	-0.472498	-0.483711	-0.415278	0.064134	-0.0347513	0.042335	+	Discard	Discard	12	12	3	63.2	63.2	18.9	21.77	0	98.135	29098000000	11664000000	17434000000	8	9	10	8	7	7	9	8	10	10	8	2	3	3	3	3	2	3	2	3	3	3	1496000000	2153400000
-0.679159	-0.614023	-0.609755	-0.337131	-0.407998	-0.35094	-0.928035	-0.984182	-0.783494	-0.863988	-0.888992	+	Discard	Discard	64	64	3	66.2	66.2	5.3	111.33	0	323.31	984670000000	348350000000	636320000000	48	54	49	52	54	52	55	55	58	56	55	3	1	1	3	2	3	3	3	3	3	1	37820000000	76815000000
-0.0671203	-0.0489774	-0.0839071	-0.338254	-0.339425	-0.340738	-0.105654	-0.105528	-0.107717	-0.125286	-0.139664	+	Discard	Discard	55	55	55	53.9	53.9	53.9	119.91	0	323.31	158840000000	59467000000	99370000000	27	36	33	27	31	26	26	47	42	42	40	27	36	33	27	31	26	26	47	42	42	40	5158400000	18526000000
-0.41825	-0.193806	-0.283464	-0.367405	-0.282018	-0.238005	-0.296451	-0.14721	-0.209244	-0.290006	-0.263496	+	Discard	Discard	20	20	20	62.9	62.9	62.9	46.816	0	323.31	31906000000	14186000000	17719000000	17	7	7	13	12	15	18	17	16	16	9	17	7	7	13	12	15	18	17	16	16	9	2548300000	691820000
0.388687	0.496489	0.707292	0.139859	0.290288	0.12057	0.204739	0.579039	0.159655	0.216979	0.196023	+	Discard	Discard	6	6	6	16.6	16.6	16.6	44.387	0	26.209	9170800000	4399100000	4771700000	4	5	5	4	3	3	2	4	3	4	6	4	5	5	4	3	3	2	4	3	4	6	267890000	1237600000
-0.141575	-0.176024	-0.129104	-0.146156	-0.113137	-0.150792	-0.110705	-0.211421	-0.373027	-0.550393	-0.492601	+	Discard	Discard	55	55	49	78.9	78.9	72.1	97.717	0	323.31	358990000000	137190000000	221800000000	45	47	48	46	44	45	40	51	44	49	50	40	42	45	41	39	41	36	47	39	43	45	24881000000	49607000000
-0.232952	-0.125272	-0.229826	-0.158483	-0.208343	-0.250215	-0.256554	-0.308143	-0.268169	-0.406916	-0.35519	+	Discard	Discard	73	73	52	47.6	47.6	35.6	202.04	0	323.31	45317000000	19355000000	25962000000	59	54	51	56	62	39	39	42	44	42	54	41	39	37	40	43	26	29	33	36	33	39	4199300000	7869900000
1.61516	1.64351	1.69529	0.418724	0.425265	0.379049	0.425456	0.4597	0.747375	0.828076	0.656155	+	Discard	Discard	4	4	4	33.8	33.8	33.8	15.512	0	126.07	40250000000	17168000000	23082000000	3	4	4	4	4	4	4	4	4	3	4	3	4	4	4	4	4	4	4	4	3	4	860100000	3249100000
1.01958	1.17907	0.848686	0.980307	0.56472	0.788659	1.20858	1.27508	2.63959	NaN	NaN	+	Keep	Discard	9	9	9	22.6	22.6	22.6	71.729	0	54.314	1253100000	769470000	483680000	4	3	2	4	2	5	6	2	1	0	4	4	3	2	4	2	5	6	2	1	0	4	181240000	90943000
1.98603	1.09988	1.53517	0.92539	0.741449	0.918893	1.66438	1.82608	1.09612	1.21841	1.06119	+	Keep	Discard	14	14	1	42.7	42.7	3.5	46.004	0	137.31	6177600000	3751800000	2425700000	4	8	8	5	4	9	11	7	5	5	9	0	1	1	0	0	1	1	0	0	0	1	106610000	1016200000
-0.18748	-0.271687	-0.198602	-0.675353	-0.843878	-0.834441	-0.980208	-0.909084	-0.385234	-0.369912	-0.488688	+	Discard	Discard	33	33	33	51.8	51.8	51.8	97.955	0	323.31	18034000000	6362000000	11672000000	28	16	16	28	27	24	23	14	16	16	17	28	16	16	28	27	24	23	14	16	16	17	3202800000	1247200000
1.52766	1.50066	1.55339	NaN	NaN	NaN	NaN	NaN	0.883742	0.880769	0.832541	+	Keep	Discard	9	9	0	13.9	13.9	0	70.334	0	195.25	29385000000	18475000000	10910000000	7	0	0	7	7	0	0	9	9	9	0	0	0	0	0	0	0	0	0	0	0	0	1893900000	0
1.9085	1.39232	1.90131	1.06226	0.671677	0.655959	1.1043	0.665201	1.00663	1.06435	0.956814	+	Keep	Discard	1	1	1	11.5	11.5	11.5	8.9982	0.0052411	1.9959	67245000000	40706000000	26539000000	1	1	1	1	1	1	1	1	1	1	1	1	1	1	1	1	1	1	1	1	1	1	8120300000	4740500000
0.785208	0.801798	0.805298	NaN	NaN	NaN	NaN	NaN	NaN	NaN	NaN	+	Discard	Discard	18	16	0	46.4	41.7	0	51.715	0	323.31	102540000000	56954000000	45588000000	15	0	0	14	17	0	0	0	1	0	0	0	0	0	0	0	0	0	0	0	0	0	36378000000	0
-0.236088	-0.224449	-0.285904	-0.15573	-0.214482	-0.169696	-0.0904075	-0.00104067	-0.0890422	-0.0660111	-0.0863349	+	Discard	Discard	21	21	21	78.2	78.2	78.2	38.311	0	323.31	119310000000	50849000000	68462000000	19	16	14	19	17	17	19	17	16	18	15	19	16	14	19	17	17	19	17	16	18	15	7919700000	5438300000
-0.224675	-0.416432	-0.156444	0.387294	0.291946	0.417832	0.0749302	0.207607	-0.676637	-0.698073	-0.714366		Discard	Discard	3	3	1	58.9	58.9	16.1	6.5909	0	7.4244	4367200000	1908100000	2459100000	3	3	2	3	3	3	3	3	3	3	3	1	1	0	1	1	1	1	1	1	1	1	571340000	96651000
-0.523885	-0.42707	-0.481089	0.161675	0.128334	0.0644279	-0.723343	-0.730088	-0.513419	-0.562655	-0.561246		Discard	Discard	14	14	1	77	77	6.1	17.276	0	272.22	83494000000	32599000000	50895000000	10	10	9	10	7	13	12	11	11	11	10	1	1	1	1	1	1	1	1	1	1	1	5320100000	6203900000
-0.277028	-0.298005	-0.302247	0.133657	0.133972	0.122112	-0.683634	-0.643247	-0.108262	-0.0542891	-0.146989		Discard	Discard	9	9	9	71.3	71.3	71.3	19.889	0	242.85	65228000000	26507000000	38720000000	8	9	9	8	9	8	9	8	8	9	9	8	9	9	8	9	8	9	8	8	9	9	3709800000	5397600000
1.01586	0.859757	0.775032	NaN	NaN	NaN	NaN	NaN	NaN	NaN	NaN		Discard	Discard	10	5	0	69.9	32.8	0	21.518	0	118.41	2064100000	1187900000	876200000	9	0	1	9	6	0	0	0	0	0	0	0	0	0	0	0	0	0	0	0	0	0	768040000	0
1.27415	1.33201	1.08867	NaN	NaN	NaN	NaN	NaN	NaN	NaN	NaN		Keep	Discard	11	4	0	65	15.9	0	25.709	0	34.424	2742900000	1732400000	1010500000	11	0	0	11	9	0	0	2	1	0	0	0	0	0	0	0	0	0	0	0	0	0	902460000	0
0.460815	0.560639	0.558345	0.307231	0.224271	0.254609	0.250408	0.231487	-0.283951	-0.338196	-0.196341		Discard	Discard	14	14	14	23	23	23	72.54	0	56.51	21450000000	10528000000	10922000000	11	13	12	10	13	13	12	8	10	11	10	11	13	12	10	13	13	12	8	10	11	10	1478700000	3720200000
-0.876248	NaN	-0.696386	NaN	NaN	NaN	NaN	NaN	NaN	NaN	NaN		Discard	Discard	6	6	6	18.9	18.9	18.9	46.874	0	16.241	505460000	183840000	321620000	5	0	0	1	3	0	0	0	0	0	0	5	0	0	1	3	0	0	0	0	0	0	270470000	0
0.310931	0.239043	0.195966	-0.0732119	0.0237795	0.0238561	0.277467	0.247123	-0.296933	-0.22327	-0.255803		Discard	Discard	15	15	15	24.1	24.1	24.1	75.775	0	193.46	25369000000	12074000000	13296000000	8	8	8	8	10	10	9	10	10	11	8	8	8	8	8	10	10	9	10	10	11	8	1014100000	1337000000
0.191524	0.257253	0.331955	0.258696	0.225386	0.19798	0.35727	0.319871	-0.436862	-0.467669	-0.492601		Discard	Discard	10	10	10	22.2	22.2	22.2	62.941	0	115.89	31660000000	14964000000	16696000000	6	9	8	6	6	8	8	6	7	7	7	6	9	8	6	6	8	8	6	7	7	7	1888300000	4908200000
NaN	NaN	NaN	0.894544	1.01094	0.623259	NaN	NaN	NaN	NaN	NaN		Discard	Discard	7	7	7	23.4	23.4	23.4	45.059	0	34.634	1606300000	898610000	707720000	0	6	7	0	0	0	0	0	0	0	7	0	6	7	0	0	0	0	0	0	0	7	0	469800000
0.102075	-0.288611	-0.189048	-0.135208	-0.00163808	-0.0814261	-0.524431	-0.0699959	-0.188883	-0.143481	-0.303788		Discard	Discard	9	7	7	54.4	39.9	39.9	18.733	0	220.42	3284800000	1274600000	2010200000	2	2	2	4	4	4	4	6	3	5	2	2	2	2	3	4	4	3	4	3	5	2	91176000	265790000
0.271989	0.291287	0.236286	0.0327419	0.0322536	-0.0361133	0.216385	0.194667	-0.0791962	0.00313733	-0.0990115		Discard	Discard	41	41	41	46.9	46.9	46.9	103.64	0	323.31	220890000000	95318000000	125570000000	35	36	32	32	32	29	28	38	32	33	35	35	36	32	32	32	29	28	38	32	33	35	13582000000	24824000000
NaN	0.43986	0.32809	NaN	NaN	NaN	NaN	NaN	NaN	NaN	NaN		Discard	Discard	5	5	5	31.5	31.5	31.5	20.997	0	7.7125	651960000	264730000	387240000	1	1	0	4	2	0	0	0	0	0	0	1	1	0	4	2	0	0	0	0	0	0	40427000	29927000
NaN	NaN	NaN	0.187909	0.440414	0.325726	NaN	NaN	-0.202106	0.383475	0.591768		Discard	Discard	14	14	14	22.2	22.2	22.2	111.24	0	35.377	1026100000	300630000	725480000	0	4	4	0	0	0	1	2	2	2	5	0	4	4	0	0	0	1	2	2	2	5	0	100200000
NaN	NaN	NaN	NaN	0.556551	NaN	NaN	0.538934	NaN	-0.0293873	0.0110797		Discard	Discard	3	3	3	34.9	34.9	34.9	16.691	0	41.718	5027500000	2740900000	2286600000	2	2	2	2	2	2	3	2	2	2	2	2	2	2	2	2	2	3	2	2	2	2	193730000	790480000
0.00607319	NaN	NaN	NaN	NaN	NaN	NaN	NaN	0.543956	1.05157	0.999547		Discard	Discard	5	5	5	21.5	21.5	21.5	34.19	0	7.7079	233920000	139850000	94070000	1	0	0	0	1	0	1	4	2	3	0	1	0	0	0	1	0	1	4	2	3	0	21963000	0
0.591455	0.549324	0.458281	1.10521	1.22881	0.924073	0.424015	0.463809	-0.378465	-0.388703	-0.361539		Discard	Discard	6	6	6	21.3	21.3	21.3	26.352	0	156.56	92073000000	46525000000	45547000000	4	3	5	4	5	5	5	4	4	4	3	4	3	5	4	5	5	5	4	4	4	3	7241600000	1971400000
0.2927	-0.284974	-0.352491	NaN	NaN	NaN	-0.0987958	0.020233	-0.539242	-0.451302	-0.491596		Discard	Discard	8	8	8	34.1	34.1	34.1	31.781	0	31.898	2481000000	1033500000	1447500000	3	1	1	4	4	6	6	6	5	7	0	3	1	1	4	4	6	6	6	5	7	0	223740000	47410000
-0.428995	-1.25422	-0.267778	-0.580304	-0.304872	NaN	-0.173684	-0.0942222	0.0385099	0.543704	-0.17594		Discard	Discard	5	5	1	17.6	17.6	5.5	36.079	0	26.037	907320000	378720000	528600000	4	2	1	2	3	4	4	3	2	3	3	1	0	0	0	1	0	1	0	1	1	0	29964000	53588000
NaN	NaN	NaN	NaN	NaN	NaN	0.200718	0.102675	-0.37903	-0.361352	-0.481056		Discard	Discard	22	22	22	61.2	61.2	61.2	52.912	0	323.31	20021000000	7042000000	12979000000	0	0	0	0	0	8	9	13	11	10	0	0	0	0	0	0	8	9	13	11	10	0	0	0
-0.824995	-0.739855	-0.768551	NaN	NaN	NaN	0.819653	0.525868	-0.407682	-0.41789	-0.457923		Discard	Discard	9	9	9	21.6	21.6	21.6	51.457	0	12.59	9133700000	4577800000	4555900000	2	1	0	2	2	5	4	8	6	8	0	2	1	0	2	2	5	4	8	6	8	0	215200000	25855000
NaN	-1.51661	NaN	0.435372	0.427383	0.444947	NaN	NaN	NaN	NaN	NaN		Discard	Discard	12	12	0	31	31	0	68.453	0	85.288	3795000000	1913100000	1882000000	1	9	10	3	1	2	1	0	0	0	11	0	0	0	0	0	0	0	0	0	0	0	0	342720000
-0.417052	-0.807909	-0.226643	NaN	NaN	NaN	0.173283	0.0144495	0.21937	-0.0267855	-0.174975		Discard	Discard	16	16	16	17.9	17.9	17.9	149.3	0	39.231	1182200000	468270000	713930000	7	0	0	7	12	4	5	4	2	4	0	7	0	0	7	12	4	5	4	2	4	0	96753000	0
NaN	NaN	NaN	NaN	NaN	NaN	1.03786	0.872716	0.560485	0.258918	0.197532		Discard	Discard	20	20	20	23.1	23.1	23.1	118.58	0	124.41	3978200000	1774300000	2203900000	1	1	1	1	1	7	11	17	13	14	1	1	1	1	1	1	7	11	17	13	14	1	139060000	227070000
-0.0123918	0.118921	-0.0111164	0.275634	0.39965	0.266515	NaN	NaN	-0.52061	-0.509415	-0.411859		Discard	Discard	2	2	2	36.8	36.8	36.8	7.7412	0.00012893	5.0615	3468600000	1800900000	1667700000	2	2	2	2	2	2	2	2	2	2	2	2	2	2	2	2	2	2	2	2	2	2	202030000	443460000
0.358791	0.126964	0.185628	-0.192173	-0.106024	-0.0265895	0.0385319	-0.230193	0.355185	0.325552	0.266562		Discard	Discard	26	26	26	37.7	37.7	37.7	85.566	0	212.57	12165000000	4892300000	7272800000	12	18	12	17	16	15	9	14	9	11	15	12	18	12	17	16	15	9	14	9	11	15	641850000	1750300000
NaN	NaN	NaN	NaN	NaN	NaN	NaN	NaN	-0.0898712	-0.336898	0.222086		Discard	Discard	2	2	2	10.2	10.2	10.2	29.875	0	6.8284	30319000	17285000	13034000	0	0	0	0	0	0	0	1	2	2	0	0	0	0	0	0	0	0	1	2	2	0	0	0
0.147881	0.242769	0.159405	0.0177435	0.0437951	-0.0246202	-0.331901	-0.570056	0.0577344	0.125317	-0.0401703		Discard	Discard	30	30	30	59.6	59.6	59.6	70.755	0	323.31	19486000000	8339400000	11147000000	22	21	22	21	23	19	18	19	16	15	19	22	21	22	21	23	19	18	19	16	15	19	1716500000	1645100000
-0.526572	NaN	NaN	-0.355791	-0.287522	-0.117476	NaN	NaN	-0.838047	-0.384713	NaN		Discard	Discard	5	5	5	52.3	52.3	52.3	15.28	0	22.355	826530000	270920000	555610000	3	3	3	1	1	1	1	3	2	1	4	3	3	3	1	1	1	1	3	2	1	4	75079000	156450000
-0.496521	NaN	NaN	0.554718	0.589039	0.641331	0.26632	0.453316	NaN	NaN	NaN		Discard	Discard	15	15	15	24.6	24.6	24.6	88.385	0	78.572	1837900000	903860000	934040000	2	8	10	0	1	3	8	0	0	0	12	2	8	10	0	1	3	8	0	0	0	12	44870000	372700000
0.322727	0.259602	-0.321644	-0.0649037	NaN	0.0533981	NaN	NaN	NaN	NaN	NaN		Discard	Discard	5	5	5	27	27	27	19.29	0	14.452	3805000000	1429600000	2375400000	2	2	2	2	4	0	0	0	0	0	3	2	2	2	2	4	0	0	0	0	0	3	363830000	775710000
NaN	NaN	-0.0922052	-0.141296	0.0207127	-0.3091	-0.495801	NaN	NaN	NaN	NaN		Discard	Discard	5	5	5	16.1	16.1	16.1	42.621	0	32.463	531260000	198940000	332330000	2	2	2	1	3	1	0	1	1	0	4	2	2	2	1	3	1	0	1	1	0	4	15242000	86991000
-0.327333	-0.0100481	0.0553572	0.142612	-0.163679	-0.0428242	0.444964	0.539773	0.183821	0.0267639	0.182783		Discard	Discard	10	10	10	13	13	13	133.38	0	47.702	982750000	449750000	533000000	6	5	5	5	5	2	4	7	4	5	6	6	5	5	5	5	2	4	7	4	5	6	116270000	115810000
NaN	NaN	NaN	0.075831	0.252922	NaN	NaN	NaN	NaN	NaN	NaN		Discard	Discard	2	2	2	15	15	15	32.787	0.00012773	4.674	58512000	34692000	23820000	0	2	1	0	0	0	0	0	0	0	1	0	2	1	0	0	0	0	0	0	0	1	0	34109000
0.0900378	-0.00622642	-0.170486	NaN	NaN	NaN	-0.403528	-0.284724	-0.690093	-0.964178	-0.973869		Discard	Discard	17	17	17	47.7	47.7	47.7	47.064	0	278.03	13908000000	5451300000	8456300000	8	0	0	11	9	12	14	15	14	15	0	8	0	0	11	9	12	14	15	14	15	0	483280000	0
1.37187	0.503117	0.812165	0.316574	0.0188547	0.262368	NaN	1.35311	0.0504551	-0.030453	0.00145343		Discard	Discard	91	91	12	53	53	8.1	231.1	0	323.31	48463000000	18662000000	29801000000	12	31	27	7	12	0	7	75	75	74	34	2	5	1	0	3	0	0	9	9	11	4	96140000	1343200000
NaN	NaN	NaN	-0.0136908	-0.0414932	-0.13636	NaN	NaN	NaN	NaN	NaN		Discard	Discard	11	11	7	54.8	54.8	31.7	29.044	0	95.759	6685900000	2416500000	4269400000	0	10	7	0	0	0	0	0	1	0	10	0	6	4	0	0	0	0	0	1	0	6	0	1629700000
0.181304	0.134616	-0.388549	0.149186	0.13025	0.129589	-0.432727	-0.416648	0.0106265	0.11717	0.22593		Discard	Discard	26	23	20	32.9	28.5	24.6	116.07	0	139.93	5123500000	2192100000	2931500000	5	14	18	9	5	5	8	9	10	10	22	3	11	15	6	2	2	5	7	6	6	17	69537000	1068100000
NaN	NaN	NaN	0.101034	NaN	-0.47446	-0.257096	NaN	0.288417	0.0505839	0.518918		Discard	Discard	12	12	11	9.4	9.4	8.7	239.29	0	10.326	399770000	188080000	211690000	0	2	2	0	0	4	1	2	7	5	3	0	2	2	0	0	4	1	2	6	5	3	0	17308000
-0.362811	-0.32494	-0.399142	0.0470443	0.0192915	0.0277968	0.295243	0.299918	0.184751	0.157578	0.173167		Discard	Discard	16	16	14	52.5	52.5	43.8	26.697	0	323.31	102030000000	41779000000	60249000000	8	15	14	10	7	8	10	12	13	13	14	7	13	12	8	6	7	9	10	11	11	12	1173300000	16364000000
NaN	NaN	NaN	NaN	NaN	NaN	NaN	NaN	0.451809	0.270086	0.344608		Discard	Discard	14	14	14	40.6	40.6	40.6	37.66	0	218.45	7798500000	4322100000	3476400000	0	0	1	0	0	1	1	10	10	11	1	0	0	1	0	0	1	1	10	10	11	1	0	0
0.126225	-0.000479489	-0.184768	-0.490183	-0.459104	-0.2853	-0.132507	-0.432867	-0.265848	-0.192169	-0.23036		Discard	Discard	17	17	17	28.2	28.2	28.2	86.646	0	184.07	4041300000	1552400000	2488900000	7	11	6	6	6	10	10	12	10	10	10	7	11	6	6	6	10	10	12	10	10	10	130420000	349300000
NaN	NaN	NaN	-0.0873609	-0.0958809	-0.189706	NaN	NaN	NaN	NaN	NaN		Discard	Discard	17	15	15	25.6	23.7	23.7	108.27	0	90.326	2060800000	760560000	1300200000	1	14	10	1	1	1	1	1	1	1	15	0	12	9	0	0	0	0	0	0	0	13	0	787730000
0.540674	0.797648	0.904897	-0.0856765	-0.238889	-0.13652	-0.469867	-0.122862	0.316478	0.318995	0.233333		Discard	Discard	8	8	8	33.3	33.3	33.3	46.36	0	95.2	6229600000	2779300000	3450400000	4	6	5	3	3	3	5	3	4	3	5	4	6	5	3	3	3	5	3	4	3	5	248520000	1141300000
NaN	2.05847	NaN	NaN	NaN	NaN	NaN	NaN	-0.278265	NaN	NaN		Discard	Discard	4	4	4	13.1	13.1	13.1	53.987	0.0008522	2.9952	226340000	92583000	133750000	2	0	0	3	1	1	0	2	1	0	0	2	0	0	3	1	1	0	2	1	0	0	29213000	0
-0.360343	NaN	-0.23267	NaN	NaN	NaN	NaN	NaN	NaN	-0.394271	NaN		Discard	Discard	11	11	11	25.5	25.5	25.5	56.668	0	97.494	3159000000	1604100000	1554900000	2	2	1	2	4	1	0	1	2	1	1	2	2	1	2	4	1	0	1	2	1	1	91496000	71780000
-0.0207311	-0.131376	-0.0659241	0.190551	0.278268	0.284225	-0.00594401	0.012366	-0.0195361	-0.0465029	-0.0674879		Discard	Discard	18	18	18	56.9	56.9	56.9	21.634	0	323.31	449750000000	194160000000	255580000000	10	12	10	12	9	9	9	10	10	14	12	10	12	10	12	9	9	9	10	10	14	12	24921000000	46749000000
-0.0606147	-0.172518	0.0339411	0.31266	0.28067	0.332986	0.152745	0.0660088	-0.212546	-0.249083	-0.138392		Discard	Discard	23	23	23	46.2	46.2	46.2	51.556	0	176.36	84204000000	36791000000	47413000000	15	16	14	18	15	14	17	14	14	15	17	15	16	14	18	15	14	17	14	14	15	17	6403300000	6104200000
-1.3076	-0.420293	NaN	NaN	NaN	NaN	-0.33203	0.230261	NaN	NaN	NaN		Discard	Discard	8	8	8	18.9	18.9	18.9	73.184	0	9.4248	161900000	61250000	100650000	3	0	0	3	3	3	3	0	0	0	0	3	0	0	3	3	3	3	0	0	0	0	51556000	0
-0.355088	0.187744	0.182782	-0.297189	-0.174091	-0.431664	0.0456874	-0.199969	0.114061	0.120433	0.0537283		Discard	Discard	11	11	2	36.8	36.8	8.4	47.233	0	242.63	8488200000	3502800000	4985400000	6	5	8	3	6	9	7	6	6	7	7	1	2	2	0	2	2	1	1	2	2	2	368350000	583900000
0.381014	0.577472	0.527728	0.146249	0.195656	0.447955	-0.315646	-0.485374	-0.734681	-0.316338	-0.696338		Discard	Discard	15	15	15	44.4	44.4	44.4	50.783	0	138.39	8136600000	3773100000	4363500000	7	5	2	7	9	7	9	7	7	7	3	7	5	2	7	9	7	9	7	7	7	3	573110000	243510000
-0.141402	-0.201253	-0.158531	-0.0920623	0.0292754	-0.0780307	0.39187	0.14827	0.191662	0.190488	0.215123		Discard	Discard	14	14	2	80	80	15.9	32.431	0	197.18	8536200000	3213200000	5323000000	7	8	7	9	8	4	8	7	8	7	10	2	2	1	2	1	0	0	0	1	2	1	477640000	547770000
0.0805293	0.290018	0.0575801	-0.195134	-0.204404	-0.0416794	0.0120728	-0.13604	0.509705	0.356582	-0.374278		Discard	Discard	6	6	6	24.6	24.6	24.6	27.383	0	30.772	2772600000	1249100000	1523500000	4	4	3	4	3	2	3	4	4	5	5	4	4	3	4	3	2	3	4	4	5	5	185690000	503090000
NaN	NaN	NaN	NaN	NaN	NaN	0.197779	0.0237775	0.128491	NaN	0.0356124		Discard	Discard	3	3	3	42.7	42.7	42.7	10.27	0	16.79	2328500000	1499000000	829460000	0	0	1	1	1	2	3	2	0	2	0	0	0	1	1	1	2	3	2	0	2	0	0	0
0.213137	0.174003	0.226804	-0.0117008	-0.112077	-0.149603	0.432272	0.316976	0.659525	0.619939	0.702584		Discard	Discard	49	49	46	47.9	47.9	44.9	113.55	0	323.31	26662000000	12311000000	14352000000	26	19	21	34	35	30	28	31	34	33	26	23	16	18	31	33	28	25	28	31	30	23	1642100000	1302400000
-0.440715	-0.0409161	0.0484074	NaN	0.101007	0.130079	-0.269783	NaN	NaN	NaN	NaN		Discard	Discard	11	11	11	11.3	11.3	11.3	139.26	0	33.726	730320000	283030000	447300000	3	4	4	3	7	3	0	0	0	1	1	3	4	4	3	7	3	0	0	0	1	1	66388000	73873000
1.66113	1.32837	1.35682	NaN	NaN	NaN	NaN	NaN	NaN	NaN	NaN		Keep	Discard	9	9	9	35.6	35.6	35.6	39.743	0	106.92	1794500000	881540000	912930000	2	0	0	3	3	0	0	0	0	0	0	2	0	0	3	3	0	0	0	0	0	0	82954000	0
NaN	-0.127967	-0.232503	NaN	NaN	NaN	NaN	0.136082	NaN	1.49011	0.838478		Discard	Discard	5	5	4	11.6	11.6	8	52.881	0	10.747	192630000	94396000	98238000	1	0	0	3	2	1	2	0	2	5	0	1	0	0	3	2	1	2	0	2	4	0	5525100	0
0.838028	NaN	NaN	NaN	NaN	NaN	NaN	-0.811022	NaN	NaN	NaN		Discard	Discard	31	5	5	15.7	3.6	3.6	223.57	0.00012481	3.8092	391120000	154420000	236700000	20	24	20	17	19	19	20	14	15	13	23	1	0	0	1	0	2	2	0	1	0	0	136810000	0
0.131941	0.249955	0.0251989	0.0399818	0.129412	-0.00553791	0.0795415	0.0364061	0.276945	0.899572	0.400781		Discard	Discard	22	22	22	48.9	48.9	48.9	53.294	0	323.31	16736000000	7342500000	9393800000	16	15	15	17	15	14	13	14	12	9	19	16	15	15	17	15	14	13	14	12	9	19	1260200000	1719900000
-0.778988	-0.802223	-0.822704	0.0827661	0.111462	0.0429138	-0.420767	-0.616675	-0.536508	-0.379453	-0.501286		Discard	Discard	9	8	8	39.6	37.3	37.3	36.926	0	197.26	34043000000	12657000000	21385000000	7	7	6	7	6	7	7	4	5	5	7	6	6	6	6	5	6	6	4	4	4	6	2505300000	4707200000
NaN	NaN	NaN	1.20504	1.36728	NaN	NaN	NaN	NaN	NaN	NaN		Keep	Discard	2	2	2	22.3	22.3	22.3	13.238	0	13.926	261780000	149590000	112190000	0	2	1	1	0	0	1	0	0	0	2	0	2	1	1	0	0	1	0	0	0	2	0	78997000
NaN	NaN	NaN	0.178944	NaN	0.338696	0.125954	0.367308	0.0757874	-0.00351303	0.0848771		Discard	Discard	2	2	2	4.2	4.2	4.2	79.416	0.0085587	1.7103	4679300000	2133200000	2546100000	1	1	1	1	1	2	1	1	1	1	1	1	1	1	1	1	2	1	1	1	1	1	213910000	308410000
-1.06133	0.113982	1.5136	-0.0959083	-0.163989	-0.216556	-0.332418	-0.24365	-0.201595	-0.330749	-0.234211		Discard	Discard	12	12	12	33.1	33.1	33.1	41.227	0	28.341	7173100000	3378300000	3794800000	5	7	6	8	2	7	8	6	7	7	8	5	7	6	8	2	7	8	6	7	7	8	605330000	658980000
0.274795	0.152309	-0.0483216	0.0903151	0.0398985	0.230317	0.463238	0.364129	0.279587	-0.00035763	0.0478503		Discard	Discard	10	10	10	57.5	57.5	57.5	19.533	0	75.24	6418400000	2998800000	3419600000	4	5	4	5	6	3	5	4	6	6	3	4	5	4	5	6	3	5	4	6	6	3	267280000	351360000
0.468942	NaN	NaN	NaN	0.377144	NaN	0.662965	0.757102	NaN	NaN	NaN		Discard	Discard	3	3	3	48.3	48.3	48.3	12.969	0	92.711	1175900000	674750000	501130000	3	2	1	3	0	3	3	1	3	2	2	3	2	1	3	0	3	3	1	3	2	2	126330000	106970000
NaN	NaN	NaN	NaN	NaN	NaN	NaN	NaN	0.396103	0.356777	0.50223		Discard	Discard	28	28	28	36.8	36.8	36.8	96.753	0	129.46	2649400000	1544200000	1105300000	0	0	1	1	0	1	0	20	18	19	0	0	0	1	1	0	1	0	20	18	19	0	0	0
-0.0649543	-0.0751766	-0.0219814	-0.0673088	-0.0842117	-0.102312	-0.128112	-0.0541104	-0.264992	-0.301782	-0.307455		Discard	Discard	44	44	41	50.1	50.1	45.2	118.32	0	323.31	132980000000	52424000000	80559000000	30	35	37	31	33	28	26	26	27	30	39	28	32	34	29	31	26	25	24	25	28	36	8506900000	17381000000
-0.062605	-0.110107	0.0102598	0.148981	0.176607	0.237148	0.0654082	0.0584302	-0.0819765	-0.0494007	-0.120191		Discard	Discard	17	17	17	63.1	63.1	63.1	29.909	0	323.31	86670000000	39352000000	47318000000	11	15	15	10	10	8	11	7	11	10	16	11	15	15	10	10	8	11	7	11	10	16	5170400000	16270000000
-0.0264544	0.00460117	0.0269807	0.0844776	0.0365686	0.0201463	-0.316822	-0.331889	-0.0766893	-0.149674	-0.140087		Discard	Discard	80	80	13	75	75	15.2	116.72	0	323.31	383090000000	144770000000	238330000000	31	71	66	35	30	32	35	41	40	40	76	6	12	11	6	6	7	5	6	7	6	12	2653600000	100120000000
-0.354314	1.29595	NaN	0.0530358	-0.039305	0.076931	NaN	-0.130426	NaN	NaN	NaN		Discard	Discard	8	8	8	32.1	32.1	32.1	35.654	0	21.684	1068200000	427070000	641120000	2	2	2	2	1	1	3	1	0	1	3	2	2	2	2	1	1	3	1	0	1	3	30399000	80680000
-0.095232	0.144192	-0.114394	-0.579207	-0.553824	-0.620771	0.212192	0.273449	-0.303618	-0.0338636	-0.388825		Discard	Discard	43	43	43	58.6	58.6	58.6	117.7	0	323.31	18516000000	5654600000	12862000000	13	34	31	10	10	18	11	14	6	17	36	13	34	31	10	10	18	11	14	6	17	36	388100000	4290000000
NaN	NaN	NaN	0.433492	-0.234055	-0.0307838	NaN	NaN	NaN	NaN	NaN		Discard	Discard	3	3	3	29.9	29.9	29.9	26.954	0	47.525	267160000	91263000	175900000	0	2	2	0	0	0	1	0	0	0	2	0	2	2	0	0	0	1	0	0	0	2	0	96768000
-0.49264	-0.0599834	0.395978	-0.298082	-0.157926	-0.258727	NaN	NaN	0.461408	0.129132	-0.101621		Discard	Discard	14	14	14	33.5	33.5	33.5	81.68	0	227.16	2040300000	1246900000	793420000	5	8	5	6	4	1	3	3	3	3	9	5	8	5	6	4	1	3	3	3	3	9	80423000	271740000
0.616787	0.562408	0.63137	-0.130458	-0.0239429	0.0536222	-0.303709	-0.455992	0.0158292	-0.12255	0.0194187		Discard	Discard	22	22	22	42.7	42.7	42.7	58.14	0	40.275	22431000000	9615300000	12816000000	9	14	14	11	10	8	10	14	15	11	14	9	14	14	11	10	8	10	14	15	11	14	917490000	2326500000
0.196448	0.16559	0.153228	-0.336735	-0.197004	-0.401463	-0.111446	-0.119589	-0.310865	-0.372447	-0.419498		Discard	Discard	16	16	14	60.3	60.3	55.5	46.939	0	300.34	26141000000	11140000000	15001000000	13	13	9	15	13	11	15	15	13	11	12	11	11	7	13	11	9	13	13	11	9	10	1546300000	2171100000
NaN	NaN	NaN	NaN	NaN	NaN	NaN	NaN	0.387351	NaN	-0.0763519		Discard	Discard	1	1	1	25.5	25.5	25.5	11.365	0.0001258	4.0751	52781000	40506000	12275000	0	0	0	0	0	0	0	1	1	1	0	0	0	0	0	0	0	0	1	1	1	0	0	0
NaN	NaN	NaN	0.0534808	0.274233	0.283573	0.26126	0.308396	0.46698	0.675784	0.621673		Discard	Discard	8	8	8	56.9	56.9	56.9	20.944	0	111.17	3265600000	1783900000	1481700000	1	6	4	1	0	3	3	3	6	5	4	1	6	4	1	0	3	3	3	6	5	4	0	657790000
-0.694986	0.816652	0.392289	NaN	NaN	0.533054	-0.441215	0.00724866	NaN	NaN	NaN		Discard	Discard	4	4	4	22.5	22.5	22.5	32.156	0	34.073	728900000	322580000	406320000	2	1	2	4	2	2	1	0	0	0	1	2	1	2	4	2	2	1	0	0	0	1	141960000	24852000
0.259628	0.206533	0.204923	-0.115254	-0.131306	-0.0869196	0.145533	0.0506569	0.204489	0.119505	0.00791406		Discard	Discard	10	9	1	63.8	60.4	5.8	22.04	0	271.26	61563000000	24708000000	36855000000	8	8	10	7	7	7	8	6	5	6	8	1	1	1	1	0	1	1	0	0	0	1	1908700000	9684700000
-0.857384	-0.983131	-0.913086	0.657678	0.722462	0.597504	0.176437	0.239986	-1.49764	-1.40656	-1.50637		Discard	Discard	18	18	7	70.4	70.4	32.3	31.566	0	323.31	148610000000	52187000000	96427000000	13	12	11	12	11	10	12	11	11	11	12	6	6	5	5	5	5	6	5	5	5	6	8717100000	8487000000
0.243245	0.290483	-0.0327844	-0.214956	-0.221683	-0.238949	-0.0680267	0.135668	0.288149	0.3738	0.380847		Discard	Discard	33	33	33	39.8	39.8	39.8	104.07	0	107.88	14246000000	7241400000	7004800000	14	15	17	15	11	15	18	18	21	19	17	14	15	17	15	11	15	18	18	21	19	17	909710000	1295200000
0.0148536	-0.0474802	0.0827433	0.30997	0.335608	0.396675	0.265843	0.422812	-0.596946	-0.669497	-0.630462		Discard	Discard	6	6	4	40.6	40.6	26.4	24.422	0	34.619	12314000000	5948800000	6365000000	4	5	5	4	4	4	4	4	4	4	5	2	3	3	2	2	2	2	2	2	2	3	513080000	2156500000
NaN	NaN	NaN	-0.194831	-0.00517832	-0.065971	NaN	NaN	0.139941	0.0992918	0.0999596		Discard	Discard	12	12	12	64.5	64.5	64.5	25.952	0	142.75	12474000000	4795700000	7678600000	0	10	10	0	0	1	1	9	11	11	7	0	10	10	0	0	1	1	9	11	11	7	0	1402800000
0.167504	-0.166719	NaN	0.432409	0.294981	0.344833	0.795542	0.529158	0.270281	0.372266	0.261407		Discard	Discard	19	19	19	37.4	37.4	37.4	75.93	0	145.29	5333800000	2558400000	2775400000	3	11	12	3	1	2	2	9	9	9	11	3	11	12	3	1	2	2	9	9	9	11	38356000	981100000
NaN	NaN	NaN	0.819338	0.522357	0.803186	NaN	NaN	NaN	NaN	NaN		Discard	Discard	10	10	10	43.5	43.5	43.5	34.85	0	59.714	701710000	358870000	342840000	0	8	5	0	0	0	0	0	0	0	6	0	8	5	0	0	0	0	0	0	0	6	0	361160000
NaN	-0.389501	NaN	-0.0926485	-0.0757936	-0.177516	-0.0457956	0.131873	0.154294	0.0700737	0.0845596		Discard	Discard	16	16	16	73.9	73.9	73.9	28.233	0	131.9	14815000000	6211700000	8603000000	2	13	8	3	2	6	13	11	13	12	12	2	13	8	3	2	6	13	11	13	12	12	15263000	1940800000
NaN	NaN	NaN	NaN	NaN	-0.497093	NaN	NaN	NaN	0.565497	0.305754		Discard	Discard	3	3	3	15.6	15.6	15.6	29.426	0	16.518	500040000	185450000	314590000	0	0	2	1	0	0	0	0	2	1	2	0	0	2	1	0	0	0	0	2	1	2	0	0
0.710694	-0.226498	0.0651094	0.194974	0.135969	0.179417	0.367767	0.159374	0.54259	0.506107	0.422173		Discard	Discard	17	17	16	34.4	34.4	32.1	77.846	0	91.437	7709100000	3431400000	4277700000	8	11	11	8	8	10	8	12	9	11	11	7	10	10	7	7	9	7	11	8	10	10	480190000	880080000
NaN	NaN	NaN	-0.198767	-0.226067	-0.232685	NaN	NaN	-0.543484	-0.625639	-0.642638		Discard	Discard	22	22	21	69.7	69.7	67.6	42.621	0	323.31	63737000000	24280000000	39457000000	0	20	19	0	0	0	1	18	14	17	21	0	19	18	0	0	0	0	17	13	16	20	0	18521000000
0.268391	0.561966	-0.0746644	-0.473645	-0.529135	-0.492516	-0.126497	0.0839133	-0.169277	-0.177879	-0.136553		Discard	Discard	12	12	12	51.8	51.8	51.8	31.106	0	69.351	8779900000	3972600000	4807300000	6	5	3	9	5	5	6	10	10	9	6	6	5	3	9	5	5	6	10	10	9	6	310300000	246750000
-0.311717	-0.280002	-0.237344	-0.337329	-0.235645	-0.189782	-0.348122	-0.123605	0.0584187	0.0568614	0.0949146		Discard	Discard	13	13	3	60.9	60.9	27.2	35.448	0	323.31	54938000000	22610000000	32328000000	13	11	9	10	9	12	10	13	11	13	10	3	3	3	3	3	3	3	3	3	3	3	3844100000	5531900000
NaN	0.467113	NaN	NaN	-0.338315	-0.0181488	NaN	NaN	NaN	0.133308	-0.0376485		Discard	Discard	4	4	4	10.5	10.5	10.5	53.415	0.00012505	3.8775	414690000	168540000	246150000	0	2	1	1	0	0	1	1	3	2	2	0	2	1	1	0	0	1	1	3	2	2	0	46275000
-0.516087	-0.569279	-0.358757	0.445248	0.518374	-0.2321	-0.708848	1.98187	NaN	-0.0422827	0.118528		Discard	Discard	17	17	17	18.8	18.8	18.8	116.99	0	160.37	2438500000	1003200000	1435300000	9	3	3	10	10	5	1	1	3	3	3	9	3	3	10	10	5	1	1	3	3	3	191090000	74911000
NaN	0.324659	NaN	NaN	NaN	NaN	NaN	NaN	NaN	2.08069	NaN		Keep	Discard	6	6	6	49.2	49.2	49.2	20.539	0	47.771	1212300000	599880000	612390000	0	0	0	4	0	0	0	1	2	1	0	0	0	0	4	0	0	0	1	2	1	0	0	0
NaN	NaN	NaN	NaN	NaN	NaN	NaN	NaN	0.0388249	-0.49055	-0.293369		Discard	Discard	9	4	4	32.6	15.7	15.7	34.762	0	6.6112	818260000	370320000	447940000	0	1	0	0	1	0	0	7	7	8	0	0	0	0	0	0	0	0	3	3	4	0	0	0
0.258258	0.27861	0.483978	1.05696	NaN	NaN	NaN	0.528543	0.303985	-0.0519906	0.223273		Discard	Discard	4	4	4	35	35	35	19.76	0	59.143	2147800000	913070000	1234700000	3	0	1	3	4	0	2	2	3	2	2	3	0	1	3	4	0	2	2	3	2	2	175480000	0
1.09962	0.899434	0.560267	0.433111	0.301061	0.268312	0.779899	0.249361	-0.830462	-0.95013	-0.309474		Discard	Discard	19	19	0	74.6	74.6	0	13.906	0	248.81	461450000000	223160000000	238300000000	9	5	5	10	10	8	8	12	13	15	6	0	0	0	0	0	0	0	0	0	0	0	21627000000	7591900000
0.424182	0.362089	0.34196	0.815216	0.367537	0.3315	0.581147	0.624471	NaN	-0.651867	NaN		Discard	Discard	4	4	4	67	67	67	11.58	0	120.44	3086600000	1569300000	1517300000	4	3	1	2	1	4	3	1	3	0	4	4	3	1	2	1	4	3	1	3	0	4	960930000	176980000
NaN	NaN	NaN	NaN	NaN	NaN	NaN	NaN	-0.475965	0.164225	-0.108413		Discard	Discard	1	1	1	4.1	4.1	4.1	44.123	0.00013075	5.628	324460000	164120000	160340000	1	0	0	1	1	0	0	1	1	1	0	1	0	0	1	1	0	0	1	1	1	0	5347900	0
NaN	NaN	NaN	-0.196422	-0.122384	-0.395127	NaN	0.00135158	0.897307	0.556163	NaN		Discard	Discard	7	7	7	33.1	33.1	33.1	30.746	0	29.995	610400000	264050000	346350000	0	4	5	0	0	0	2	3	3	2	4	0	4	5	0	0	0	2	3	3	2	4	0	90217000
0.214684	0.283788	0.302801	-0.407426	-0.331438	-0.00297858	NaN	-0.213674	-0.140627	-0.0707019	-0.263626		Discard	Discard	13	13	13	49	49	49	33.881	0	172.68	5988000000	2680300000	3307700000	6	7	8	9	8	2	3	9	11	11	10	6	7	8	9	8	2	3	9	11	11	10	386990000	448630000
-0.12363	0.0940744	0.220087	-0.0680808	-0.345535	-0.343823	NaN	-0.293327	NaN	0.0906525	NaN		Discard	Discard	4	4	4	25.3	25.3	25.3	26.173	0	21.311	2653900000	1135200000	1518700000	3	3	3	3	4	1	2	0	3	1	2	3	3	3	3	4	1	2	0	3	1	2	209960000	193150000
NaN	NaN	NaN	-0.192097	-0.281328	-0.212018	NaN	NaN	NaN	NaN	NaN		Discard	Discard	22	22	22	44.4	44.4	44.4	82.469	0	323.31	8554400000	2732600000	5821900000	0	21	18	0	0	0	0	0	0	0	20	0	21	18	0	0	0	0	0	0	0	20	0	3069700000
-0.375103	NaN	NaN	NaN	NaN	NaN	NaN	NaN	-0.373821	-0.529378	-0.680557		Discard	Discard	12	12	6	24.7	24.7	13.9	65.099	0	30.126	2135900000	835710000	1300200000	2	2	0	1	1	0	0	7	7	10	0	2	1	0	1	0	0	0	3	3	5	0	54961000	8053800
NaN	0.16903	NaN	0.0921525	-0.253683	0.175315	0.320101	0.109663	0.224468	0.172584	-0.118759		Discard	Discard	8	8	8	41.1	41.1	41.1	31.827	0	86.661	2872700000	1167800000	1704900000	0	5	3	5	1	5	7	2	3	2	8	0	5	3	5	1	5	7	2	3	2	8	0	273430000
0.417201	0.272126	0.398299	0.27688	0.28271	0.291387	-0.180091	0.0537584	-0.466102	-0.538334	-0.535314		Discard	Discard	16	16	6	66.5	66.5	31.2	37.301	0	323.31	110340000000	49337000000	61001000000	14	15	14	12	12	11	13	15	15	15	15	6	6	6	5	6	5	6	6	6	6	6	5822400000	14115000000
-1.91635	-1.69011	-1.72159	-0.234697	-0.316476	-0.36104	0.219983	0.216979	1.3174	1.21667	1.47845		Discard	Discard	28	28	28	73.3	73.3	73.3	56.238	0	323.31	32676000000	7893900000	24782000000	11	6	6	11	9	9	9	9	12	10	7	11	6	6	11	9	9	9	9	12	10	7	482040000	435290000
0.403965	0.321492	0.115269	0.134847	0.143859	0.120689	-0.256147	-0.184002	-0.101016	-0.0662959	-0.142485		Discard	Discard	12	12	10	59.1	59.1	46.8	24.935	0	91.077	11992000000	5996000000	5995600000	5	8	6	10	9	7	9	9	8	10	6	3	7	5	8	7	5	7	7	6	8	5	266430000	493740000
-0.46569	-0.295372	0.0491143	-0.41407	-0.340011	-0.0139021	0.010666	0.167435	-0.0081356	0.263204	0.240774		Discard	Discard	10	10	10	25.3	25.3	25.3	56.012	0	62.427	2343700000	988190000	1355500000	4	5	6	5	5	3	5	5	5	3	4	4	5	6	5	5	3	5	5	5	3	4	267930000	95432000
NaN	NaN	NaN	-0.551558	-0.193547	-0.519677	NaN	NaN	NaN	NaN	NaN		Discard	Discard	4	4	4	70	70	70	6.8127	0	18.345	761360000	254990000	506380000	0	3	2	0	0	1	1	1	1	1	3	0	3	2	0	0	1	1	1	1	1	3	0	106710000
1.35835	1.61851	2.00224	-0.339309	-0.189474	NaN	0.420247	0.632307	0.999371	0.901511	1.02517		Discard	Discard	10	10	10	39	39	39	41.806	0	15.834	2448700000	1444700000	1004000000	4	2	1	2	3	3	4	7	7	4	4	4	2	1	2	3	3	4	7	7	4	4	115820000	87298000
0.0793613	0.181657	0.120389	0.565136	0.5565	0.494595	-0.281037	NaN	-0.191203	-0.142401	-0.403115		Discard	Discard	25	25	25	32.2	32.2	32.2	100.69	0	190.13	17087000000	8073600000	9013000000	13	19	18	10	11	2	1	11	11	10	21	13	19	18	10	11	2	1	11	11	10	21	834010000	3625300000
-0.857621	-0.414422	-0.731656	-0.0866033	-0.125286	-0.143482	0.0577285	0.0252297	0.238231	0.261816	0.350659		Discard	Discard	19	19	4	44.9	44.9	7.4	58.951	0	142.72	60716000000	25679000000	35037000000	8	14	13	9	8	2	2	7	8	8	16	0	2	0	0	0	0	0	0	0	0	2	640390000	6900300000
0.0882965	-0.0950059	-0.186995	0.428965	0.40707	0.440116	-0.178243	0.375403	-0.219507	-0.207352	-0.199873		Discard	Discard	4	4	4	14.9	14.9	14.9	46.553	0	8.8415	2583600000	1215900000	1367700000	3	2	2	3	3	1	1	2	2	2	3	3	2	2	3	3	1	1	2	2	2	3	208720000	247250000
-0.855012	-0.864719	-0.894549	0.934536	0.967655	1.0545	0.171414	0.238275	-1.59803	-1.58194	-1.65868		Discard	Discard	41	41	41	43.4	43.4	43.4	113.88	0	323.31	157550000000	64062000000	93483000000	30	12	12	26	27	38	38	33	34	33	12	30	12	12	26	27	38	38	33	34	33	12	6706000000	1134400000
NaN	NaN	NaN	0.95587	0.582764	0.456035	NaN	NaN	NaN	NaN	NaN		Discard	Discard	17	17	17	36	36	36	70.157	0	63.34	2784400000	1239500000	1544900000	0	15	11	1	1	0	0	1	1	1	13	0	15	11	1	1	0	0	1	1	1	13	0	1104800000
NaN	NaN	-0.853553	-0.331101	-0.327422	NaN	-0.0762284	-0.460117	0.0484298	0.507162	0.333826		Discard	Discard	14	14	14	27.5	27.5	27.5	83.259	0	43.14	1183000000	505570000	677440000	1	3	2	2	3	2	2	6	10	6	4	1	3	2	2	3	2	2	6	10	6	4	0	32908000
0.0510623	0.112409	0.12935	0.10254	0.034022	0.0459158	0.419883	0.274914	0.757323	0.645752	0.709671		Discard	Discard	43	43	42	59.1	59.1	57.5	88.884	0	323.31	88494000000	40745000000	47749000000	35	34	32	35	36	33	27	36	32	36	37	34	33	31	34	35	32	26	35	31	35	36	7459500000	8471100000
0.0225607	0.0683846	0.149135	-0.00552553	0.0374557	0.143029	-0.132654	-0.24903	-0.0913898	-0.110314	-0.0914475		Discard	Discard	14	11	11	70.3	58.4	58.4	32.922	0	323.31	200210000000	88419000000	111790000000	11	14	13	11	12	11	11	12	13	13	12	9	11	10	9	9	9	9	9	10	10	10	5101000000	32277000000
NaN	NaN	NaN	NaN	-0.0739323	-0.317875	NaN	NaN	NaN	0.378294	NaN		Discard	Discard	1	1	1	6.2	6.2	6.2	18.661	0.0052399	1.9934	610010000	297710000	312300000	0	1	1	1	0	0	1	1	1	1	1	0	1	1	1	0	0	1	1	1	1	1	0	60111000
0.366487	-0.0753611	0.204214	-0.922165	-0.566937	NaN	0.132757	NaN	0.0868693	0.163251	0.180407		Discard	Discard	39	39	39	43.5	43.5	43.5	129.59	0	157.02	3348400000	1233700000	2114800000	12	3	1	15	13	2	1	13	9	11	3	12	3	1	15	13	2	1	13	9	11	3	208960000	74675000
-0.327961	-0.151702	-0.0312978	0.107767	0.0883249	0.134904	0.415459	0.0913924	0.399245	0.239075	0.298139		Discard	Discard	28	28	28	32	32	32	122.52	0	177.9	9019800000	3354900000	5664900000	11	16	15	15	15	5	6	13	14	10	15	11	16	15	15	15	5	6	13	14	10	15	274670000	1208100000
0.0062605	0.0398463	0.209063	0.0226137	0.246857	0.341104	-0.363676	-0.523716	0.389553	0.177884	0.51219		Discard	Discard	15	15	15	38.3	38.3	38.3	62.022	0	189.24	3625800000	1654000000	1971900000	7	7	8	7	6	3	3	12	9	9	7	7	7	8	7	6	3	3	12	9	9	7	233600000	318680000
-0.183754	-0.454698	-0.330237	NaN	NaN	NaN	NaN	NaN	-0.181125	-0.122687	-0.00436409		Discard	Discard	7	2	2	13.1	4.4	4.4	51.836	0.00013007	5.4078	1831600000	882750000	948870000	4	1	0	4	4	1	2	6	5	7	0	1	1	0	1	1	0	0	1	1	2	0	164430000	3812400
-0.566967	-0.356773	NaN	-0.734663	-0.716057	-0.73616	-0.499772	-0.45842	0.0702248	0.0812074	0.0646321		Discard	Discard	4	4	4	33.3	33.3	33.3	15.173	0	64.728	7517300000	2959800000	4557500000	4	4	4	3	3	4	4	4	4	4	4	4	4	4	3	3	4	4	4	4	4	4	358270000	391410000
-0.111688	-0.114814	-0.0576933	-0.0614582	0.084858	-0.143322	-0.211194	-0.147942	0.176171	0.175111	0.145326		Discard	Discard	20	20	20	42	42	42	59.975	0	139.02	15536000000	6796300000	8739400000	15	9	10	16	13	15	12	15	11	13	10	15	9	10	16	13	15	12	15	11	13	10	1659000000	707470000
-0.106219	-0.199005	-0.233505	-0.0717607	-0.0887286	-0.173343	0.333416	0.250083	0.116514	0.0195432	0.0840835		Discard	Discard	15	15	15	74.9	74.9	74.9	36.724	0	323.31	33949000000	15419000000	18530000000	11	12	8	11	10	10	9	14	11	13	10	11	12	8	11	10	10	9	14	11	13	10	1157700000	3147000000
NaN	0.619339	0.674451	0.224172	0.249422	0.200272	0.421441	0.149018	NaN	NaN	NaN		Discard	Discard	11	2	2	68.1	19.1	19.1	21.523	0	10.303	12209000000	5223900000	6985100000	7	11	11	9	10	11	11	7	8	8	10	1	2	2	2	2	2	2	0	0	0	1	303170000	2778400000
0.277194	0.24446	1.46315	0.331182	0.421852	0.359693	0.490479	0.334505	NaN	0.220754	NaN		Discard	Discard	16	16	14	33.8	33.8	29.9	63.965	0	93.013	3255900000	1568300000	1687600000	5	7	12	3	2	10	9	0	2	1	10	5	6	10	3	2	8	7	0	2	1	9	182060000	181360000
0.403919	0.209323	0.224385	-1.3163	-0.556671	-0.97308	-0.326068	-0.273636	-0.600538	-0.177747	-0.365918		Discard	Discard	17	17	17	57.4	57.4	57.4	50.399	0	186.03	10334000000	4226300000	6107400000	8	3	2	7	6	4	12	4	4	3	1	8	3	2	7	6	4	12	4	4	3	1	746480000	134110000
0.256096	0.124916	0.230788	0.0583868	-0.208121	0.153731	-0.226179	-0.0176009	NaN	-0.17511	NaN		Discard	Discard	13	11	6	70	59.2	37.1	23.586	0	63.902	2345300000	1143100000	1202200000	8	7	5	9	8	9	11	2	5	3	4	4	4	2	6	6	5	5	0	3	1	2	183010000	104670000
-1.39755	-1.32003	-1.00025	-0.108104	0.0690378	-0.296412	-0.865121	-0.808669	-0.0727809	-0.22161	0.0521439		Discard	Discard	11	11	11	42.3	42.3	42.3	44.753	0	203.53	4293400000	1315400000	2978000000	6	3	3	5	5	6	6	5	4	4	3	6	3	3	5	5	6	6	5	4	4	3	630420000	86710000
NaN	NaN	NaN	NaN	-0.393512	-0.325175	NaN	NaN	NaN	NaN	NaN		Discard	Discard	7	4	4	28.1	19.6	19.6	45.577	0	11.807	145230000	35995000	109240000	3	4	5	3	3	2	3	2	2	2	4	0	2	2	0	0	0	0	0	0	0	2	0	89412000
NaN	NaN	NaN	NaN	NaN	NaN	0.776652	0.425798	NaN	NaN	NaN		Discard	Discard	2	2	2	8.6	8.6	8.6	57.436	0	14.791	265790000	129260000	136530000	1	1	0	1	0	2	2	1	1	0	1	1	1	0	1	0	2	2	1	1	0	1	31672000	44935000
-0.0663987	0.121097	-0.234007	0.254097	0.168908	0.242126	0.0768351	0.0715954	-0.0733401	0.0915305	-0.431409		Discard	Discard	14	11	11	41.4	35.6	35.6	50.98	0	299.85	5814200000	2724700000	3089400000	3	8	8	5	6	6	10	3	6	5	8	2	6	6	4	4	4	7	2	6	4	6	165350000	662730000
-0.0420587	0.408648	0.313291	0.217622	0.125227	0.181661	-0.617093	-0.564263	0.530889	NaN	1.23022		Discard	Discard	13	13	12	35.7	35.7	33.3	72.413	0	45.79	1032900000	439850000	593090000	3	5	4	2	2	10	3	2	0	2	4	3	5	4	2	2	9	3	2	0	2	4	60562000	174760000
NaN	NaN	NaN	NaN	NaN	NaN	NaN	0.283812	0.461791	0.071838	1.48214		Discard	Discard	4	4	4	16.2	16.2	16.2	44.341	0	46.879	719570000	495570000	224010000	0	0	0	0	0	2	2	2	2	4	0	0	0	0	0	0	2	2	2	2	4	0	0	0
-1.12077	-1.11706	-1.02726	0.37797	0.576418	0.358824	0.540941	0.272867	-1.53338	-1.49345	-1.40764		Discard	Discard	14	14	14	65.4	65.4	65.4	37.893	0	323.31	23893000000	10147000000	13746000000	10	4	4	9	9	11	13	8	7	5	3	10	4	4	9	9	11	13	8	7	5	3	1106700000	350510000
0.263811	0.287798	0.321983	-0.636292	-0.506932	-0.734062	-0.03044	-0.00599419	0.160765	0.264812	0.2327		Discard	Discard	9	9	9	17.6	17.6	17.6	54.705	0	24.858	4992600000	2131600000	2861000000	6	2	4	7	6	6	7	4	8	4	3	6	2	4	7	6	6	7	4	8	4	3	400740000	90117000
NaN	NaN	NaN	1.25996	1.18214	1.35013	NaN	NaN	NaN	NaN	NaN		Keep	Discard	19	19	19	33.3	33.3	33.3	89.09	0	278.26	3176700000	1591100000	1585600000	1	13	14	1	0	0	0	0	1	0	13	1	13	14	1	0	0	0	0	1	0	13	26459000	545080000
-0.386249	-0.210393	-0.156792	-0.15131	-0.0423672	-0.00114664	-0.0798604	-0.057207	-0.16312	-0.192821	-0.105816		Discard	Discard	21	21	21	46.9	46.9	46.9	55.096	0	323.31	39258000000	16589000000	22669000000	7	12	10	13	8	12	16	15	15	12	12	7	12	10	13	8	12	16	15	15	12	12	503750000	2695200000
0.150184	NaN	-1.04062	NaN	NaN	NaN	NaN	NaN	NaN	-0.130332	NaN		Discard	Discard	5	5	5	12.7	12.7	12.7	55.852	0	10.96	304910000	106550000	198370000	2	0	0	1	4	0	1	2	2	1	0	2	0	0	1	4	0	1	2	2	1	0	47418000	0
-0.150398	-0.187549	-0.136327	0.0882517	0.0640373	0.0850716	-0.125762	-0.0314849	-0.154032	-0.197118	-0.14319		Discard	Discard	20	20	20	80.7	80.7	80.7	33.232	0	323.31	75177000000	32760000000	42416000000	18	16	16	16	17	18	18	17	17	16	14	18	16	16	16	17	18	18	17	17	16	14	5477500000	4225500000
NaN	NaN	NaN	0.281231	0.39308	0.254503	NaN	NaN	NaN	NaN	NaN		Discard	Discard	25	20	14	57.1	50.6	36.3	61.161	0	111.91	4060600000	1744600000	2316000000	3	22	16	3	2	1	2	1	1	1	19	0	12	8	0	0	0	0	0	0	0	12	0	978630000
NaN	NaN	-1.27417	NaN	NaN	NaN	NaN	-1.02592	-0.682328	-0.370373	-0.494499		Discard	Discard	10	10	10	59.6	59.6	59.6	28.308	0	45.869	3990400000	1475100000	2515400000	0	0	0	1	2	1	3	6	6	6	0	0	0	0	1	2	1	3	6	6	6	0	0	0
NaN	NaN	NaN	NaN	NaN	NaN	0.186199	1.07134	NaN	NaN	NaN		Discard	Discard	4	4	4	17.1	17.1	17.1	27.507	0.00012962	5.2749	210310000	106180000	104140000	0	0	1	0	0	2	4	0	0	0	0	0	0	1	0	0	2	4	0	0	0	0	0	0
-0.233283	-0.195194	-0.491471	0.0777596	0.065399	0.0576628	-0.134409	0.0331587	0.158643	-0.0249557	0.107794		Discard	Discard	15	15	15	45.6	45.6	45.6	35.299	0	209.12	24420000000	10043000000	14377000000	3	12	13	4	7	8	10	8	7	7	13	3	12	13	4	7	8	10	8	7	7	13	389710000	3810800000
-1.61651	-1.86128	NaN	-0.956205	-1.23016	-1.03146	-0.0154094	0.675753	-2.39273	-2.05709	-2.48065		Discard	Keep	6	6	6	19	19	19	56.053	0	57.912	4415900000	997750000	3418100000	2	4	4	3	2	3	3	6	6	6	5	2	4	4	3	2	3	3	6	6	6	5	88454000	470010000
0.113497	-0.0347065	0.0461773	0.352319	0.400265	0.318272	0.375105	0.279885	0.190877	0.0130823	0.0710659		Discard	Discard	31	31	31	30.8	30.8	30.8	140.64	0	137.74	4204200000	1499000000	2705300000	7	8	8	8	8	4	8	13	13	15	3	7	8	8	8	8	4	8	13	13	15	3	123570000	118550000
-0.192044	-0.187549	-0.219756	-0.121704	-0.242984	-0.149841	0.0868524	-0.0229789	0.138252	0.00829359	0.176444		Discard	Discard	35	32	9	58.5	55	18.1	85.182	0	323.31	161460000000	68066000000	93397000000	28	30	26	30	30	32	31	32	32	31	26	7	6	7	8	6	7	7	8	7	7	7	7038200000	7973500000
1.75439	1.34258	1.27566	0.240262	0.503294	0.28083	1.02296	0.858672	0.018386	-0.0470944	0.104008		Discard	Discard	3	3	3	53.7	53.7	53.7	4.7756	0.00012441	3.7047	801370000	440850000	360520000	1	3	2	2	1	2	2	3	3	3	2	1	3	2	2	1	2	2	3	3	3	2	39903000	86075000
1.91429	1.67771	0.821761	NaN	NaN	NaN	NaN	NaN	NaN	NaN	NaN		Keep	Discard	3	3	3	15.4	15.4	15.4	33.914	0	6.306	250310000	157940000	92374000	3	0	0	3	2	0	0	0	0	0	0	3	0	0	3	2	0	0	0	0	0	0	96920000	0
-0.514381	-0.571563	-0.475215	0.938508	0.691937	0.681373	0.295225	0.252047	0.0506065	0.0785129	0.0532932		Discard	Discard	11	11	11	27	27	27	59.544	0	156.84	3289900000	1416300000	1873600000	8	2	4	6	6	9	7	3	9	6	4	8	2	4	6	6	9	7	3	9	6	4	496160000	48103000
0.218327	0.181836	-0.310768	0.100224	-0.899089	-0.89105	-0.20966	-0.272278	-0.0676001	-0.0568703	-0.0784127		Discard	Discard	24	22	20	42.6	39.9	35.4	70.961	0	323.31	16130000000	4827600000	11302000000	9	3	4	9	6	9	15	9	9	8	4	6	2	3	7	4	7	13	8	8	7	3	200140000	1467000000
NaN	0.304567	NaN	0.394871	NaN	2.04038	NaN	NaN	0.291958	0.102909	0.830922		Discard	Discard	5	5	5	31.3	31.3	31.3	24.591	0	100.66	1084600000	618320000	466260000	1	2	2	3	1	1	1	2	1	2	3	1	2	2	3	1	1	1	2	1	2	3	9900600	12536000
0.86443	0.852381	0.745098	NaN	NaN	NaN	0.248719	0.594226	-0.281293	-0.374288	-0.333251		Discard	Discard	12	12	12	54.1	54.1	54.1	28.319	0	318.18	46005000000	22875000000	23130000000	7	0	0	10	9	9	11	9	7	10	0	7	0	0	10	9	9	11	9	7	10	0	3378200000	0
NaN	NaN	NaN	-0.282666	-0.238241	-0.15687	-0.410076	-0.216345	NaN	NaN	NaN		Discard	Discard	13	13	12	35.1	35.1	31.5	57.255	0	209.61	3230500000	1169400000	2061200000	0	8	10	0	0	8	8	1	0	0	8	0	7	9	0	0	7	7	0	0	0	7	0	443200000
-0.309657	-0.282324	-0.282162	-0.114353	-0.163601	-0.097068	0.059919	0.0561254	-0.00503346	-0.279485	-0.224098		Discard	Discard	20	20	17	70.4	70.4	59.5	37.579	0	139	18410000000	7693500000	10716000000	10	13	8	14	9	10	17	8	8	10	15	7	11	7	11	8	8	15	7	7	9	12	828180000	2080700000
NaN	0.144368	NaN	0.127724	0.717659	-0.0123617	0.136897	-0.0895268	NaN	NaN	-0.0101784		Discard	Discard	7	7	7	54.1	54.1	54.1	25.002	0	30.729	1273500000	505690000	767830000	1	5	4	2	0	2	4	1	3	3	4	1	5	4	2	0	2	4	1	3	3	4	26887000	250730000
-0.276543	0.00189324	-0.499329	0.515362	0.781648	0.746313	-0.658974	-0.574585	0.490104	0.475985	0.505111		Discard	Discard	16	16	12	33.1	33.1	27.2	70.968	0	101.43	3923400000	2107000000	1816400000	6	6	6	8	6	10	10	7	11	9	4	5	4	4	6	6	8	8	6	8	5	3	128070000	225160000
0.208523	0.0705006	0.0178694	0.632251	0.621133	0.8319	0.527567	0.440975	-0.235079	-0.277273	-0.177042		Discard	Discard	13	13	13	23.1	23.1	23.1	73.301	0	94.112	7310400000	3789100000	3521300000	9	3	4	9	11	9	11	8	7	5	4	9	3	4	9	11	9	11	8	7	5	4	663690000	120350000
NaN	NaN	NaN	-0.172293	-0.169091	-0.041327	NaN	NaN	NaN	NaN	NaN		Discard	Discard	4	4	4	13.2	13.2	13.2	44.853	0.0001284	4.9184	443270000	196580000	246690000	0	2	3	0	0	0	0	0	0	0	3	0	2	3	0	0	0	0	0	0	0	3	0	136750000
-0.60326	-0.55854	-0.478302	-0.129893	-0.179143	-0.108107	-0.0715249	-0.0886163	0.2564	0.199487	0.199885		Discard	Discard	77	77	77	64.4	64.4	64.4	135.65	0	323.31	130340000000	47975000000	82365000000	37	51	45	45	47	55	44	57	54	56	55	37	51	45	45	47	55	44	57	54	56	55	3063200000	12842000000
0.298334	0.308195	-0.0180547	0.125477	0.0260847	0.115366	-0.265745	0.115196	0.0576735	-0.316338	-0.371133		Discard	Discard	13	10	7	32.6	29	23.2	59.689	0	281.72	10002000000	3848600000	6153800000	7	9	6	10	9	8	8	4	4	2	11	5	5	3	6	6	5	6	2	2	1	6	902290000	492260000
-0.112393	-0.192765	-0.131397	0.849756	0.878777	0.770352	-0.281037	-0.464475	NaN	0.819833	0.772634		Discard	Discard	32	32	26	42.5	42.5	35.6	105.67	0	323.31	20754000000	6260400000	14493000000	24	10	5	23	26	16	15	1	2	2	11	20	9	4	20	23	15	13	1	1	1	9	4219900000	318450000
-0.108161	-0.712344	0.00851237	0.165041	-0.031653	0.194923	-0.0457956	0.0310514	0.070271	0.233086	0.0061834		Discard	Discard	17	13	13	39.3	32.5	32.5	67.585	0	85.391	4197300000	1865300000	2332000000	9	10	6	7	8	14	11	13	14	5	8	6	8	5	5	5	10	8	10	11	4	5	310290000	237870000
0.0840186	0.0222109	-0.0520022	-0.0484338	-0.0823657	0.0301017	0.204316	0.0331587	-0.0737591	-0.238257	-0.091885		Discard	Discard	35	35	35	60.5	60.5	60.5	91.838	0	323.31	65228000000	27110000000	38118000000	22	25	26	27	27	28	28	26	22	23	27	22	25	26	27	27	28	28	26	22	23	27	3657600000	4535900000
0.540326	0.252191	0.169356	-0.17647	0.185585	0.0441359	-0.0922085	-0.124051	0.42243	NaN	0.00502569		Discard	Discard	14	8	0	40.3	26.6	0	45.213	0	8.5943	680280000	283460000	396820000	2	10	8	3	3	3	3	3	2	2	12	0	0	0	0	0	0	0	0	0	0	0	41414000	164340000
NaN	NaN	-0.321803	NaN	NaN	NaN	-0.7985	NaN	NaN	0.296634	0.176512		Discard	Discard	6	1	1	17.4	2.5	2.5	56.688	0	7.4845	204310000	102810000	101500000	5	3	3	5	5	5	5	5	5	6	3	1	0	0	1	1	1	1	1	1	1	0	6123000	0
0.318919	0.298924	0.297397	0.111499	0.0499441	0.0449143	0.165856	0.191877	-0.137289	-0.138073	-0.165843		Discard	Discard	66	66	19	76.5	76.5	24.9	117.85	0	323.31	1454900000000	624510000000	830380000000	55	56	55	55	54	57	50	58	59	58	59	16	16	17	17	17	18	15	17	18	17	17	79151000000	123390000000
0.043142	-0.0707422	0.045713	0.117117	0.415616	0.130796	0.0543202	0.0282995	-0.000734753	-0.0588748	0.00881767		Discard	Discard	11	4	4	70.1	21.4	21.4	17.789	0	165.59	48228000000	21810000000	26419000000	7	10	11	9	8	9	7	6	6	7	10	2	3	4	3	2	2	2	2	2	2	4	2658600000	2674000000
0.519367	-0.0396007	0.109048	-0.554239	-0.859509	NaN	0.550776	0.740437	-0.33554	NaN	NaN		Discard	Discard	14	14	14	35.4	35.4	35.4	58.76	0	43.589	1078300000	502400000	575910000	7	2	2	6	7	4	8	2	0	0	4	7	2	2	6	7	4	8	2	0	0	4	225640000	18118000
-0.465106	-0.185284	-0.529868	NaN	0.537075	NaN	-0.207566	-0.447465	NaN	NaN	NaN		Discard	Discard	18	18	17	27.4	27.4	26.1	96.661	0	25.478	2327000000	1083100000	1243900000	9	3	1	9	13	10	6	1	1	0	1	8	2	0	9	13	9	5	1	0	0	0	529630000	81620000
0.139582	0.031869	-0.296438	NaN	NaN	-0.0307838	NaN	-0.382198	NaN	NaN	NaN		Discard	Discard	7	7	7	30.8	30.8	30.8	30.541	0	50.575	759300000	326090000	433210000	3	1	2	2	3	1	2	1	1	1	1	3	1	2	2	3	1	2	1	1	1	1	125100000	47267000
-0.215029	-0.341726	-0.392548	NaN	NaN	NaN	-0.14751	0.225512	-0.592273	-0.707869	-0.481731		Discard	Discard	29	29	29	57.8	57.8	57.8	78.507	0	211.36	9648900000	3865600000	5783300000	18	0	0	19	14	13	8	10	11	10	0	18	0	0	19	14	13	8	10	11	10	0	842220000	0
0.695442	0.714798	0.887638	NaN	NaN	NaN	NaN	NaN	NaN	NaN	NaN		Discard	Discard	9	1	1	50	7.8	7.8	18.01	0	33.957	3660700000	2072500000	1588200000	4	2	2	3	4	6	5	5	2	3	2	1	0	1	1	1	1	1	1	1	1	1	214720000	0
-0.248906	-0.19502	-0.447511	NaN	NaN	NaN	-0.141409	0.173379	1.33238	NaN	1.26659		Discard	Discard	19	19	14	13.4	13.4	10.9	246.35	0	31.987	738290000	311500000	426790000	5	0	1	3	3	5	5	3	1	4	0	3	0	1	3	2	2	4	1	1	2	0	36383000	0
0.0466389	0.158751	0.247726	-0.469468	-0.395858	-0.17024	0.229569	0.00772781	0.132922	0.0181032	-0.091885		Discard	Discard	2	2	2	14	14	14	16.786	0.00085774	3.2091	531390000	233390000	298000000	1	1	1	1	2	1	2	2	2	1	1	1	1	1	1	2	1	2	2	2	1	1	20572000	51109000
-0.522186	-0.540651	-0.511777	-0.000778129	-0.143162	-0.183054	-0.326847	-0.184289	0.171819	0.103876	0.181102		Discard	Discard	17	17	2	25.6	25.6	2.6	86.359	0	59.845	6364000000	2435000000	3929000000	9	12	8	8	8	10	11	10	10	9	13	0	1	0	0	1	1	1	1	1	1	1	290380000	839590000
NaN	NaN	NaN	0.536275	0.249131	0.291441	-0.339774	0.528148	0.357807	NaN	NaN		Discard	Discard	11	11	6	12.7	12.7	6.4	129.44	0	34.502	557500000	215700000	341800000	1	6	4	0	1	2	2	3	1	0	5	1	4	2	0	0	1	1	1	0	0	4	0	134250000
0.376288	0.480037	0.61141	0.170144	0.139889	0.142896	0.128965	-0.0921034	-0.0661968	-0.115276	-0.136978		Discard	Discard	19	16	16	73	53.7	53.7	31.698	0	323.31	21503000000	10035000000	11468000000	7	13	10	9	8	10	11	11	17	18	14	5	11	9	8	6	9	9	9	15	16	11	425320000	2099600000
NaN	NaN	NaN	-0.00598081	0.150715	0.0583376	NaN	NaN	NaN	NaN	NaN		Discard	Discard	12	8	8	38.7	23.3	23.3	46.103	0	68.898	1873200000	699520000	1173700000	0	9	8	0	0	0	0	0	0	0	11	0	6	5	0	0	0	0	0	0	0	7	0	566520000
-0.430483	-0.0948232	-0.158009	0.646136	0.108869	NaN	0.36411	0.105826	0.27799	0.515044	0.455745		Discard	Discard	19	19	19	29.7	29.7	29.7	96.793	0	124.5	5639100000	2531800000	3107300000	5	3	2	8	6	7	8	13	9	8	3	5	3	2	8	6	7	8	13	9	8	3	296720000	73452000
NaN	NaN	NaN	0.164492	0.224595	-0.240763	NaN	NaN	NaN	NaN	NaN		Discard	Discard	8	8	8	32.3	32.3	32.3	39.686	0	41.259	1089100000	415410000	673740000	0	6	6	0	0	0	0	0	0	0	7	0	6	6	0	0	0	0	0	0	0	7	0	408160000
-0.295651	-0.306534	-0.0270179	0.0580517	-0.0246544	0.0408058	-0.30936	-0.28378	0.487865	0.191445	0.682511		Discard	Discard	16	16	16	30.5	30.5	30.5	69.089	0	38.686	2308800000	850020000	1458700000	7	8	8	5	6	7	2	3	5	2	10	7	8	8	5	6	7	2	3	5	2	10	207100000	284980000
0.0430466	-0.164254	-0.16183	-0.0212541	NaN	-0.0894452	0.0373397	-0.0112512	0.2107	0.286526	0.348125		Discard	Discard	12	12	12	18.6	18.6	18.6	108.2	0	80.646	1752200000	697350000	1054900000	4	1	3	7	4	4	6	5	6	5	3	4	1	3	7	4	4	6	5	6	5	3	97992000	22292000
-0.292933	-0.211425	-0.227481	0.282887	0.275505	0.285178	-0.263992	-0.259053	0.149877	0.117997	0.144664		Discard	Discard	41	41	10	59.3	59.3	16.6	88.885	0	323.31	164400000000	69631000000	94764000000	37	29	26	32	34	31	30	34	33	31	30	9	7	6	7	7	8	7	7	7	7	7	10735000000	13155000000
NaN	NaN	NaN	NaN	NaN	NaN	NaN	NaN	0.209939	0.192803	0.179051		Discard	Discard	19	19	19	85.5	85.5	85.5	12.059	0	241.62	84933000000	46733000000	38201000000	0	0	0	0	0	0	0	15	19	14	0	0	0	0	0	0	0	0	15	19	14	0	0	0
-0.122229	-0.0265851	-0.184425	NaN	NaN	NaN	NaN	-0.0357215	0.176997	-0.182089	-0.0511001		Discard	Discard	8	8	8	25.5	25.5	25.5	51.293	0	30.488	1842800000	943330000	899490000	3	0	0	2	4	2	2	6	2	4	0	3	0	0	2	4	2	2	6	2	4	0	143970000	0
-0.135149	-0.260489	-0.158009	-0.412168	-0.394995	-0.685548	2.64505	3.00334	0.409565	0.397667	0.477927		Discard	Discard	13	13	13	50.4	50.4	50.4	37.078	0	323.31	20330000000	13783000000	6547000000	5	6	5	6	6	12	13	5	6	6	6	5	6	5	6	6	12	13	5	6	6	6	242280000	602050000
0.164162	0.156568	0.13691	0.255163	0.277468	0.243308	0.113968	0.099632	-0.182939	-0.0950461	-0.0539436		Discard	Discard	197	197	0	70.7	70.7	0	226.53	0	323.31	3782100000000	1777800000000	2004300000000	132	175	165	126	132	126	129	134	136	137	182	0	0	0	0	0	0	0	0	0	0	0	133940000000	741640000000
-0.0977185	-0.113548	-0.115462	0.0122477	0.0245474	-0.0107282	-0.569079	-0.511073	-0.106488	-0.117613	-0.0801768		Discard	Discard	55	55	55	72.1	72.1	72.1	69.842	0	323.31	963570000000	384220000000	579350000000	48	46	46	50	49	44	43	44	40	42	48	48	46	46	50	49	44	43	44	40	42	48	76335000000	98526000000
0.228183	0.26579	0.346402	0.432317	0.402128	0.506304	0.716335	0.73864	0.0560781	0.00946237	0.0341398		Discard	Discard	12	6	6	69.8	42.7	42.7	21.429	0	81.397	114690000000	51903000000	62782000000	10	10	10	10	8	12	11	10	10	10	9	5	5	5	5	4	6	6	5	5	5	4	4514700000	3055200000
NaN	NaN	NaN	NaN	NaN	NaN	NaN	-0.588772	0.305231	NaN	NaN		Discard	Discard	8	8	4	52.5	52.5	36.3	22.918	0	31.754	580970000	206990000	373980000	0	0	0	0	0	1	4	2	0	0	1	0	0	0	0	0	0	2	1	0	0	0	0	0
1.08383	0.961521	0.878277	0.563484	0.629192	0.613571	0.475657	0.528895	-0.222534	-0.130605	-0.214992		Discard	Discard	29	29	29	63.3	63.3	63.3	80.31	0	323.31	38452000000	15349000000	23103000000	13	26	24	14	17	23	18	22	24	21	26	13	26	24	14	17	23	18	22	24	21	26	630880000	4797600000
NaN	1.06422	0.758683	-0.254997	NaN	NaN	-0.172542	-0.234784	0.846648	1.03841	0.984336		Discard	Discard	8	8	8	58.9	58.9	58.9	19.737	0	91.584	2441200000	1352000000	1089200000	2	2	2	2	2	8	8	7	4	7	4	2	2	2	2	2	8	8	7	4	7	4	10620000	27834000
-0.375103	-0.43229	-0.459116	0.040422	0.0614317	0.0993073	-0.173684	-0.127168	-0.188625	-0.157044	-0.16612		Discard	Discard	16	16	16	76.9	76.9	76.9	14.149	0	151.52	209470000000	87544000000	121930000000	13	13	12	11	11	12	12	14	10	12	15	13	13	12	11	11	12	12	14	10	12	15	12623000000	17669000000
NaN	NaN	NaN	0.733668	1.21763	0.603428	NaN	NaN	NaN	NaN	NaN		Discard	Discard	3	2	2	17.8	8.9	8.9	25.027	0.00049383	3.4387	202360000	100160000	102200000	1	3	3	2	1	1	1	1	1	1	2	0	2	2	1	0	0	0	0	0	0	1	0	85267000
NaN	NaN	NaN	NaN	NaN	NaN	NaN	NaN	0.791641	NaN	0.567062		Discard	Discard	5	4	4	16.2	14.3	14.3	39.807	0.00012519	3.9102	234210000	134420000	99788000	0	0	1	0	0	0	0	2	1	2	1	0	0	0	0	0	0	0	2	1	2	0	0	0
0.0640287	-0.128685	-0.0154324	-0.087445	-0.154568	-0.161503	-0.0109991	-0.0317992	-0.096211	-0.156109	-0.114744		Discard	Discard	22	22	16	51.7	51.7	34.4	71.463	0	323.31	30123000000	11874000000	18250000000	13	18	18	17	17	18	15	18	20	18	21	12	14	14	14	14	14	13	15	16	14	16	1164900000	2664000000
0.00982067	0.00705999	-0.00452987	0.223082	0.231839	0.17255	-0.357702	-0.390561	-0.0142038	0.0485604	0.00528117		Discard	Discard	16	16	16	39.7	39.7	39.7	46.649	0	323.31	22616000000	8583200000	14033000000	7	10	8	10	9	6	12	10	12	10	10	7	10	8	10	9	6	12	10	12	10	10	225400000	1911300000
0.441382	0.449469	0.448984	0.0223969	-0.0400932	-0.18474	-0.00910536	0.0279762	0.149035	0.0880056	0.238248		Discard	Discard	14	14	14	56.3	56.3	56.3	29.717	0	291.55	68931000000	30442000000	38489000000	7	14	11	8	8	9	12	10	10	10	12	7	14	11	8	8	9	12	10	10	10	12	836140000	13729000000
0.192909	0.169129	0.310196	-0.239428	-0.176084	-0.267803	-0.0369722	0.0147703	0.0980999	0.0852178	0.193471		Discard	Discard	23	23	10	54.1	54.1	18.2	45.098	0	323.31	35829000000	16480000000	19350000000	17	13	15	15	14	11	17	15	13	13	15	7	5	7	6	7	5	8	5	5	6	6	3208900000	2278600000
-0.232622	-0.277345	-0.232001	0.184529	0.210903	0.130856	0.324	0.310566	0.0120542	0.00362747	-0.014605		Discard	Discard	69	69	69	72.7	72.7	72.7	120.84	0	323.31	484230000000	222020000000	262210000000	60	54	54	58	55	60	56	65	63	64	60	60	54	54	58	55	60	56	65	63	64	60	20887000000	29789000000
0.691689	0.637473	0.483718	-0.101899	-0.0508924	-0.0833733	1.00699	1.1067	0.372579	0.515563	0.531669		Discard	Discard	33	33	33	67	67	67	63.541	0	323.31	59875000000	30807000000	29068000000	17	19	22	18	21	17	21	27	32	27	21	17	19	22	18	21	17	21	27	32	27	21	3294100000	2103600000
NaN	NaN	NaN	0.0833364	-0.110935	0.0998897	-0.380965	-0.395232	0.0871795	0.105583	-0.104515		Discard	Discard	4	4	4	43.1	43.1	43.1	12.826	0	40.717	1441000000	588200000	852790000	2	3	4	3	1	2	2	3	2	2	4	2	3	4	3	1	2	2	3	2	2	4	58409000	99378000
-0.412554	-0.553939	-0.257413	0.247827	0.294253	0.226969	-0.394217	-0.37698	-0.528173	-0.45837	-0.462715		Discard	Discard	9	9	9	70	70	70	12.405	0	286.25	14457000000	6026700000	8430300000	6	7	5	5	4	7	7	7	7	6	8	6	7	5	5	4	7	7	7	7	6	8	1035100000	1142800000
0.0523472	0.0593865	0.0636648	0.26077	0.275153	0.188707	-0.0733474	-0.0371313	0.111627	0.0971353	0.157309		Discard	Discard	12	12	5	75	75	29.2	23.482	0	323.31	138790000000	61424000000	77362000000	10	11	10	11	10	10	11	10	11	10	11	4	5	4	5	4	4	4	4	5	5	5	5700300000	18556000000
NaN	NaN	NaN	NaN	-0.184397	0.238822	NaN	NaN	NaN	NaN	NaN		Discard	Discard	6	6	6	9.8	9.8	9.8	107.41	0	31.956	891390000	358880000	532520000	0	2	1	1	0	0	0	0	1	1	0	0	2	1	1	0	0	0	0	1	1	0	0	371340000
-0.0338138	-0.0530888	-0.0640981	0.132706	0.261971	0.177936	0.0944443	-0.0185512	-0.13996	-0.0831364	0.0035688		Discard	Discard	9	9	9	54	54	54	14.257	0	200.09	328380000000	143670000000	184710000000	6	9	8	8	8	7	7	7	7	8	9	6	9	8	8	8	7	7	7	7	8	9	18668000000	22489000000
NaN	NaN	NaN	0.258828	0.341126	0.297009	NaN	NaN	NaN	NaN	NaN		Discard	Discard	26	26	24	56.9	56.9	52.7	64.244	0	171.51	17293000000	7264400000	10028000000	0	25	22	0	1	0	0	0	0	0	24	0	23	20	0	1	0	0	0	0	0	22	0	6160100000
NaN	1.04321	NaN	1.09717	1.28422	0.834661	0.313864	0.0131671	-0.278629	NaN	NaN		Discard	Discard	5	3	3	38.6	26.8	26.8	17.494	0	46.055	721590000	405080000	316520000	4	3	4	3	2	3	4	3	2	2	5	2	2	2	2	1	2	2	2	1	1	3	57955000	79090000
-0.480806	-0.818101	-0.521131	0.191486	0.603252	0.28733	-0.167968	-0.230333	0.255283	0.213266	-0.383191		Discard	Discard	11	11	11	22.4	22.4	22.4	80.474	0	83.788	2571000000	1030900000	1540100000	6	5	7	7	3	3	3	4	7	8	8	6	5	7	7	3	3	3	4	7	8	8	211210000	172940000
-0.385183	-0.405581	-0.359695	-0.430859	-0.34806	-0.510703	-0.409213	-0.444654	0.0102883	0.117451	0.190207		Discard	Discard	15	15	15	88.1	88.1	88.1	20.747	0	206.58	12929000000	5098600000	7830900000	7	10	11	10	11	13	12	9	6	9	10	7	10	11	10	11	13	12	9	6	9	10	499080000	440610000
0.0378804	-0.365682	0.147622	-0.408598	-0.501277	-0.568562	0.269168	0.468371	-0.68361	-0.655183	-0.784114		Discard	Discard	6	6	6	47.2	47.2	47.2	11.731	0	17.073	6079200000	2472200000	3607000000	5	4	3	3	2	4	4	5	5	4	3	5	4	3	3	2	4	4	5	5	4	3	423430000	336940000
0.883006	NaN	NaN	-0.12325	-0.183561	-0.13282	0.0081682	-0.384863	-0.160492	-0.0131742	0.013965		Discard	Discard	15	15	15	42	42	42	51.949	0	130.45	3137100000	1056700000	2080300000	2	4	4	3	1	4	3	3	4	6	3	2	4	4	3	1	4	3	3	4	6	3	95387000	183060000
0.54918	0.275564	0.209083	NaN	NaN	NaN	-0.216899	-0.216064	-0.525929	-0.526898	-0.231158		Discard	Discard	23	23	23	47.9	47.9	47.9	57.522	0	210.61	10146000000	4054800000	6090800000	2	0	0	9	9	3	9	8	11	7	1	2	0	0	9	9	3	9	8	11	7	1	44791000	0
NaN	NaN	NaN	NaN	-0.882648	NaN	NaN	0.133131	0.929177	1.2805	1.13104		Discard	Discard	6	5	5	22	18.6	18.6	26.736	0	20.081	1836800000	883310000	953470000	0	2	1	2	0	1	4	3	4	4	2	0	2	1	1	0	0	3	2	4	3	2	0	74354000
0.457574	0.445938	0.705822	NaN	-0.179677	-0.142844	NaN	-0.347014	NaN	0.400991	0.453124		Discard	Discard	4	4	1	23.6	23.6	5.8	21.508	0	8.5786	1224800000	504640000	720190000	3	2	2	4	3	1	3	2	2	3	1	1	0	0	1	1	0	1	1	1	1	0	93857000	70692000
0.666583	0.533766	0.613591	0.0466018	0.0483759	0.0398085	-0.752948	NaN	0.44837	0.311598	0.345976		Discard	Discard	21	21	21	68.2	68.2	68.2	41.92	0	323.31	65384000000	27135000000	38250000000	12	19	17	10	9	4	1	8	8	9	18	12	19	17	10	9	4	1	8	8	9	18	1949400000	18060000000
-0.331726	-0.381174	-0.132807	-0.0546192	NaN	NaN	-0.28956	-0.378382	-0.699719	-0.201142	0.211757		Discard	Discard	16	16	16	39.9	39.9	39.9	80.654	0	85.503	1782900000	811830000	971040000	9	0	1	12	11	5	2	2	3	2	3	9	0	1	12	11	5	2	2	3	2	3	401010000	0
0.0414436	-0.147618	-0.148423	-0.214361	0.0961042	NaN	0.0458471	-0.40854	-0.210007	0.503355	-0.0306951		Discard	Discard	5	5	5	23.7	23.7	23.7	30.785	0	61.465	3762500000	1661300000	2101200000	4	2	2	5	2	3	4	4	3	2	4	4	2	2	5	2	3	4	4	3	2	4	374220000	90596000
NaN	NaN	NaN	-0.451409	-0.646933	-0.390255	NaN	NaN	NaN	NaN	NaN		Discard	Discard	4	4	2	30.4	30.4	16.8	13.938	0	65.698	4214200000	1377700000	2836500000	0	2	2	0	0	0	0	1	1	1	4	0	0	0	0	0	0	0	1	1	1	2	0	200340000
0.713339	0.0514525	NaN	0.231906	0.218387	0.216195	NaN	NaN	NaN	NaN	NaN		Discard	Discard	7	4	4	33	19.7	19.7	22.619	0	25.051	2228800000	918130000	1310700000	4	7	6	4	3	2	3	2	2	1	6	2	4	4	2	1	0	0	0	0	0	4	83527000	678020000
NaN	NaN	NaN	-1.13617	NaN	-1.0267	NaN	1.15281	NaN	NaN	NaN		Discard	Discard	4	4	4	29.6	29.6	29.6	23.132	0	105.61	296960000	86605000	210360000	1	2	2	1	1	1	2	1	1	1	3	1	2	2	1	1	1	2	1	1	1	3	7304700	45544000
NaN	NaN	-0.304824	0.333991	0.395141	0.837493	NaN	NaN	-0.0354014	-0.25409	0.00546166		Discard	Discard	22	22	22	22	22	22	154.37	0	77.969	1202200000	625100000	577140000	1	4	4	0	2	1	0	14	14	10	5	1	4	4	0	2	1	0	14	14	10	5	1717300	64795000
NaN	NaN	NaN	-0.344373	-0.234199	-0.471689	NaN	NaN	NaN	NaN	NaN		Discard	Discard	14	14	14	39.9	39.9	39.9	51.002	0	108.64	3170000000	976400000	2193600000	0	11	11	0	0	0	0	0	0	0	11	0	11	11	0	0	0	0	0	0	0	11	0	1209400000
NaN	NaN	NaN	0.403301	0.541087	0.423567	1.14186	1.19777	NaN	NaN	2.11247		Discard	Discard	20	20	20	25.2	25.2	25.2	133.97	0	130.68	2439900000	1202800000	1237000000	0	14	16	0	1	7	9	2	2	3	15	0	14	16	0	1	7	9	2	2	3	15	0	669410000
0.307016	0.409325	0.278112	-0.0774685	-0.0858032	-0.0488791	NaN	NaN	NaN	NaN	NaN		Discard	Discard	14	6	6	42.9	18.1	18.1	42.111	0	99.662	2449600000	1009300000	1440300000	5	13	9	7	7	1	2	0	0	0	10	3	6	5	4	4	0	0	0	0	0	5	163480000	1012500000
NaN	NaN	NaN	NaN	NaN	NaN	NaN	NaN	0.712287	0.694022	0.628629		Discard	Discard	20	19	19	44.3	43	43	72.019	0	90.732	4510300000	2816400000	1693900000	0	0	0	0	0	0	0	15	17	16	0	0	0	0	0	0	0	0	15	16	15	0	0	0
NaN	NaN	NaN	NaN	NaN	NaN	0.514263	0.841956	0.224622	0.432494	0.192291		Discard	Discard	15	15	15	31.6	31.6	31.6	79.4	0	287.35	2183800000	927080000	1256700000	0	0	0	0	0	8	5	11	9	8	0	0	0	0	0	0	8	5	11	9	8	0	0	0
0.07977	-0.00316348	0.118397	NaN	NaN	NaN	NaN	NaN	NaN	NaN	NaN		Discard	Discard	15	14	13	26.3	24.8	23.4	86.178	0	238.34	2318000000	1077400000	1240600000	14	2	2	13	13	1	1	1	1	0	1	12	1	1	11	11	0	0	0	0	0	0	778800000	19531000
NaN	0.413103	-0.0359391	0.275072	-0.267074	-0.185582	NaN	NaN	NaN	NaN	NaN		Discard	Discard	10	10	10	20.9	20.9	20.9	67.586	0	26.715	781370000	258620000	522750000	3	5	5	1	2	1	0	0	3	1	3	3	5	5	1	2	1	0	0	3	1	3	13600000	144540000
-0.0877528	-0.174097	-0.166336	0.260704	0.187067	0.193297	0.0657965	0.00820692	-0.0539291	-0.0466327	-0.0738457		Discard	Discard	15	15	15	66.9	66.9	66.9	19.586	0	143.38	321850000000	139500000000	182350000000	9	10	9	10	8	9	10	9	11	11	10	9	10	9	10	8	9	10	9	11	11	10	14689000000	34950000000
-0.185618	-0.238912	-0.0688421	0.00720507	-0.0721523	0.0146032	0.274899	0.127538	0.124487	0.203973	0.217173		Discard	Discard	15	15	15	41	41	41	50.052	0	162.96	10510000000	4393400000	6116200000	11	10	6	13	13	10	10	12	13	8	8	11	10	6	13	13	10	10	12	13	8	8	973440000	345880000
NaN	NaN	NaN	NaN	NaN	NaN	0.272004	-0.0471218	NaN	NaN	NaN		Discard	Discard	6	6	6	45.1	45.1	45.1	18.41	0.00012878	5.0342	580170000	302400000	277770000	0	0	1	1	0	3	4	1	0	0	1	0	0	1	1	0	3	4	1	0	0	1	0	0
NaN	0.102046	0.2775	-0.0239417	-0.0406185	-0.108273	NaN	NaN	NaN	NaN	NaN		Discard	Discard	7	7	7	29.1	29.1	29.1	37.53	0	86.625	5910800000	2217400000	3693400000	2	7	5	2	3	0	0	0	2	0	6	2	7	5	2	3	0	0	0	2	0	6	131840000	2362300000
0.424299	0.280166	0.534326	-0.0139619	0.171609	-0.0315849	0.719412	0.499399	0.303714	0.0141932	0.414702		Discard	Discard	19	19	3	52	52	6.3	52.743	0	323.31	19038000000	7654100000	11384000000	8	12	11	7	9	5	9	9	7	6	14	2	2	2	1	2	2	1	1	2	1	2	664440000	2985400000
0.352612	0.0738763	0.571616	-0.0947393	0.085897	0.424944	0.531991	0.615283	-0.288292	-0.322311	-0.339693		Discard	Discard	9	9	9	41.9	41.9	41.9	36.187	0	94.963	13787000000	6447600000	7339500000	6	8	8	3	4	3	2	6	7	7	8	6	8	8	3	4	3	2	6	7	7	8	254660000	1972400000
NaN	NaN	NaN	NaN	NaN	NaN	NaN	NaN	0.463323	NaN	-0.0173498		Discard	Discard	7	7	7	36.1	36.1	36.1	29.484	0	21.716	643320000	267290000	376030000	0	2	1	3	1	1	1	6	1	3	1	0	2	1	3	1	1	1	6	1	3	1	0	9046000
NaN	NaN	NaN	0.0890538	0.140759	0.034063	NaN	NaN	NaN	NaN	NaN		Discard	Discard	5	5	5	27.1	27.1	27.1	29.6	0	12.157	1343100000	491720000	851390000	1	4	4	0	1	1	1	0	0	0	4	1	4	4	0	1	1	1	0	0	0	4	10878000	373530000
0.0275334	-0.00584382	-0.1554	0.59567	0.629719	0.595842	-0.115887	-0.183286	-0.757904	-0.682835	-0.75589		Discard	Discard	28	28	28	58.4	58.4	58.4	57.518	0	323.31	189650000000	84529000000	105120000000	16	23	20	17	18	18	16	24	23	22	26	16	23	20	17	18	18	16	24	23	22	26	2717000000	28403000000
0.769903	0.851284	0.757969	NaN	NaN	NaN	NaN	NaN	NaN	NaN	NaN		Discard	Discard	8	7	7	15.4	13.9	13.9	81.377	0	47.209	196050000	107040000	89013000	5	1	0	5	4	0	0	0	0	0	0	4	1	0	4	3	0	0	0	0	0	0	83525000	7747000
NaN	NaN	NaN	-0.10637	-0.131787	-0.140687	NaN	NaN	NaN	-1.15442	-1.61386		Discard	Discard	16	14	2	46.5	41.7	7	42.766	0	82.867	6517100000	2484000000	4033200000	0	15	11	0	0	0	3	2	4	5	15	0	2	2	0	0	0	0	0	0	1	2	0	2408400000
0.175927	0.118402	0.209307	NaN	NaN	NaN	-0.44701	-0.336859	-0.393763	-0.464216	-0.419264		Discard	Discard	6	6	6	51.5	51.5	51.5	26.296	0	195.38	9888100000	4434300000	5453700000	3	1	1	5	5	3	4	2	3	4	1	3	1	1	5	5	3	4	2	3	4	1	683360000	23657000
0.456408	0.344214	0.338706	0.339754	0.34799	0.348746	-0.254248	-0.302953	-0.0189415	-0.0428616	-0.126045		Discard	Discard	14	14	7	77.4	77.4	44.1	20.598	0	179.57	36650000000	16745000000	19905000000	9	12	13	9	9	8	8	9	9	8	11	3	6	6	3	3	3	3	4	3	2	5	1398200000	3106600000
NaN	NaN	NaN	NaN	NaN	NaN	NaN	NaN	-0.199036	-0.326833	-0.225833		Discard	Discard	9	9	9	18.6	18.6	18.6	73.767	0	116.72	915330000	456750000	458590000	0	0	0	0	0	0	0	4	8	5	0	0	0	0	0	0	0	0	4	8	5	0	0	0
NaN	NaN	NaN	NaN	-1.16485	-1.05453	-0.164958	0.0271678	-0.270974	NaN	-0.227299		Discard	Discard	4	4	4	25.8	25.8	25.8	24.152	0.00013053	5.5558	582640000	168180000	414460000	0	3	3	0	0	3	2	2	1	2	1	0	3	3	0	0	3	2	2	1	2	1	0	79551000
-0.633001	-0.678101	-0.685886	-0.234113	-0.316276	-0.398175	-0.150552	-0.12939	0.0636912	0.299533	0.172965		Discard	Discard	24	24	24	61.7	61.7	61.7	57.002	0	311.8	10263000000	4241700000	6021300000	9	9	9	7	6	17	17	14	15	12	11	9	9	9	7	6	17	17	14	15	12	11	354740000	563800000
0.105151	-0.0997492	-0.0143075	-0.61788	-0.50022	-0.583435	-0.206168	-0.0449415	-0.116557	0.0259857	-0.125047		Discard	Discard	6	6	6	45.8	45.8	45.8	15.996	0	323.31	13346000000	5538700000	7807200000	5	5	6	6	2	6	5	6	6	6	6	5	5	6	6	2	6	5	6	6	6	6	425210000	391940000
0.251995	0.305505	0.243912	0.585746	0.621801	0.476173	-0.0453323	0.204957	-0.434253	-0.5091	-0.425465		Discard	Discard	21	21	6	57.5	57.5	25.2	44.875	0	323.31	77426000000	37612000000	39814000000	13	18	17	17	15	15	16	14	12	15	18	4	5	5	4	5	4	4	4	4	5	5	3672000000	9448600000
NaN	NaN	NaN	-0.346667	0.172342	0.300934	NaN	NaN	NaN	NaN	NaN		Discard	Discard	5	5	5	16.4	16.4	16.4	45.407	0	23.392	546810000	251300000	295510000	0	4	2	1	0	0	0	0	0	0	3	0	4	2	1	0	0	0	0	0	0	3	0	225760000
-0.485866	-0.629586	-0.299022	0.142493	-0.0208246	NaN	0.283432	0.0178207	0.366701	0.547683	0.465307		Discard	Discard	46	46	46	41.4	41.4	41.4	164.13	0	180.11	10438000000	3911300000	6527100000	19	2	1	10	23	10	15	31	21	33	3	19	2	1	10	23	10	15	31	21	33	3	398470000	572930000
-0.210688	-0.197447	-0.133511	0.233133	0.243427	0.230291	0.00100915	0.0355937	-0.0930446	-0.115276	-0.0836989		Discard	Discard	14	14	14	64.7	64.7	64.7	15.616	0	92.076	208410000000	90921000000	117490000000	7	10	12	11	11	10	9	10	8	10	10	7	10	12	11	11	10	9	10	8	10	10	9495200000	18116000000
-0.460429	-0.0977438	0.173594	-0.0208053	0.294377	0.428623	-0.320995	-0.0513184	0.0137488	-0.0209217	0.0910507		Discard	Discard	30	27	26	39.1	36.4	35.7	112.96	0	323.31	7776000000	3015900000	4760100000	6	12	11	5	4	10	5	20	19	18	15	5	11	10	4	3	9	4	18	16	15	14	138260000	404340000
0.406049	0.386133	0.0980062	NaN	-0.345341	-0.489964	0.134023	-0.412411	-0.112076	-0.282306	-0.220088		Discard	Discard	4	4	4	17.9	17.9	17.9	34.838	0	10.082	1678800000	619720000	1059100000	3	2	2	3	3	2	3	3	3	3	1	3	2	2	3	3	2	3	3	3	3	1	73756000	71746000
NaN	NaN	NaN	NaN	0.235184	NaN	-0.280503	NaN	NaN	NaN	-0.0913018		Discard	Discard	6	6	6	18.8	18.8	18.8	43.174	0	8.9342	1034800000	428140000	606680000	0	2	1	0	0	2	1	0	1	3	1	0	2	1	0	0	2	1	0	1	3	1	0	43228000
NaN	NaN	NaN	-0.0178394	NaN	0.267627	NaN	NaN	NaN	-0.374518	-0.406902		Discard	Discard	9	9	9	16.2	16.2	16.2	88.869	0	111.08	633660000	316580000	317080000	1	3	4	2	0	0	2	1	4	2	7	1	3	4	2	0	0	2	1	4	2	7	10503000	17631000
NaN	NaN	-0.455553	NaN	NaN	NaN	NaN	NaN	NaN	0.471353	NaN		Discard	Discard	8	8	8	26.5	26.5	26.5	50.545	0	36.46	784580000	216890000	567700000	1	0	1	2	2	0	1	0	2	1	0	1	0	1	2	2	0	1	0	2	1	0	44723000	0
-1.23283	-0.596644	-0.5841	NaN	NaN	NaN	NaN	NaN	0.0948664	NaN	-0.1533		Discard	Discard	7	7	7	17.6	17.6	17.6	56.194	0	12.321	581220000	223900000	357320000	2	0	0	3	4	1	1	3	3	3	0	2	0	0	3	4	1	1	3	3	3	0	66934000	0
0.157657	0.0217549	-0.152089	0.384769	0.334556	0.298082	-0.130018	-0.0693819	-0.26144	-0.447154	-0.42383		Discard	Discard	10	7	7	69.8	54.9	54.9	23.658	0	323.31	24651000000	10489000000	14162000000	9	10	8	9	7	6	9	6	8	8	10	6	7	5	6	4	3	6	3	5	6	7	990300000	4873000000
NaN	NaN	1.44525	NaN	NaN	NaN	0.762825	1.01316	0.0690598	0.0460193	0.141177		Discard	Discard	6	1	1	56.3	11.9	11.9	16.928	0	22.757	2125000000	953410000	1171500000	5	4	3	6	5	6	6	5	6	6	3	1	1	1	1	1	1	1	1	1	1	1	47710000	63860000
NaN	NaN	NaN	-0.0754275	0.0603006	-0.0612278	NaN	-0.0150639	0.28202	0.269151	0.243304		Discard	Discard	18	17	17	24.4	22.8	22.8	84.138	0	217.16	11060000000	4303900000	6755800000	2	15	15	2	1	2	3	3	3	4	17	1	14	14	1	0	1	2	2	2	3	16	48689000	3627200000
-0.833414	-0.615557	-1.59163	0.0816265	0	0.442351	-0.152576	-0.0174424	0.296746	0.160386	NaN		Discard	Discard	12	11	11	27	23.7	23.7	60.491	0	53.769	2831900000	1302500000	1529400000	2	5	6	2	3	5	7	8	4	1	7	2	4	5	2	3	4	6	7	4	1	6	103970000	107400000
0.192165	0.34537	0.204538	0.0701761	-0.060463	0.252581	0.37369	0.441808	0.106664	0.0605355	0.157259		Discard	Discard	24	24	24	44.8	44.8	44.8	76.21	0	139.45	6792600000	3077300000	3715300000	6	8	7	8	7	7	7	11	11	11	8	6	8	7	8	7	7	7	11	11	11	8	147690000	461580000
0.182249	0.385174	0.213843	-0.945117	-0.883907	-0.73424	0.0282615	0.0228101	0.131961	0.0483077	0.0517558		Discard	Discard	19	19	19	64.9	64.9	64.9	44.292	0	323.31	31062000000	14587000000	16475000000	14	6	5	17	15	6	8	8	8	8	6	14	6	5	17	15	6	8	8	8	8	6	4079300000	161180000
0.49881	0.285159	NaN	NaN	0.39824	NaN	NaN	NaN	NaN	0.0191406	0.167761		Discard	Discard	2	2	2	48.2	48.2	48.2	8.8131	0	75.271	1946300000	875030000	1071300000	2	1	1	1	0	1	0	1	2	1	1	2	1	1	1	0	1	0	1	2	1	1	222130000	119810000
NaN	NaN	NaN	NaN	NaN	0.443905	NaN	NaN	0.685533	0.819939	0.622616		Discard	Discard	5	5	5	10.5	10.5	10.5	70.057	0	11.195	966640000	524660000	441980000	0	0	1	0	0	1	0	5	3	4	0	0	0	1	0	0	1	0	5	3	4	0	0	0
-0.171848	-0.16883	NaN	NaN	0.930963	NaN	NaN	NaN	NaN	NaN	NaN		Discard	Discard	7	7	7	8	8	8	131.82	0	7.3543	454600000	198200000	256400000	4	2	0	3	1	0	0	0	1	0	0	4	2	0	3	1	0	0	0	1	0	0	117370000	88718000
-0.185788	-0.101388	-0.221438	0.00239689	-0.0350903	-0.0955647	0.0378324	0.235924	-0.0726411	-0.0997825	0.0110645		Discard	Discard	23	23	23	77.2	77.2	77.2	29.404	0	323.31	673100000000	298190000000	374910000000	19	20	18	22	22	18	21	19	22	21	21	19	20	18	22	22	18	21	19	22	21	21	40682000000	62895000000
NaN	NaN	NaN	1.12951	NaN	1.05603	NaN	NaN	NaN	NaN	NaN		Keep	Discard	6	6	6	15	15	15	66.615	0.00013065	5.601	128640000	70410000	58226000	2	1	3	1	0	0	0	0	0	0	2	2	1	3	1	0	0	0	0	0	0	2	11426000	0
1.06001	0.722573	0.749278	-0.14337	-0.218089	-0.437957	0.67276	0.595117	0.0564426	0.0377005	-0.0016264		Discard	Discard	7	7	1	49.8	49.8	7.5	22.255	0	165.69	17764000000	8448900000	9315400000	5	4	3	6	5	7	6	5	6	6	4	0	0	0	0	0	1	0	0	0	0	1	654940000	481810000
NaN	NaN	NaN	0.600539	0.475671	0.539423	2.10052	1.89633	NaN	NaN	NaN		Keep	Discard	17	13	13	28.6	24	24	80.826	0	129.99	1730400000	806910000	923480000	1	10	15	0	4	4	4	2	4	3	12	0	8	11	0	0	2	2	0	0	0	9	0	630060000
0.0626008	-0.13746	-0.122915	0.229249	0.223105	0.265577	-0.0680267	0.0107652	0.0565338	0.000703509	0.0396391		Discard	Discard	21	21	18	57.8	57.8	48.5	24.146	0	127.76	212670000000	91739000000	120930000000	14	14	14	18	13	14	15	15	13	15	14	12	12	12	16	11	12	13	13	11	13	12	10792000000	21022000000
NaN	NaN	NaN	0.204527	0.249674	0.136584	NaN	NaN	NaN	NaN	NaN		Discard	Discard	2	2	2	11.4	11.4	11.4	15.603	0	40.372	1213800000	523940000	689830000	1	1	2	0	0	0	1	1	1	0	2	1	1	2	0	0	0	1	1	1	0	2	27465000	245020000
-0.670149	0.784338	NaN	NaN	NaN	NaN	-0.302655	-0.0910429	1.40961	0.723065	0.32522		Discard	Discard	6	6	6	81.8	81.8	81.8	8.8349	0	12.43	262190000	132460000	129730000	3	1	1	2	1	3	2	2	4	3	2	3	1	1	2	1	3	2	2	4	3	2	44676000	2802200
0.554287	0.565904	0.57107	-0.396193	-0.174781	NaN	0.050054	0.144029	-0.179438	-0.0562972	-0.117613		Discard	Discard	16	16	16	56.9	56.9	56.9	48.842	0	323.31	14756000000	7458300000	7297800000	13	5	3	13	13	8	14	12	10	12	5	13	5	3	13	13	8	14	12	10	12	5	1727300000	145160000
0.0274388	NaN	NaN	0.374591	0.433417	0.592155	0.0420179	0.255703	NaN	NaN	NaN		Discard	Discard	6	6	6	8.3	8.3	8.3	76.328	0	5.9229	669070000	329790000	339280000	2	6	3	0	0	2	3	1	0	0	4	2	6	3	0	0	2	3	1	0	0	4	11815000	137550000
NaN	NaN	NaN	0.12406	0.00809069	0.00746777	NaN	NaN	0.351822	0.0711962	0.201845		Discard	Discard	27	24	15	39.2	37.1	23	103.96	0	270.07	4936800000	1641500000	3295300000	3	14	16	3	4	2	1	8	9	9	17	0	6	6	0	0	0	0	5	5	5	8	0	536950000
0.406281	0.353327	0.281365	-0.189128	-0.181202	-0.176204	NaN	NaN	0.178882	0.178471	0.263973		Discard	Discard	3	2	2	63.8	63.8	63.8	4.6724	0	271.1	6206400000	2570600000	3635800000	3	3	3	3	3	0	0	3	3	3	3	2	2	2	2	2	0	0	2	2	2	2	290540000	957780000
0.344188	NaN	NaN	NaN	NaN	0.070663	-0.144317	0.179575	0.637279	0.534286	0.655073		Discard	Discard	6	6	6	43.5	43.5	43.5	17.465	0	7.0462	1214800000	531710000	683100000	2	1	2	1	1	2	2	2	2	2	1	2	1	2	1	1	2	2	2	2	2	1	36459000	56221000
-0.445589	-0.382591	-0.309966	-0.288431	-0.403356	-0.232173	-0.0061022	0.0386831	0.0806765	0.0329408	0.108197		Discard	Discard	66	66	66	63.1	63.1	63.1	133.94	0	323.31	41982000000	15176000000	26806000000	35	28	22	40	38	38	29	42	41	43	29	35	28	22	40	38	38	29	42	41	43	29	1478300000	2284000000
0.278665	-0.10902	0.207743	NaN	0.0842811	0.107837	-0.397575	NaN	-0.0959359	-0.905953	NaN		Discard	Discard	8	8	8	13.4	13.4	13.4	83.003	0	15.309	5746300000	2451400000	3294900000	1	1	1	2	1	3	0	6	2	0	0	1	1	1	2	1	3	0	6	2	0	0	113580000	596100000
-0.0635089	0.155527	0.174252	NaN	NaN	NaN	0.380957	-0.122267	0.268448	NaN	0.438183		Discard	Discard	14	13	13	23.7	22.5	22.5	92.153	0	79.97	3357500000	1303900000	2053600000	10	1	2	7	8	5	8	2	3	4	2	10	0	1	7	8	5	8	2	2	4	2	487850000	0
0.00102635	-0.0827284	-0.0672013	0.0119251	0.138669	0.115721	-0.240479	-0.126723	-0.523681	-0.65471	-0.574522		Discard	Discard	17	17	15	62	62	54.5	43.066	0	323.31	54227000000	21779000000	32448000000	13	11	12	10	9	11	13	14	13	12	13	12	9	11	9	8	10	11	12	11	10	12	3018700000	3597000000
-0.207845	0.463245	-0.652025	0.0223969	-0.144269	0.331528	-0.914635	NaN	0.0600166	0.28036	-0.000635332		Discard	Discard	10	10	10	12.8	12.8	12.8	97.539	0	21.251	3516700000	1639800000	1877000000	6	4	3	5	3	4	3	9	7	7	4	6	4	3	5	3	4	3	9	7	7	4	141430000	197170000
NaN	NaN	NaN	NaN	NaN	NaN	0.0486291	NaN	-0.364146	NaN	NaN		Discard	Discard	9	7	7	32.5	26.5	26.5	37.389	0	22.532	1537700000	589220000	948510000	1	1	1	2	1	2	4	2	3	2	2	1	1	0	1	1	1	2	1	1	1	2	56554000	50604000
-0.337047	-0.360915	-0.266793	-0.0267118	-0.0376387	-0.0373528	-0.103272	0.073207	0.325833	0.252467	0.218061		Discard	Discard	23	23	1	46.2	46.2	2.2	60.572	0	323.31	21269000000	7681500000	13588000000	12	13	12	13	12	13	15	16	18	15	12	0	0	0	0	0	0	0	0	1	0	0	1035400000	350040000
NaN	NaN	NaN	NaN	NaN	NaN	NaN	NaN	0.131513	NaN	-0.199873		Discard	Discard	8	8	8	18.4	18.4	18.4	65.401	0	10.973	867260000	368930000	498330000	0	0	0	0	0	0	0	3	1	2	0	0	0	0	0	0	0	0	3	1	2	0	0	0
NaN	NaN	NaN	-0.060854	NaN	-0.288003	0.329513	NaN	NaN	NaN	NaN		Discard	Discard	6	6	5	11.7	11.7	10.2	80.361	0	9.5621	567230000	218930000	348310000	1	2	3	0	0	2	0	1	1	0	2	0	1	2	0	0	2	0	1	1	0	1	0	9916200
0.367757	0.317042	NaN	0.222185	NaN	0.254397	1.02376	1.00774	0.328328	0.362938	0.327151		Discard	Discard	2	2	2	21.9	21.9	21.9	7.0662	0.00012729	4.561	3851900000	1885300000	1966500000	2	1	1	1	1	1	1	2	1	1	1	2	1	1	1	1	1	1	2	1	1	1	293940000	116710000
0.0216922	0.0759423	-0.60715	-0.0798445	0.0352393	-0.00316167	-0.425415	0.158463	NaN	-1.30744	-1.54062		Discard	Discard	9	9	8	31	31	28.3	41.935	0	35.186	2292700000	909840000	1382800000	2	7	5	3	5	3	7	1	1	1	6	1	6	4	2	4	3	6	1	1	1	5	85239000	412530000
-0.310767	NaN	NaN	-0.0244785	0.00754954	-0.00398487	NaN	NaN	NaN	NaN	NaN		Discard	Discard	37	37	37	28.4	28.4	28.4	195.98	0	257.84	3129100000	1181400000	1947700000	2	25	33	1	0	0	1	1	0	0	26	2	25	33	1	0	0	1	1	0	0	26	50374000	863840000
-1.01745	-0.383535	NaN	-0.419392	NaN	NaN	NaN	NaN	NaN	NaN	NaN		Discard	Discard	5	4	4	26.5	24.3	24.3	38.946	0	95.214	153750000	50285000	103470000	3	2	0	4	3	1	1	1	0	1	3	2	1	0	3	2	0	0	0	0	0	2	58651000	9444900
-0.521053	NaN	NaN	0.149861	-0.0623492	NaN	NaN	NaN	0.252093	-0.21109	-0.0596142		Discard	Discard	8	8	8	24	24	24	38.33	0	10.283	1315200000	627230000	687960000	3	3	1	1	1	1	1	6	6	7	2	3	3	1	1	1	1	1	6	6	7	2	87819000	106100000
0.327164	0.241409	0.237008	0.202875	0.23981	0.182123	0.207851	0.198808	-0.0333919	-0.0382824	-0.0287197		Discard	Discard	14	14	5	75.1	75.1	27.5	21.768	0	323.31	208530000000	87842000000	120690000000	9	12	13	10	11	13	13	11	11	11	12	3	3	4	3	3	4	4	4	3	3	3	3320700000	13121000000
0.120208	0.105901	0.174093	-0.767887	-0.720861	-0.723187	-0.386604	-0.484061	-0.381177	-0.433204	-0.362026		Discard	Discard	22	22	22	61.8	61.8	61.8	46.51	0	228.24	74978000000	27196000000	47782000000	20	17	18	19	17	15	15	17	14	14	17	20	17	18	19	17	15	15	17	14	14	17	4990100000	9823300000
0.0192215	0.0493771	0.0125374	0.324763	0.401256	0.484704	-0.15301	-0.130426	-0.420699	-0.0356822	-0.0728125		Discard	Discard	2	2	2	14.6	14.6	14.6	17.553	0	12.377	103420000000	45732000000	57687000000	2	2	2	2	2	2	2	2	2	2	2	2	2	2	2	2	2	2	2	2	2	2	6662700000	9425100000
0.0933292	0.024091	-0.026459	0.115944	0.0715459	0.105846	0.0654405	0.14813	0.0664265	0.108031	-0.0524476		Discard	Discard	18	18	18	71.6	71.6	71.6	35.079	0	323.31	35339000000	15921000000	19419000000	16	13	13	14	14	9	9	14	11	12	13	16	13	13	14	14	9	9	14	11	12	13	2790100000	2320400000
0.81441	0.692781	0.672955	0.163296	-0.000546293	0.256694	0.180624	0.369637	-0.0600055	-0.142536	-0.0392648		Discard	Discard	1	1	1	24	24	24	5.212	0	54.643	4705000000	2414800000	2290200000	1	1	1	1	1	1	1	1	1	1	1	1	1	1	1	1	1	1	1	1	1	1	272100000	155480000
-0.491057	0.123777	-0.834666	-0.0268903	-0.0412309	-0.0646796	0.0775356	-0.0616867	NaN	NaN	NaN		Discard	Discard	6	6	6	17.5	17.5	17.5	40.063	0	30.108	3287600000	1413800000	1873700000	3	5	3	2	3	3	4	1	1	1	5	3	5	3	2	3	3	4	1	1	1	5	270910000	563260000
0.617979	0.477501	0.595056	NaN	NaN	NaN	-0.349531	-0.131314	-0.290937	-0.200753	-0.0904263		Discard	Discard	9	9	7	85	85	57.8	16.858	0	74.473	7625700000	3790200000	3835400000	8	1	0	8	7	6	7	6	6	6	0	6	0	0	7	5	5	6	5	5	5	0	945620000	10363000
NaN	NaN	NaN	NaN	NaN	NaN	0.960433	0.582732	NaN	NaN	NaN		Discard	Discard	1	1	1	3.9	3.9	3.9	39.185	0.00013029	5.492	145280000	101750000	43526000	1	0	0	1	1	1	1	0	0	0	0	1	0	0	1	1	1	1	0	0	0	0	5407200	0
1.51381	1.28932	1.26983	-0.08694	-0.119311	-0.140687	0.743027	0.413109	0.0238544	-0.0289929	0.0561546		Discard	Discard	20	20	13	56	56	37.5	37.821	0	323.31	242480000000	90480000000	152000000000	11	16	16	13	11	9	10	12	13	14	17	5	10	9	7	5	5	5	7	7	8	10	5061400000	75482000000
NaN	NaN	NaN	NaN	NaN	NaN	NaN	NaN	NaN	1.11355	0.745033		Discard	Discard	5	5	5	30.8	30.8	30.8	27.7	0	10.619	452460000	286370000	166090000	0	0	0	0	0	1	1	1	5	2	0	0	0	0	0	0	1	1	1	5	2	0	0	0
0.0352929	-0.0489774	-0.0510828	-0.0164884	0.00517173	0.0558653	-0.391475	-0.368034	-0.392196	-0.357053	-0.455293		Discard	Discard	22	22	22	69.1	69.1	69.1	39.315	0	323.31	43436000000	18647000000	24790000000	13	12	13	11	10	11	13	11	14	13	13	13	12	13	11	10	11	13	11	14	13	13	2254500000	3845500000
-0.218028	-0.0566324	-0.180993	0.119466	0.066876	0.222583	0.208895	0.497331	0.138509	0.224574	0.203206		Discard	Discard	22	22	22	73.8	73.8	73.8	37.533	0	276.15	66167000000	32085000000	34083000000	15	14	13	17	16	16	18	20	15	18	14	15	14	13	17	16	16	18	20	15	18	14	1573300000	3032800000
0.166953	0.180183	0.0595063	0.00720507	0.0660805	0.0594631	0.0794436	0.0806205	0.00185578	-0.0284816	0.0336492		Discard	Discard	33	33	33	55	55	55	80.521	0	323.31	55335000000	21255000000	34080000000	23	27	23	25	25	20	19	24	19	20	28	23	27	23	25	25	20	19	24	19	20	28	2366700000	7696700000
0.0146468	-0.0254493	0.0027182	-0.108186	-0.146164	-0.164788	0.0570045	-0.0836003	-0.411666	-0.335482	-0.417035		Discard	Discard	14	14	14	52.4	52.4	52.4	35.116	0	196.51	24093000000	10746000000	13347000000	8	7	7	9	8	3	4	10	9	10	7	8	7	7	9	8	3	4	10	9	10	7	1445600000	889600000
NaN	NaN	NaN	0.826902	0.603146	0.751698	NaN	NaN	NaN	NaN	NaN		Discard	Discard	2	2	2	8.5	8.5	8.5	47.936	0	6.8447	1478800000	676720000	802090000	0	2	2	0	0	1	1	1	1	1	2	0	2	2	0	0	1	1	1	1	1	2	0	488650000
-0.192381	-0.197447	-0.270237	-0.371312	-0.373471	-0.43945	0.226809	0.258511	0.164511	0.296112	0.287129		Discard	Discard	12	12	11	51.9	51.9	48.9	27.508	0	130.14	18317000000	6868600000	11448000000	9	10	9	8	9	8	9	6	9	9	11	8	9	8	7	8	7	8	6	8	8	10	1064200000	1719900000
-0.588827	NaN	NaN	NaN	NaN	NaN	NaN	-0.458541	NaN	-0.269133	-0.440684		Discard	Discard	2	2	2	6.8	6.8	6.8	64.001	0	39.513	164120000	56184000	107940000	1	0	1	0	1	1	1	1	1	2	0	1	0	1	0	1	1	1	1	1	2	0	13259000	0
-0.662278	0.000630979	-0.904661	0.436765	-0.136177	0.175662	0.380227	0.349781	NaN	1.1667	NaN		Discard	Discard	11	9	9	24.3	20.5	20.5	64.49	0	30.53	1259200000	588570000	670640000	3	5	4	3	3	4	2	2	4	2	5	3	5	4	3	3	3	2	2	3	1	5	55663000	195380000
NaN	NaN	NaN	0.194686	0.2626	0.210979	NaN	NaN	NaN	NaN	NaN		Discard	Discard	23	23	4	60.7	60.7	8.5	58.572	0	196.65	17661000000	7773500000	9887800000	0	21	20	0	0	0	0	0	0	0	22	0	4	4	0	0	0	0	0	0	0	4	0	2961700000
0.369869	0.122929	0.185367	-0.0259083	0.0826674	-0.00242937	0.204086	0.358324	0.0105089	0.0601216	-0.154279		Discard	Discard	25	25	25	42	42	42	77.667	0	255.04	9246900000	3827700000	5419200000	7	16	14	10	11	8	9	11	9	10	15	7	16	14	10	11	8	9	11	9	10	15	224810000	1142800000
-0.36204	-0.245343	-0.278739	0.0597284	0.0816311	0.109598	-0.212866	-0.200111	-0.282743	-0.344196	-0.269078		Discard	Discard	34	34	7	59	59	14.5	68.996	0	323.31	213360000000	89830000000	123530000000	20	19	16	21	20	24	22	28	25	27	20	2	3	2	2	2	3	3	6	6	5	3	9944300000	4018600000
NaN	NaN	NaN	0.156548	0.293525	0.229564	NaN	NaN	NaN	NaN	NaN		Discard	Discard	16	16	16	61.5	61.5	61.5	48.755	0	323.31	6779700000	2791000000	3988700000	0	13	15	0	0	0	0	0	0	0	12	0	13	15	0	0	0	0	0	0	0	12	0	1873500000
NaN	1.20874	NaN	0.178203	0.415327	0.154791	NaN	NaN	NaN	NaN	NaN		Discard	Discard	26	26	20	30	30	23	144.74	0	194.88	1991500000	876630000	1114900000	0	16	14	2	1	1	0	0	0	0	15	0	13	14	1	1	1	0	0	0	0	11	0	579790000
0.177526	0.322181	0.162947	-0.303761	-0.314607	-0.102063	-0.0707651	-0.197129	-0.491001	-0.553849	-0.581064		Discard	Discard	3	3	3	6.5	6.5	6.5	45.097	0.0069276	1.8626	6404300000	2798700000	3605700000	3	1	2	2	3	2	3	3	3	3	2	3	1	2	2	3	2	3	3	3	3	2	193930000	279200000
0.510088	0.548592	0.431885	NaN	-0.0355302	NaN	-0.22949	0.11967	-0.225681	-0.227859	-0.337961		Discard	Discard	7	7	7	27.1	27.1	27.1	46.272	0	14.736	3878000000	1302700000	2575300000	3	1	1	3	4	5	3	3	4	5	1	3	1	1	3	4	5	3	3	4	5	1	118950000	14271000
NaN	NaN	NaN	NaN	NaN	NaN	NaN	NaN	0.700573	0.590461	0.595645		Discard	Discard	25	25	0	46.1	46.1	0	71.607	0	323.31	22130000000	9255800000	12874000000	0	1	0	0	0	0	0	4	3	6	1	0	0	0	0	0	0	0	0	0	0	0	0	21615000
0.249095	0.229791	0.170668	0.569456	0.581716	0.554447	0.338154	0.425839	-0.348067	-0.349703	-0.360685		Discard	Discard	25	25	24	31	31	30	80.428	0	170.29	181960000000	89619000000	92344000000	21	19	19	20	21	21	21	24	20	20	19	20	18	18	19	20	20	20	23	19	19	18	12569000000	15481000000
-0.454272	-0.220688	-0.396844	0.907259	0.440259	0.550784	NaN	-0.0145879	NaN	NaN	NaN		Discard	Discard	19	19	19	24.2	24.2	24.2	139	0	96.893	1283800000	390770000	893030000	7	1	4	6	4	1	4	0	0	0	2	7	1	4	6	4	1	4	0	0	0	2	102010000	26729000
-0.362349	-0.222399	-0.187337	-0.223178	-0.281742	-0.131772	0.0947243	0.154005	NaN	NaN	NaN		Discard	Discard	10	10	10	39.9	39.9	39.9	39.079	0	25.561	1161300000	514800000	646480000	4	3	2	7	3	3	6	1	1	1	2	4	3	2	7	3	3	6	1	1	1	2	107980000	89337000
-0.0865034	0.134616	-0.131926	-0.200427	-0.588747	NaN	0.285494	0.249064	-0.17788	-1.14636	0.115362		Discard	Discard	13	11	11	52.1	47.9	47.9	39.154	0	97.889	8618700000	3870400000	4748300000	8	4	3	10	8	7	8	6	3	5	5	7	2	1	9	7	6	7	5	1	4	4	331010000	124710000
0.265465	0.195176	0.0748388	-0.26638	-0.222049	-0.228585	-0.268842	-0.324801	-0.119131	-0.14213	-0.358001		Discard	Discard	12	12	12	51.1	51.1	51.1	25.697	0	33.154	24242000000	10152000000	14090000000	6	4	7	11	6	3	6	8	9	5	7	6	4	7	11	6	3	6	8	9	5	7	898440000	748800000
-0.353075	0.407857	0.165385	-0.0485212	-0.285737	0.387177	0.01834	1.22556	0.834807	0.560555	0.711723		Discard	Discard	12	12	2	45.1	45.1	9.1	50.981	0	323.31	7823900000	2486700000	5337200000	1	3	2	4	1	2	4	3	4	4	2	0	1	0	1	0	0	1	1	1	1	1	43341000	107540000
NaN	NaN	NaN	NaN	1.11973	1.5676	NaN	NaN	NaN	NaN	NaN		Keep	Discard	2	2	2	19.2	19.2	19.2	7.6184	0.00012553	3.9772	31186000	20912000	10274000	0	2	2	0	0	0	0	0	0	0	1	0	2	2	0	0	0	0	0	0	0	1	0	17045000
-0.49609	-0.694362	-0.388549	NaN	NaN	NaN	NaN	NaN	NaN	NaN	NaN		Discard	Discard	9	9	9	21.1	21.1	21.1	72.078	0	58.6	510860000	262400000	248450000	5	0	1	7	6	1	0	0	0	0	0	5	0	1	7	6	1	0	0	0	0	0	162160000	0
NaN	NaN	NaN	0.276733	0.390665	0.443361	NaN	-0.313582	NaN	NaN	NaN		Discard	Discard	5	5	5	17.3	17.3	17.3	37.866	0	40.647	1955000000	828060000	1127000000	0	5	4	0	0	0	3	0	0	0	3	0	5	4	0	0	0	3	0	0	0	3	0	621930000
0.0314187	-0.0633289	-0.0455564	-0.0335602	0.0294956	0.0735081	-0.244308	-0.182569	-0.0319547	-0.108933	-0.187065		Discard	Discard	25	25	25	65.3	65.3	65.3	60.593	0	323.31	42267000000	17562000000	24705000000	15	21	23	15	16	22	20	18	21	12	22	15	21	23	15	16	22	20	18	21	12	22	1969000000	4217700000
NaN	NaN	0.385784	0.372499	0.49175	0.51003	0.27123	NaN	0.117052	0.0315817	0.511657		Discard	Discard	21	20	20	23.2	22.5	22.5	147.81	0	32.594	1717100000	723410000	993710000	0	8	11	0	4	6	2	9	6	9	9	0	7	11	0	4	5	1	8	5	8	8	0	253990000
-0.201305	-0.231609	-0.195707	1.57714	1.50516	1.65493	0.461098	0.560653	-0.44466	-0.429003	-0.441609		Discard	Discard	21	21	2	30.4	30.4	3.9	70.729	0	323.31	101050000000	46743000000	54309000000	9	8	6	13	10	17	18	15	13	13	7	1	1	1	1	1	1	1	0	0	0	1	1513500000	707500000
NaN	NaN	NaN	-0.724588	-0.70233	NaN	NaN	NaN	NaN	NaN	NaN		Discard	Discard	4	4	4	18.7	18.7	18.7	36.346	0	10.039	363970000	120900000	243070000	0	2	1	0	0	0	0	0	0	0	4	0	2	1	0	0	0	0	0	0	0	4	0	112700000
NaN	NaN	NaN	NaN	NaN	NaN	1.4286	1.32308	0.300018	0.292903	0.255841		Discard	Discard	18	18	18	30.9	30.9	30.9	92.125	0	51.351	5752000000	3328800000	2423100000	1	0	2	2	0	11	8	10	8	12	1	1	0	2	2	0	11	8	10	8	12	1	20103000	0
-0.608002	-0.618204	-0.527151	-0.0178394	-0.0906463	-0.0186896	-0.166535	-0.247101	0.28931	0.106108	0.251917		Discard	Discard	72	72	72	65.3	65.3	65.3	113.08	0	323.31	707650000000	283960000000	423690000000	51	49	47	48	48	56	54	62	61	60	56	51	49	47	48	48	56	54	62	61	60	56	22135000000	27041000000
NaN	NaN	NaN	1.15431	1.04454	1.18729	NaN	NaN	NaN	NaN	NaN		Keep	Discard	4	4	4	8.3	8.3	8.3	76.034	0.0001256	4.0075	383020000	215820000	167200000	0	2	2	0	0	0	0	0	0	0	3	0	2	2	0	0	0	0	0	0	0	3	0	141160000
-0.140881	-0.0311223	-0.295145	-0.442678	-0.446684	-0.452315	0.195109	-0.242407	-0.161149	-0.0711275	0.0844802		Discard	Discard	9	9	9	38.1	38.1	38.1	32.544	0	132.52	11555000000	4459900000	7095100000	7	6	5	8	6	5	7	4	8	7	6	7	6	5	8	6	5	7	4	8	7	6	917150000	847280000
0.102115	NaN	0.280625	-0.0901339	0.0148204	0.0045611	0.334335	0.633991	-0.114522	0.0518658	0.037978		Discard	Discard	14	14	7	74.3	74.3	44.5	24.389	0	114.17	11120000000	7188000000	3932000000	2	9	9	1	1	9	13	3	4	7	7	0	4	5	0	0	4	7	0	2	4	4	128590000	1022400000
-1.04457	-1.13598	-1.19183	0.751132	0.614885	0.688991	-0.786132	-0.868418	NaN	NaN	NaN		Discard	Discard	13	13	6	33.3	33.3	15.6	61.728	0	59.26	5547300000	3619800000	1927500000	7	10	10	6	5	9	9	0	1	0	10	3	4	4	3	2	3	3	0	0	0	5	468440000	876830000
0.143163	0.13004	0.161007	-0.165138	-0.206487	-0.394254	0.122228	0.117329	-0.220643	-0.270246	-0.254234		Discard	Discard	17	17	17	51.2	51.2	51.2	37.029	0	122.35	28959000000	12786000000	16173000000	11	13	7	14	10	6	9	10	9	11	8	11	13	7	14	10	6	9	10	9	11	8	2142300000	3191000000
0.00438957	0.199658	0.0836151	-0.00798183	-0.00626511	-0.00745326	-0.269783	-0.0843613	-0.167446	-0.0912737	-0.179658		Discard	Discard	17	17	17	72.1	72.1	72.1	33.112	0	162.39	41958000000	17081000000	24877000000	8	13	11	7	5	6	8	12	11	13	11	8	13	11	7	5	6	8	12	11	13	11	1193900000	5465500000
NaN	-1.45277	NaN	NaN	NaN	NaN	NaN	NaN	NaN	-0.497007	NaN		Discard	Discard	4	4	4	42.8	42.8	42.8	16.298	0.0001304	5.5233	2994100000	1074900000	1919200000	1	0	1	3	1	1	0	2	1	2	0	1	0	1	3	1	1	0	2	1	2	0	0	0
-0.427655	-0.303258	NaN	-0.359031	-0.101748	-0.00535534	-0.211891	NaN	-0.792349	NaN	-0.574628		Discard	Discard	12	12	12	50.7	50.7	50.7	34.87	0	143.99	4593000000	1827300000	2765600000	3	5	5	2	0	3	1	3	1	3	3	3	5	5	2	0	3	1	3	1	3	3	119770000	287110000
NaN	NaN	NaN	NaN	NaN	NaN	0.198975	0.238018	NaN	NaN	NaN		Discard	Discard	8	8	8	14.4	14.4	14.4	94.131	0	24.414	323760000	157270000	166480000	1	0	0	1	0	4	8	0	1	3	0	1	0	0	1	0	4	8	0	1	3	0	24278000	0
NaN	NaN	NaN	-0.556325	-0.750216	-0.327708	NaN	NaN	1.07281	0.32131	0.488832		Discard	Discard	17	17	17	25.3	25.3	25.3	101.38	0	94.717	1429000000	423440000	1005600000	0	9	7	0	1	1	0	3	6	4	9	0	9	7	0	1	1	0	3	6	4	9	0	403060000
0.0795558	-0.0214683	0.066217	0.106022	0.119868	0.120333	0.0610799	0.0722597	0.0498958	-0.000163817	-0.0773826		Discard	Discard	21	17	17	82.7	78.7	78.7	24.763	0	323.31	374580000000	163190000000	211380000000	9	18	11	11	10	9	11	13	17	16	19	6	14	8	7	6	7	8	9	13	12	15	18178000000	46441000000
0.307521	0.321514	0.300556	-0.46247	-0.464134	-0.45361	0.0400751	0.0236161	-0.0289321	-0.0496886	-0.0280354		Discard	Discard	80	80	46	90.8	90.8	58.1	61.054	0	323.31	4849000000000	2238400000000	2610500000000	68	61	65	66	63	58	57	67	66	66	64	38	33	36	37	36	32	31	38	38	37	37	498810000000	292920000000
0.210839	0.375878	0.163383	-0.350196	-0.341249	-0.297647	-0.67706	-0.770348	-0.350721	-0.396424	-0.403115		Discard	Discard	6	6	6	45.5	45.5	45.5	11.557	0	64.376	41648000000	15913000000	25735000000	5	6	6	4	3	4	5	4	5	4	5	5	6	6	4	3	4	5	4	5	4	5	1063700000	5896900000
-0.166893	-0.176374	-0.16599	-0.303079	-0.286973	-0.339949	-1.08132	-1.21466	-0.504017	-0.407365	-0.428848		Discard	Discard	18	18	18	54.9	54.9	54.9	45.267	0	270.6	34281000000	12927000000	21355000000	11	15	12	15	13	9	12	15	8	13	15	11	15	12	15	13	9	12	15	8	13	15	2379000000	4761600000
0.0769103	0.0479517	0.172758	-0.326706	-0.305344	-0.274768	-0.22023	0.0294321	0.274909	0.164207	0.214602		Discard	Discard	19	19	10	51.1	51.1	31.5	53.768	0	323.31	10441000000	4667700000	5773600000	12	9	8	13	15	12	10	17	13	15	11	6	4	3	7	6	5	5	10	6	8	5	473200000	785260000
0.936973	-0.0990203	0.562832	-0.359483	-0.404518	-0.413528	-0.600405	-0.27567	0.899739	0.661444	NaN		Discard	Discard	12	12	12	41.2	41.2	41.2	44.693	0	249.21	11165000000	3885300000	7279800000	3	10	11	6	6	4	3	4	4	0	9	3	10	11	6	6	4	3	4	4	0	9	89260000	2552300000
-0.163469	-0.113367	-0.210477	-0.110328	-0.113545	-0.278198	-0.0259142	0.0011925	-0.0996449	0.104434	0.287732		Discard	Discard	16	16	16	36.2	36.2	36.2	65.971	0	132.92	7005600000	2829500000	4176100000	8	7	7	9	8	6	7	5	10	7	9	8	7	7	9	8	6	7	5	10	7	9	664320000	132490000
0.077241	0.141482	0.122131	0.456856	0.413975	0.41937	0.99895	0.934813	-0.672031	-0.645878	-0.611805		Discard	Discard	3	3	3	28.6	28.6	28.6	11.402	0.00012531	3.9284	5605300000	2520100000	3085200000	3	3	3	3	3	2	3	2	3	2	3	3	3	3	3	3	2	3	2	3	2	3	440160000	320250000
NaN	NaN	NaN	1.21174	NaN	0.477372	NaN	NaN	NaN	NaN	NaN		Discard	Discard	3	3	3	11.8	11.8	11.8	28.395	0.00085721	3.1943	493490000	274750000	218740000	0	1	2	0	0	1	1	0	1	1	2	0	1	2	0	0	1	1	0	1	1	2	0	129660000
NaN	NaN	NaN	NaN	NaN	NaN	NaN	NaN	NaN	0.156558	0.126773		Discard	Discard	1	1	1	10.6	10.6	10.6	15.57	0	10.21	726450000	341790000	384660000	1	0	1	1	1	0	1	1	1	1	1	1	0	1	1	1	0	1	1	1	1	1	94999000	0
-0.183585	-0.0444821	-0.258732	-0.751475	-1.14343	-0.839008	0.290594	0.168228	-0.02521	0.11588	-0.0875051		Discard	Discard	23	23	23	39.6	39.6	39.6	81.462	0	191.82	6566100000	2723000000	3843100000	9	12	15	9	6	12	8	15	10	7	14	9	12	15	9	6	12	8	15	10	7	14	489600000	617130000
0.36887	0.434812	NaN	0.361475	NaN	-0.00872806	NaN	NaN	NaN	NaN	NaN		Discard	Discard	3	3	3	22.3	22.3	22.3	24.553	0	45.961	420130000	170860000	249270000	2	1	2	2	1	0	1	1	0	1	2	2	1	2	2	1	0	1	1	0	1	2	72062000	14565000
-0.0312413	-0.0197594	0.0561787	-0.0486086	-0.0391297	-0.0984024	-0.248809	-0.534294	-0.16036	-0.131013	-0.197157		Discard	Discard	24	24	16	70.5	70.5	45.9	51.998	0	323.31	49174000000	19911000000	29264000000	19	23	23	15	18	9	9	14	13	11	21	13	15	16	11	12	6	6	9	10	8	15	3066000000	10630000000
-0.280896	0.142495	-0.487822	-0.53805	-0.44815	-0.605118	-0.160937	0.0942521	NaN	NaN	NaN		Discard	Discard	34	31	31	34.4	32.9	32.9	164.9	0	61.75	2344700000	704800000	1639900000	4	19	18	4	4	3	5	4	3	3	25	2	17	16	2	1	1	3	1	1	1	23	51748000	535770000
1.54645	NaN	NaN	NaN	NaN	-0.127002	-0.761705	-0.23645	NaN	NaN	NaN		Discard	Discard	4	4	4	19.7	19.7	19.7	35.823	0	71.877	599780000	265420000	334350000	2	2	2	1	1	3	3	0	1	0	1	2	2	2	1	1	3	3	0	1	0	1	91602000	50906000
NaN	NaN	NaN	-0.718212	-0.988733	-0.958263	NaN	NaN	0.531142	0.602977	0.477615		Discard	Discard	85	85	0	50.3	50.3	0	259.21	0	323.31	57356000000	24584000000	32772000000	0	61	58	0	1	0	0	71	78	69	62	0	0	0	0	0	0	0	0	0	0	0	0	9681700000
-0.507971	-0.762464	-0.23651	NaN	NaN	NaN	0.734836	1.06472	1.4174	1.07279	1.0932		Discard	Discard	7	7	7	53.9	53.9	53.9	20.056	0	82.266	2181800000	1176100000	1005700000	5	0	1	6	6	6	7	2	4	5	0	5	0	1	6	6	6	7	2	4	5	0	380610000	0
0.1308	0.128376	0.164532	-0.514394	-0.538129	-0.604052	-0.287167	-0.315567	-0.421468	-0.57221	-0.55601		Discard	Discard	25	25	16	75.9	75.9	51.8	47.535	0	323.31	29485000000	12306000000	17179000000	18	18	16	21	17	14	15	12	14	11	18	11	13	11	12	10	7	11	7	8	8	13	3299500000	2875800000
-0.0328954	-0.0267745	0.110433	0.240379	0.183654	0.0167739	-0.0680267	-0.208601	0.126687	-0.0855262	-0.107692		Discard	Discard	12	12	2	51.5	51.5	7.2	29.622	0	287.9	19380000000	8390700000	10990000000	9	8	8	11	10	6	7	5	9	7	9	2	1	2	2	2	1	1	1	2	2	2	1630000000	2161500000
0.202902	0.180024	0.152539	0.0895123	0.0991367	0.0672579	-0.0332427	-0.0703029	-0.159044	-0.367719	-0.190209		Discard	Discard	46	46	46	62.1	62.1	62.1	86.465	0	323.31	72476000000	31383000000	41094000000	27	38	34	27	27	26	22	26	27	24	38	27	38	34	27	27	26	22	26	27	24	38	4710600000	11484000000
NaN	NaN	-0.143524	-0.655109	-0.407937	-0.264975	NaN	NaN	NaN	NaN	NaN		Discard	Discard	7	7	7	14.4	14.4	14.4	75.594	0	61.291	724670000	249560000	475110000	1	3	3	1	1	1	0	0	0	0	6	1	3	3	1	1	1	0	0	0	0	6	0	154890000
0.160032	0.315368	0.371954	-0.0348005	-0.0528829	0.000375045	0.0295259	-0.478557	NaN	NaN	NaN		Discard	Discard	20	20	20	65.9	65.9	65.9	46.323	0	261.71	13304000000	5235700000	8067900000	9	18	16	10	7	3	4	0	0	1	18	9	18	16	10	7	3	4	0	0	1	18	758670000	4199700000
0.194543	0.129847	0.0142704	-0.526455	-0.573638	-0.434785	0.261187	0.177236	-0.0839196	-0.199066	-0.0321367		Discard	Discard	16	16	4	60.5	60.5	23.4	38.464	0	323.31	21573000000	7883700000	13689000000	9	15	11	11	11	5	6	6	7	6	12	1	4	2	1	1	0	1	0	1	0	3	1668500000	5006900000
0.194771	0.189024	0.34019	-0.521327	-0.63628	-0.570348	-0.290755	0.177838	0.0370406	0.0578944	0.0377781		Discard	Discard	23	23	21	58.9	58.9	54.3	39.869	0	323.31	80783000000	32255000000	48527000000	15	20	14	17	16	15	15	12	11	13	16	14	18	13	16	15	14	14	11	10	12	15	4998400000	15172000000
NaN	NaN	NaN	-1.21212	-0.944972	-1.02196	NaN	NaN	NaN	NaN	NaN		Discard	Keep	16	16	16	47.9	47.9	47.9	44	0	88.791	6146000000	972830000	5173200000	0	11	14	0	0	0	0	0	0	0	16	0	11	14	0	0	0	0	0	0	0	16	0	1990300000
-0.140188	NaN	NaN	NaN	NaN	NaN	NaN	-0.927268	NaN	NaN	NaN		Discard	Discard	7	7	7	9.7	9.7	9.7	131.59	0	36.785	326080000	107180000	218910000	2	0	0	1	1	2	3	1	0	0	0	2	0	0	1	1	2	3	1	0	0	0	78480000	0
-0.0218402	0.0300174	0.0630273	0.0792367	0.0780687	0.100356	0.0293677	-0.0273948	-0.100468	-0.0964407	-0.193346		Discard	Discard	58	58	26	45.4	45.4	20.8	76.613	0	323.31	2209300000000	924430000000	1284900000000	46	42	40	47	47	41	37	36	33	33	49	21	21	18	21	21	17	14	14	15	15	22	178800000000	181670000000
0.162086	-0.027153	-0.0547581	0.0292473	0.106047	0.127549	0.145227	0.212666	0.280723	0.450894	0.331171		Discard	Discard	38	38	2	38.2	38.2	1.4	149.94	0	323.31	25186000000	10835000000	14351000000	22	31	29	21	27	20	23	24	19	24	29	2	2	2	1	2	1	1	1	1	1	2	1615500000	3742400000
0.00569907	NaN	1.46948	-0.152496	0.057703	NaN	NaN	NaN	NaN	0.730309	NaN		Discard	Discard	14	7	7	37.8	19.7	19.7	48.111	0	32.795	467010000	202090000	264920000	5	11	5	6	7	3	4	4	6	5	7	2	6	1	2	3	0	0	0	2	1	3	22484000	252520000
-0.539946	-0.914059	-0.997569	-0.0275146	-0.158472	-0.102561	0.157589	0.153236	-1.59978	-1.57555	-1.64489		Discard	Discard	12	12	12	34.2	34.2	34.2	40.676	0	148.6	13082000000	4460000000	8622000000	7	4	3	8	7	7	8	7	4	7	4	7	4	3	8	7	7	8	7	4	7	4	878280000	640220000
NaN	NaN	NaN	NaN	NaN	NaN	NaN	-0.777564	1.19325	1.11255	1.12762		Discard	Discard	4	4	4	12.3	12.3	12.3	43.661	0	7.8578	388240000	254570000	133670000	1	0	0	0	0	1	2	3	2	3	0	1	0	0	0	0	1	2	3	2	3	0	5197100	0
-0.0442515	-0.065185	-0.154181	-0.188518	-0.0462037	-0.290768	-0.395959	-0.475198	0.156671	0.170815	0.109085		Discard	Discard	16	16	16	41	41	41	60.611	0	226.9	10688000000	4709500000	5978900000	11	5	4	13	8	9	9	11	8	6	6	11	5	4	13	8	9	9	11	8	6	6	1424600000	121110000
NaN	-0.728188	-1.58132	-0.527554	-0.231012	NaN	NaN	NaN	0.23501	0.296466	-0.0791479		Discard	Discard	6	6	6	30.5	30.5	30.5	39.081	0	215.93	1444600000	505910000	938660000	0	2	1	3	2	0	0	4	2	2	3	0	2	1	3	2	0	0	4	2	2	3	0	35460000
0.0122979	-0.00335514	-0.0633673	0.109165	-0.0168908	-0.00160493	-0.22535	-0.14633	0.009744	-0.0544326	-0.144035		Discard	Discard	8	8	8	82.1	82.1	82.1	19.344	0	280.2	45134000000	21554000000	23580000000	6	5	6	6	6	6	7	6	7	5	6	6	5	6	6	6	6	7	6	7	5	6	2228700000	3989200000
-0.749981	-0.707964	-0.908059	0.276344	0.231996	0.40735	NaN	-1.43127	-0.605667	-0.495527	-0.247677		Discard	Discard	11	11	11	57.3	57.3	57.3	31.92	0	183.15	4498400000	1961300000	2537200000	8	7	8	4	5	1	2	3	3	3	6	8	7	8	4	5	1	2	3	3	3	6	503090000	602190000
-0.00960375	-0.0222271	-0.0639153	0.196691	0.121295	0.160539	-0.0279446	0.073207	0.0523927	0.288456	0.146037		Discard	Discard	16	16	16	57	57	57	41.632	0	323.31	67837000000	29975000000	37862000000	9	13	11	12	11	7	10	10	8	10	16	9	13	11	12	11	7	10	10	8	10	16	5112500000	7181100000
-0.183245	-0.145484	-0.0966998	-0.205468	-0.230577	-0.208807	0.0351645	0.0750696	0.183406	0.139342	0.205377		Discard	Discard	79	79	79	62.7	62.7	62.7	141.44	0	323.31	273360000000	100580000000	172780000000	71	67	70	60	64	51	62	58	53	60	70	71	67	70	60	64	51	62	58	53	60	70	17783000000	57004000000
0.641388	0.490571	0.484806	-0.593377	-0.565373	-0.363421	-0.164098	-0.195138	0.175577	0.131168	0.136859		Discard	Discard	17	17	17	64.1	64.1	64.1	28.431	0	182.1	41664000000	22007000000	19658000000	11	9	8	17	12	12	13	12	12	14	10	11	9	8	17	12	12	13	12	12	14	10	5756800000	612500000
NaN	NaN	NaN	-0.0974927	0.0966868	-0.0594976	NaN	NaN	-0.258248	NaN	-0.702663		Discard	Discard	3	3	3	23.9	23.9	23.9	21.735	0.0027139	2.2644	253350000	110260000	143090000	0	2	2	0	1	1	1	2	2	2	3	0	2	2	0	1	1	1	2	2	2	3	0	47235000
0.0153238	-0.00813835	0.0323	-0.00552553	-0.00345522	0.00639048	-0.118546	-0.0878573	0.307528	0.284486	0.237789		Discard	Discard	32	32	32	71.4	71.4	71.4	63.472	0	323.31	118120000000	50697000000	67422000000	25	22	24	25	27	27	25	27	29	27	24	25	22	24	25	27	27	25	27	29	27	24	9439000000	6067300000
NaN	NaN	NaN	NaN	NaN	NaN	NaN	NaN	NaN	0.0993736	0.215331		Discard	Discard	5	5	5	27	27	27	24.334	0	8.7189	486900000	175950000	310950000	0	0	0	0	0	0	0	1	2	2	0	0	0	0	0	0	0	0	1	2	2	0	0	0
0.263425	0.422707	0.309079	0.314222	0.351906	0.321004	-0.0941577	-0.0404161	-0.0872445	0.0532756	-0.0705961		Discard	Discard	11	11	11	48.4	48.4	48.4	21.494	0	189.5	31151000000	14103000000	17048000000	7	6	7	7	8	7	9	8	8	10	7	7	6	7	7	8	7	9	8	8	10	7	1303500000	2218000000
0.742904	0.715869	0.761765	-0.480395	-0.512006	-0.491723	0.119147	0.159584	0.109466	0.124884	0.105553		Discard	Discard	30	30	30	75.6	75.6	75.6	33.228	0	323.31	1355400000000	672860000000	682540000000	23	17	15	26	26	17	18	21	22	24	18	23	17	15	26	26	17	18	21	22	24	18	155130000000	43130000000
NaN	NaN	NaN	NaN	1.15693	NaN	-0.580772	NaN	NaN	NaN	NaN		Discard	Discard	3	3	3	21.3	21.3	21.3	20.459	0.00013101	5.7123	52284000	24253000	28030000	0	2	1	0	0	2	2	0	0	1	1	0	2	1	0	0	2	2	0	0	1	1	0	12246000
-0.104097	-0.12023	-0.143524	0.224338	0.127138	0.264079	0.167011	0.175112	0.14897	0.0109247	0.00365874		Discard	Discard	30	30	23	61.9	61.9	44.3	22.591	0	121.27	688550000000	302910000000	385640000000	19	19	17	22	18	17	19	17	23	26	26	15	14	13	18	14	13	14	12	18	20	20	47557000000	61840000000
-0.0588037	-0.13263	0.107318	-0.636193	-0.479757	-0.532555	-0.353877	-0.196134	0.266302	0.311768	0.256288		Discard	Discard	14	14	14	55	55	55	35.932	0	143.34	9742700000	4066900000	5675800000	7	6	6	8	6	6	9	9	9	8	6	7	6	6	8	6	6	9	9	9	8	6	620420000	647900000
NaN	NaN	NaN	0.432515	0.344345	0.397512	0.847022	0.832525	-0.363575	-0.353441	-0.473837		Discard	Discard	2	2	2	22.6	22.6	22.6	15.864	0	33.278	3987900000	2097800000	1890100000	0	2	2	1	1	1	1	1	1	1	2	0	2	2	1	1	1	1	1	1	1	2	0	1120700000
-0.124155	0.00903283	-0.130339	NaN	-0.303725	-0.878325	-0.0577922	0.00868639	0.125045	0.15413	0.352815		Discard	Discard	12	12	12	47.4	47.4	47.4	33.652	0	130.19	3342900000	1413700000	1929200000	8	3	2	10	5	5	7	4	2	3	1	8	3	2	10	5	5	7	4	2	3	1	433320000	205450000
-0.110278	-0.108657	-0.156966	0.210118	0.170791	0.161373	0.173456	0.183269	0.110444	0.132421	0.118154		Discard	Discard	18	18	18	60	60	60	22.391	0	323.31	299630000000	132190000000	167450000000	12	15	12	15	12	10	14	13	11	13	14	12	15	12	15	12	10	14	13	11	13	14	19733000000	26668000000
0.0297878	-0.192765	-0.134568	0.0036772	-0.0331527	0.0613788	-0.0684833	-0.209588	0.0254291	-0.026727	-0.196341		Discard	Discard	12	12	12	25	25	25	81.871	0	97.031	9416000000	3578900000	5837000000	6	11	7	5	7	8	8	6	5	3	10	6	11	7	5	7	8	8	6	5	3	10	675270000	1277800000
0.0483611	-0.0538353	0.119964	NaN	-0.0832891	NaN	0.112852	-0.0322703	0.733446	NaN	-0.0185595		Discard	Discard	13	13	13	24.8	24.8	24.8	88.156	0	177.2	1382200000	600760000	781450000	8	3	3	8	9	7	3	3	0	3	3	8	3	3	8	9	7	3	3	0	3	3	257020000	95006000
0.19533	0.119653	0.315229	0.196327	0.4027	NaN	-0.101035	-0.17077	0.578607	0.748653	0.613859		Discard	Discard	7	7	7	22.5	22.5	22.5	25.104	0	317.22	18930000000	8871400000	10059000000	3	3	1	6	5	5	7	6	7	6	3	3	3	1	6	5	5	7	6	7	6	3	349020000	245580000
0.364537	0.181597	0.0176682	0.211526	0.265159	0.248839	-0.165389	-0.188151	0.274325	0.173168	0.192172		Discard	Discard	16	16	15	36.1	36.1	34	60.293	0	323.31	17623000000	7289200000	10334000000	6	11	14	10	6	10	8	11	12	11	12	5	10	13	9	5	9	7	10	11	10	11	327100000	5044900000
0.164345	0.0934479	0.1952	-0.0470348	0.0346859	-0.035227	-0.197757	-0.166288	-0.0573236	-0.0890335	-0.0630362		Discard	Discard	10	10	7	59	59	48.6	20.9	0	210.1	77693000000	32612000000	45082000000	8	8	8	8	8	8	9	8	8	8	8	5	5	5	5	5	5	6	5	5	5	5	2343100000	3673300000
-0.324661	-0.297018	-0.226811	-0.15809	-0.163291	-0.112885	-0.120611	-0.0576708	0.140006	0.14104	0.128572		Discard	Discard	37	37	37	70.8	70.8	70.8	74.403	0	323.31	140610000000	57675000000	82937000000	27	20	23	28	27	26	23	28	33	29	26	27	20	23	28	27	26	23	28	33	29	26	8844600000	6606300000
0.539803	0.559754	0.576036	0.58142	0.702167	0.773076	NaN	NaN	NaN	-0.370949	-0.387628		Discard	Discard	5	5	5	12.7	12.7	12.7	54.654	0	16.211	367080000	196900000	170170000	3	3	2	3	2	1	0	1	1	1	1	3	3	2	3	2	1	0	1	1	1	1	96716000	60468000
0.544436	0.447645	0.493742	0.298766	0.260674	0.224741	-0.184774	-0.13663	-0.284072	-0.220203	-0.28954		Discard	Discard	22	22	22	67	67	67	33.238	0	323.31	187910000000	84703000000	103210000000	20	21	20	20	18	17	17	17	18	18	21	20	21	20	20	18	17	17	17	18	18	21	11878000000	34422000000
0.586016	-0.0832799	0.132834	-0.250121	-0.253115	-0.513981	-0.558088	-0.380926	-0.610008	-0.869301	-0.647481		Discard	Discard	7	7	7	23.8	23.8	23.8	45.271	0	75.21	2339800000	941260000	1398500000	4	3	3	3	3	4	5	3	5	4	4	4	3	3	3	3	4	5	3	5	4	4	251110000	162720000
-0.443818	-0.194326	-0.403729	0.150923	0.187067	0.263357	0.167942	0.436302	0.505003	0.528769	0.615048		Discard	Discard	17	17	17	48.9	48.9	48.9	50.144	0	323.31	19491000000	8770500000	10720000000	14	16	16	15	13	14	14	15	13	15	16	14	16	16	15	13	14	14	15	13	15	16	655490000	2523600000
NaN	NaN	NaN	-0.033383	0.191095	0.0665781	0.0189682	0.456484	-0.251966	-0.260325	-0.079736		Discard	Discard	5	5	5	11.2	11.2	11.2	54.498	0	15.966	2301000000	1128600000	1172400000	0	3	2	0	0	2	2	4	3	4	2	0	3	2	0	0	2	2	4	3	4	2	0	182090000
0.140588	0.539754	0.159879	-0.0395707	0.0374557	0.0954713	-0.325029	-0.828956	0.112006	0.191393	-0.0380716		Discard	Discard	11	11	11	31.8	31.8	31.8	59.57	0	181.03	6110000000	2550700000	3559200000	3	9	9	5	4	4	4	6	7	5	9	3	9	9	5	4	4	4	6	7	5	9	255850000	698540000
-0.148325	-0.0827284	-0.106372	-0.202537	-0.198802	-0.242429	-0.189725	-0.152182	0.0969587	0.142251	0.169106		Discard	Discard	33	33	33	54.4	54.4	54.4	81.074	0	323.31	148870000000	56514000000	92353000000	19	31	25	23	22	19	19	24	26	24	29	19	31	25	23	22	19	19	24	26	24	29	4183100000	17200000000
-0.00177532	0.0951567	-0.191954	-0.436695	-0.497992	-0.252368	0.0905123	0.158569	0.159377	0.167799	0.233157		Discard	Discard	58	58	55	43.4	43.4	41.9	211.05	0	323.31	10246000000	4585900000	5659700000	24	22	24	20	16	33	40	32	34	37	29	22	20	22	18	15	31	38	30	32	34	27	435730000	854890000
NaN	NaN	NaN	NaN	NaN	NaN	NaN	NaN	0.403825	NaN	-0.304674		Discard	Discard	4	4	4	16.9	16.9	16.9	31.609	0	33.396	268090000	159130000	108960000	0	0	0	0	0	0	0	3	1	3	0	0	0	0	0	0	0	0	3	1	3	0	0	0
1.26175	0.484978	0.563943	-0.717755	-0.644522	-0.769854	NaN	NaN	0.173449	0.157476	0.249639		Discard	Discard	7	6	6	21.7	20.3	20.3	53.588	0	147.02	5821400000	2707500000	3113900000	2	4	5	5	4	2	0	4	4	4	4	2	4	5	5	4	1	0	4	4	4	4	32460000	256120000
0.559584	0.007096	0.0555627	0.776856	0.573032	0.461436	-0.592713	-0.591125	-0.00597061	0.0131903	0.213803		Discard	Discard	16	16	13	76.5	76.5	64.5	21.225	0	217.77	269710000000	143570000000	126140000000	6	14	15	8	8	8	10	9	9	10	15	4	11	12	6	6	6	8	7	7	8	12	825180000	83869000000
NaN	NaN	NaN	1.19876	1.02274	1.13059	NaN	NaN	NaN	NaN	NaN		Keep	Discard	4	4	4	37.8	37.8	37.8	16.142	0	96.875	687730000	439560000	248170000	0	4	3	0	1	0	0	0	0	0	4	0	4	3	0	1	0	0	0	0	0	4	0	236310000
0.161699	0.140488	0.24238	-0.125928	-0.0488112	-0.202354	-0.164385	-0.0863382	0.172082	0.149878	0.0706571		Discard	Discard	24	24	24	55.8	55.8	55.8	58.946	0	323.31	73108000000	34167000000	38941000000	21	9	10	21	15	17	20	24	23	20	12	21	9	10	21	15	17	20	24	23	20	12	4937200000	805340000
-0.282666	-0.385263	-0.388549	-0.155809	-0.187658	-0.154348	0.0894447	0.130582	-0.284072	-0.237752	-0.271408		Discard	Discard	35	35	31	54.3	54.3	48.8	75.022	0	323.31	91127000000	38249000000	52878000000	24	18	23	27	23	30	26	28	27	25	19	23	16	22	23	22	27	24	24	24	22	18	5291300000	3193800000
0.666397	0.70179	0.546394	NaN	NaN	NaN	1.21598	1.40086	-0.357736	-0.25509	-0.583589		Discard	Discard	2	2	2	4.3	4.3	4.3	44.422	0.0063694	1.9135	562550000	293460000	269090000	2	0	0	2	2	2	1	2	2	2	0	2	0	0	2	2	2	1	2	2	2	0	96159000	0
-0.37081	-0.434435	-0.290611	0.0143999	0.0161273	-0.034606	-0.204489	-0.27567	-0.557236	-0.473477	-0.584639		Discard	Discard	84	84	84	67.5	67.5	67.5	181.79	0	323.31	49137000000	18697000000	30441000000	40	69	68	35	37	49	53	22	21	34	74	40	69	68	35	37	49	53	22	21	34	74	1220600000	13881000000
NaN	NaN	NaN	NaN	NaN	NaN	NaN	NaN	-0.326893	-0.221226	-1.37243		Discard	Discard	7	7	7	15.2	15.2	15.2	77.544	0	35.919	344230000	63721000	280500000	1	0	1	0	0	3	1	4	6	4	0	1	0	1	0	0	3	1	4	6	4	0	3049300	0
NaN	-0.661838	0.117895	0.0572702	0.105812	0.0262628	NaN	-0.17855	0.794435	NaN	NaN		Discard	Discard	4	4	4	39.3	39.3	39.3	18.392	0	40.725	1996700000	853380000	1143300000	1	4	3	3	2	1	2	2	1	1	3	1	4	3	3	2	1	2	2	1	1	3	42724000	363680000
NaN	NaN	NaN	-0.243415	-0.336094	-0.355096	NaN	NaN	NaN	NaN	NaN		Discard	Discard	8	8	8	32.9	32.9	32.9	48.166	0	28.443	1148000000	387560000	760430000	0	6	5	0	0	0	0	0	0	1	5	0	6	5	0	0	0	0	0	0	1	5	0	400890000
-0.182736	-0.111557	-0.221606	-0.458953	-0.426538	-0.4569	-0.124733	-0.00647287	0.331692	0.247978	0.31352		Discard	Discard	7	7	7	70.4	70.4	70.4	14.199	0	157.16	31856000000	12481000000	19375000000	5	5	5	5	4	5	5	6	6	4	6	5	5	5	5	4	5	5	6	6	4	6	2100400000	2701700000
NaN	NaN	NaN	-0.161933	NaN	-0.260435	NaN	NaN	-0.128978	0.279068	0.129407		Discard	Discard	15	15	15	28.4	28.4	28.4	91.555	0	254.91	909510000	429800000	479710000	0	2	4	0	0	0	1	11	10	5	6	0	2	4	0	0	0	1	11	10	5	6	0	17283000
NaN	NaN	NaN	NaN	NaN	NaN	-0.0491882	NaN	0.491894	0.545737	0.514429		Discard	Discard	8	8	8	23.7	23.7	23.7	63.717	0	107.26	548390000	203180000	345210000	2	0	0	1	1	2	1	2	1	3	1	2	0	0	1	1	2	1	2	1	3	1	21876000	0
-0.304099	-0.351664	-0.24782	0.0463804	0.167461	0.270192	-0.364056	-0.614359	-0.522248	-0.631038	-1.45134		Discard	Discard	12	12	12	46.1	46.1	46.1	34.114	0	69.776	9812100000	3790000000	6022100000	8	9	6	7	8	5	10	9	5	8	8	8	9	6	7	8	5	10	9	5	8	8	770230000	965870000
0.973352	1.13237	0.797811	NaN	NaN	NaN	-0.0863474	0.801441	-0.772005	-0.128561	0.16983		Discard	Discard	7	7	1	20.6	20.6	2.4	46.405	0	86.265	5944000000	3043500000	2900500000	3	0	0	4	3	2	2	3	3	3	0	0	0	0	1	0	0	0	0	0	0	0	253960000	0
0.0636041	0.0536415	0.0202483	0.134014	0.215321	0.10772	-0.606205	-0.615241	0.171029	0.164788	0.246459		Discard	Discard	10	10	10	37.1	37.1	37.1	44.155	0	126.83	9867800000	4381400000	5486400000	8	4	5	7	6	5	5	5	8	7	2	8	4	5	7	6	5	5	5	8	7	2	582620000	432750000
NaN	NaN	NaN	0.279913	0.0945907	0.0271392	NaN	NaN	NaN	NaN	NaN		Discard	Discard	9	7	7	21.7	17.9	17.9	57.392	0	8.5516	607430000	254340000	353090000	2	6	5	2	1	1	2	1	1	1	8	0	4	4	1	0	0	0	0	0	0	6	0	118670000
-0.78577	-0.189289	-0.687333	NaN	NaN	-0.514701	0.0610635	-0.247377	0.708739	0.504795	0.389555		Discard	Discard	14	14	14	33.1	33.1	33.1	67.814	0	119.81	2820300000	1269900000	1550400000	2	1	2	3	2	11	8	6	12	10	2	2	1	2	3	2	11	8	6	12	10	2	29735000	88425000
-0.193225	-0.227692	-0.224462	-0.212126	-0.18728	-0.323104	0.171847	0.279432	0.126145	0.221499	0.0724192		Discard	Discard	10	10	10	81.1	81.1	81.1	17.84	0	172.05	16272000000	6305700000	9966000000	5	6	5	10	9	8	8	8	7	7	7	5	6	5	10	9	8	8	8	7	7	7	603480000	655080000
NaN	NaN	NaN	0.723863	0.79708	0.867655	NaN	1.42829	-0.274989	-0.162514	-0.189526		Discard	Discard	2	2	2	13.1	13.1	13.1	22.712	0	6.7304	206110000	108070000	98038000	0	1	2	0	0	1	1	2	2	2	1	0	1	2	0	0	1	1	2	2	2	1	0	19856000
-0.0987833	-0.15843	0.286255	0.751629	0.679649	0.785858	0.21756	0.336358	0.179759	0.051106	0.0490735		Discard	Discard	8	8	8	57	57	57	19.053	0	159.74	9943600000	5686500000	4257100000	2	5	5	4	4	5	6	7	6	6	4	2	5	5	4	4	5	6	7	6	6	4	113640000	373450000
0.693038	0.773915	0.723102	0.169923	0.244073	0.0866833	0.399821	0.283301	-0.0231283	0.165797	0.128818		Discard	Discard	6	6	1	44.9	44.9	6.4	25.609	0	235.1	50622000000	24414000000	26208000000	4	5	5	5	4	5	6	5	5	5	6	1	1	1	1	1	1	1	1	1	1	1	877360000	4697700000
-0.735371	-0.733703	-0.83491	-0.287461	-0.416374	-0.288902	-0.0804649	-0.0957342	NaN	NaN	NaN		Discard	Discard	43	43	43	51.4	51.4	51.4	129.63	0	323.31	13850000000	5502800000	8347300000	9	17	16	15	12	40	38	1	0	0	18	9	17	16	15	12	40	38	1	0	0	18	144690000	614160000
NaN	0.174916	-0.290287	NaN	NaN	NaN	NaN	NaN	NaN	0.44281	NaN		Discard	Discard	2	2	2	12.2	12.2	12.2	27.224	0.00085522	3.1215	382470000	175480000	206980000	0	2	1	2	2	1	2	0	2	1	1	0	2	1	2	2	1	2	0	2	1	1	0	20858000
NaN	NaN	NaN	0.361159	0.163437	0.201654	NaN	NaN	1.13776	0.730134	NaN		Discard	Discard	4	4	4	52.3	52.3	52.3	12.433	0	71.356	836860000	406270000	430590000	1	4	3	0	0	1	2	2	2	1	4	1	4	3	0	0	1	2	2	2	1	4	16075000	205850000
-0.0479	-0.112824	-0.161657	NaN	NaN	NaN	NaN	NaN	0.323067	0.33036	0.138423		Discard	Discard	19	19	18	29.8	29.8	28.7	92.967	0	138.14	3480300000	1697900000	1782400000	13	1	1	13	10	1	1	14	13	13	0	12	1	1	12	9	0	0	13	13	13	0	600370000	5065900
0.252102	0.017292	0.0502495	-0.030364	0.0808258	0.0251684	-0.00150787	-0.0822297	-0.123861	-0.0821512	-0.0836989		Discard	Discard	33	33	33	48.1	48.1	48.1	88.367	0	323.31	90536000000	41213000000	49322000000	14	17	16	15	13	14	15	31	29	26	18	14	17	16	15	13	14	15	31	29	26	18	938150000	3893300000
-0.17713	-0.271187	-0.242838	-0.0643016	0.104521	-0.284884	-0.0884539	0.050493	-0.457992	-0.485875	-0.538025		Discard	Discard	8	8	6	20	20	16.6	54.469	0	134.8	56526000000	23983000000	32543000000	6	4	4	6	6	7	7	7	6	6	5	5	3	4	5	5	5	6	6	5	5	5	3599500000	217070000
-0.431969	-0.383535	-0.370295	1.12837	1.1245	0.978707	0.788225	0.800379	0.374739	0.550785	0.44358		Discard	Discard	10	10	10	62.9	62.9	62.9	10.058	0	107.63	41605000000	20310000000	21296000000	9	6	6	8	7	9	7	7	7	8	6	9	6	6	8	7	9	7	7	7	8	6	6915800000	2238100000
NaN	NaN	NaN	NaN	NaN	NaN	0.504246	0.917974	NaN	0.0764509	-0.958633		Discard	Discard	13	13	13	29.2	29.2	29.2	77.751	0	97.332	3134500000	383610000	2750900000	0	0	0	0	0	5	3	3	4	2	0	0	0	0	0	0	5	3	3	4	2	0	0	0
0.626792	0.566594	0.463321	0.3372	0.222393	0.169175	-0.238288	-0.248204	0.27074	0.323002	0.300716		Discard	Discard	23	23	23	33	33	33	104.9	0	111.53	9163000000	4141200000	5021900000	12	7	9	18	13	9	9	13	16	14	11	12	7	9	18	13	9	9	13	16	14	11	753970000	457530000
0.111278	0.130157	-0.0864365	0.485011	0.504292	0.422375	-0.266284	-0.176105	-0.279235	-0.354607	-0.319281		Discard	Discard	17	1	0	74	10.6	0	23.549	0	119.52	10462000000	4698500000	5763300000	13	16	16	12	12	14	14	11	12	15	16	0	0	0	0	0	0	0	0	0	0	0	338230000	1913100000
NaN	NaN	NaN	-0.0479968	-0.289579	-0.0331855	0.269775	NaN	NaN	NaN	NaN		Discard	Discard	12	12	12	13.5	13.5	13.5	134.85	0	33.163	639050000	215150000	423900000	0	6	5	0	0	4	1	1	0	1	9	0	6	5	0	0	4	1	1	0	1	9	0	209850000
NaN	NaN	NaN	-0.676971	-0.877786	-0.67769	NaN	NaN	NaN	NaN	NaN		Discard	Discard	8	8	8	15.6	15.6	15.6	72.995	0	18.089	510780000	99833000	410950000	0	3	4	0	0	0	0	0	0	0	8	0	3	4	0	0	0	0	0	0	0	8	0	119290000
0.0937017	0.0201871	0.0810574	0.550535	0.588793	0.528403	-0.0577922	-0.00886378	-0.217991	-0.185238	-0.18062		Discard	Discard	18	18	2	74	74	14.4	23.593	0	201.67	170890000000	76143000000	94747000000	13	16	16	12	12	14	14	11	13	14	17	1	1	1	1	1	1	1	1	2	0	2	8152100000	22218000000
NaN	NaN	NaN	NaN	NaN	NaN	NaN	NaN	NaN	0.0807067	-0.18364		Discard	Discard	4	4	4	43.7	43.7	43.7	10.134	0	16.907	534640000	196150000	338500000	1	1	1	0	1	1	0	1	3	3	1	1	1	1	0	1	1	0	1	3	3	1	11891000	5164500
NaN	0.630208	NaN	-0.106948	0.117494	0.0522784	NaN	NaN	NaN	0.627091	0.0794413		Discard	Discard	15	15	14	41.1	41.1	39.7	54.234	0	205.6	8712500000	3181500000	5531000000	0	14	11	2	1	0	1	1	2	2	14	0	13	10	2	1	0	0	0	2	1	13	0	2819500000
0.267186	0.460221	0.282655	NaN	-0.222269	NaN	0.0307913	0.145088	-0.0773861	-0.0787683	-0.220222		Discard	Discard	5	5	5	12.4	12.4	12.4	60.099	0	17.425	2987700000	1460300000	1527300000	3	2	1	2	3	1	2	3	4	5	0	3	2	1	2	3	1	2	3	4	5	0	73072000	45644000
-0.477909	-0.353422	-0.418486	0.137947	0.281921	0.129052	0.501517	0.302535	-1.24201	-1.14838	-1.21759		Discard	Discard	8	8	5	39.5	39.5	24.4	14.187	0	30.872	7981800000	3289200000	4692700000	4	5	4	5	4	5	6	3	7	6	4	3	2	2	3	3	3	4	2	5	4	2	344140000	738890000
0.441948	0.396222	0.527486	-0.614754	-0.632574	-0.616817	0.598942	0.471675	0.237886	0.170867	0.221859		Discard	Discard	24	24	24	65.3	65.3	65.3	46.44	0	323.31	304840000000	89732000000	215110000000	18	22	24	21	18	15	15	16	17	17	23	18	22	24	21	18	15	15	16	17	17	23	7310300000	83404000000
NaN	NaN	NaN	-0.32142	-0.353219	-0.237496	-0.156041	-0.0863382	0.134991	0.373899	NaN		Discard	Discard	15	15	15	41.7	41.7	41.7	55.799	0	146.25	23277000000	11651000000	11627000000	1	5	6	1	1	8	9	3	2	1	7	1	5	6	1	1	8	9	3	2	1	7	12278000	737990000
NaN	NaN	NaN	NaN	NaN	NaN	NaN	NaN	NaN	-0.365523	0.534522		Discard	Discard	7	7	7	31	31	31	35.241	0	26.314	660280000	327910000	332370000	0	0	0	0	0	0	0	0	2	3	0	0	0	0	0	0	0	0	0	2	3	0	0	0
NaN	NaN	NaN	0.00945564	-0.444217	0.247507	NaN	NaN	NaN	NaN	NaN		Discard	Discard	5	5	4	36.6	36.6	28.3	21.934	0	27.703	493180000	195550000	297630000	0	4	5	0	1	0	0	0	0	0	4	0	3	4	0	1	0	0	0	0	0	3	0	93668000
0.215584	0.191306	0.0695254	0.124768	0.129292	0.172934	0.166735	0.15022	0.0461959	0.185853	-0.119761		Discard	Discard	14	14	14	34.5	34.5	34.5	51.342	0	97.206	13552000000	5957500000	7594100000	6	11	9	7	6	8	6	8	10	6	12	6	11	9	7	6	8	6	8	10	6	12	697200000	755320000
NaN	NaN	NaN	0.101844	-0.214261	NaN	NaN	0.77264	NaN	0.544013	0.708134		Discard	Discard	4	4	4	36.6	36.6	36.6	21.444	0	45.005	521200000	266810000	254390000	0	2	1	0	0	1	4	1	2	3	2	0	2	1	0	0	1	4	1	2	3	2	0	91463000
-0.315041	0.0450674	-0.672016	-0.250624	-0.210196	-0.211347	-0.0337094	0.0125262	0.0891518	-0.0100992	-0.156515		Discard	Discard	8	8	8	54.3	54.3	54.3	14.665	0	196.16	4237500000	1870300000	2367200000	5	7	5	5	2	3	4	4	5	3	8	5	7	5	5	2	3	4	4	5	3	8	441890000	546240000
NaN	NaN	NaN	NaN	NaN	NaN	0.495118	0.573052	1.0649	1.02719	1.1331		Discard	Discard	26	26	26	66.4	66.4	66.4	54.158	0	323.31	35330000000	19630000000	15700000000	0	0	1	0	0	13	18	16	14	13	0	0	0	1	0	0	13	18	16	14	13	0	0	0
-9.34823e-05	-0.0457944	0.0494677	-0.0440556	0.0184178	0.00854621	0.237032	0.34287	0.122879	0.177953	0.152594		Discard	Discard	25	25	22	57.5	57.5	52.4	50.097	0	323.31	106240000000	49702000000	56537000000	14	20	17	10	13	20	22	20	19	20	20	13	18	15	9	11	19	20	18	17	18	18	2667800000	8196400000
NaN	NaN	NaN	-0.0389535	NaN	NaN	NaN	NaN	0.245492	NaN	NaN		Discard	Discard	6	5	5	8.4	7.4	7.4	121.77	0	7.9169	141330000	57773000	83556000	0	0	1	1	1	1	0	2	1	2	2	0	0	1	1	1	1	0	2	1	2	2	0	0
-0.071805	-0.0545814	-0.1238	0.0538147	0.0508411	0.113951	0.233269	0.283018	0.625075	0.637285	0.569564		Discard	Discard	36	36	36	39.3	39.3	39.3	127.49	0	213.11	10197000000	4883600000	5312900000	14	22	11	16	15	18	10	26	21	21	13	14	22	11	16	15	18	10	26	21	21	13	346880000	1391200000
NaN	NaN	NaN	NaN	NaN	NaN	NaN	-0.82653	-2.59955	-2.21758	-2.45182		Discard	Keep	15	15	15	20.6	20.6	20.6	87.339	0	30.55	1821500000	455600000	1365900000	1	0	0	0	1	0	6	12	10	12	1	1	0	0	0	1	0	6	12	10	12	1	0	0
-0.895157	-0.756901	-0.95237	-0.241532	-0.241765	-0.268932	-0.750751	-0.649418	0.1204	-0.0112826	-0.264796		Discard	Discard	22	22	5	30.3	30.3	5.2	104.16	0	323.31	11277000000	4737100000	6540000000	10	17	19	9	8	6	10	6	5	7	16	1	5	4	1	1	1	2	1	1	1	4	293140000	2914000000
0.103514	0.16135	NaN	0.355077	0.152398	0.301582	NaN	-0.123457	0.539927	0.723538	0.798225		Discard	Discard	8	7	7	62.5	52.7	52.7	12.323	0	17.852	2736200000	1350400000	1385800000	4	3	4	5	3	3	4	4	4	5	4	3	2	3	4	2	2	3	3	3	4	3	341090000	227230000
0.953833	1.07228	0.994085	-0.237247	-0.308509	-0.123186	0.240117	0.361392	0.426298	0.259282	0.468571		Discard	Discard	27	27	27	52.9	52.9	52.9	84.141	0	323.31	22696000000	12138000000	10557000000	19	8	7	19	18	19	16	23	22	20	8	19	8	7	19	18	19	16	23	22	20	8	2272500000	240990000
NaN	NaN	NaN	0.0522575	-0.935191	NaN	-0.169399	NaN	-0.039269	-0.0482479	0.14511		Discard	Discard	25	25	24	13.3	13.3	12.8	339.64	0	23.262	467970000	225390000	242570000	2	1	2	1	2	5	1	5	2	6	11	2	1	2	1	2	4	1	4	2	5	11	1629500	7466600
NaN	-0.310131	NaN	NaN	NaN	NaN	NaN	NaN	NaN	0.702402	0.544205		Discard	Discard	12	12	12	22.8	22.8	22.8	110.01	0	15.751	447880000	164700000	283180000	0	0	0	2	0	1	0	0	4	3	0	0	0	0	2	0	1	0	0	4	3	0	0	0
-0.846331	-0.853539	-0.742545	-0.821915	-0.119311	-0.196315	0.180223	0.0241001	0.043815	0.0575446	-0.0515494		Discard	Discard	70	70	70	20.4	20.4	20.4	532.22	0	153.98	4004600000	1934600000	2070000000	34	6	4	24	18	29	23	37	35	50	10	34	6	4	24	18	29	23	37	35	50	10	381670000	285410000
1.12344	1.05674	1.20545	-0.671632	-0.62078	-0.620321	0.573818	0.485767	-0.166529	-0.122413	-0.107115		Discard	Discard	30	30	30	60.9	60.9	60.9	49.96	0	323.31	119600000000	45220000000	74380000000	15	26	25	19	17	13	18	23	22	25	27	15	26	25	19	17	13	18	23	22	25	27	1994200000	24961000000
-0.168432	-0.204017	-0.226475	-0.931273	-1.03556	-0.993594	0.126172	0.132666	0.34417	0.45644	0.454209		Discard	Discard	37	37	37	64.8	64.8	64.8	69.223	0	323.31	39483000000	16923000000	22560000000	23	15	16	25	24	20	20	24	30	22	15	23	15	16	25	24	20	20	24	30	22	15	2994200000	495420000
0.622029	0.693363	0.734813	-0.17299	-0.500498	-0.153638	0.327603	-0.0810104	0.669648	0.6682	0.745758		Discard	Discard	13	13	13	50.3	50.3	50.3	34.96	0	186.44	5256000000	2669000000	2587000000	6	5	4	7	6	3	3	8	10	10	6	6	5	4	7	6	3	3	8	10	10	6	363090000	259720000
NaN	NaN	NaN	NaN	-0.168782	0.088182	NaN	NaN	NaN	NaN	NaN		Discard	Discard	7	2	2	16.2	5.4	5.4	48.08	0.0037427	2.0906	325350000	127460000	197900000	3	5	5	3	3	3	4	4	4	4	4	1	2	1	1	0	0	0	0	0	0	1	23195000	82582000
0.0884139	NaN	NaN	-0.321487	-0.212932	-0.346244	NaN	0.0232935	NaN	-0.213792	-0.0267725		Discard	Discard	3	3	2	29.4	29.4	22.9	12.457	0	27.635	3231100000	1313300000	1917800000	2	1	2	1	1	1	2	1	3	2	2	1	1	2	1	1	1	2	1	2	2	2	331820000	465530000
-0.511962	-0.0356488	-0.348564	0.207357	0.240756	0.420665	-0.235681	-1.02351	-0.01913	-0.36691	-0.240034		Discard	Discard	10	10	10	16.1	16.1	16.1	103.21	0	91.385	3973200000	1661600000	2311600000	4	2	1	6	6	2	1	3	2	2	3	4	2	1	6	6	2	1	3	2	2	3	114050000	948180000
1.28855	NaN	NaN	0.123116	0.296522	0.205874	0.95975	1.14314	0.533323	0.570209	0.526624		Discard	Discard	68	5	5	89.8	10	10	58.061	0	59.887	5633500000	2919700000	2713800000	47	55	57	46	42	44	45	63	63	59	58	3	4	3	1	1	3	4	4	4	2	5	211120000	689250000
0.703731	0.698102	0.718255	0.261299	0.625617	0.614145	-0.126497	0.297153	-0.271705	-0.218923	-0.179932		Discard	Discard	4	4	4	20.1	20.1	20.1	32.026	0	126.75	11048000000	5575400000	5472700000	4	2	2	4	4	3	3	3	3	4	3	4	2	2	4	4	3	3	3	3	4	3	1731500000	106510000
-0.0811391	-0.1303	-0.0739377	0.384887	0.391157	0.285409	0.0276298	0.0859892	-0.0351145	-0.0904339	-0.0705961		Discard	Discard	8	7	2	99.1	84.2	28.1	11.514	0	323.31	81850000000	38053000000	43797000000	4	6	6	7	5	5	6	6	6	5	5	1	2	2	2	2	2	2	2	1	1	2	8476600000	9084900000
0.368234	0.17561	0.228713	0.594412	0.592312	0.924957	0.686705	0.802296	-0.364831	-0.275796	-0.299858		Discard	Discard	29	29	29	58.4	58.4	58.4	51.026	0	323.31	343670000000	137870000000	205800000000	6	3	4	5	5	22	22	28	27	28	3	6	3	4	5	5	22	22	28	27	28	3	186370000	33753000
0.141794	0.344171	0.280139	0.386222	0.131485	-0.134592	0.0868198	0.101914	0.313876	0.294898	0.385253		Discard	Discard	16	14	14	67.8	63.2	63.2	35.08	0	272.16	32182000000	14112000000	18070000000	11	12	12	9	10	9	9	10	10	11	13	10	11	11	7	8	8	8	9	9	10	12	1943600000	3403700000
0.225635	0.274809	0.398772	NaN	NaN	NaN	0.543629	0.875344	NaN	NaN	NaN		Discard	Discard	7	7	7	25.2	25.2	25.2	40.321	0	50.026	9578700000	5308300000	4270400000	5	0	0	4	5	5	6	0	0	0	0	5	0	0	4	5	5	6	0	0	0	0	1752700000	0
1.04947	0.616702	0.193446	NaN	NaN	NaN	-1.32673	-0.27946	-0.878509	-1.02095	-1.02229		Discard	Discard	7	7	7	27.2	27.2	27.2	41.165	0	19.703	1568600000	697420000	871190000	1	0	0	3	2	3	5	2	3	3	0	1	0	0	3	2	3	5	2	3	3	0	23614000	0
0.242714	0.453123	NaN	NaN	NaN	NaN	NaN	0.658916	0.587116	NaN	NaN		Discard	Discard	4	4	3	19.4	19.4	16.1	31.982	0.00012677	4.3983	622710000	305240000	317470000	3	1	1	2	0	1	2	1	1	1	0	2	1	1	1	0	1	1	0	1	0	0	77093000	64651000
-0.35679	-0.376445	-0.205906	0.353676	0.285858	0.333893	-0.448697	-0.211562	-1.11772	-1.20895	-1.18878		Discard	Discard	7	7	7	83.1	83.1	83.1	10.378	0	51.63	23092000000	9372800000	13719000000	7	5	7	4	6	7	6	5	5	7	6	7	5	7	4	6	7	6	5	5	7	6	2869400000	1288700000
-0.592787	-0.77803	-0.569883	0.198648	0.192243	0.163054	-0.371144	-0.477118	-0.278387	-0.285	-0.275285		Discard	Discard	11	11	11	66.3	66.3	66.3	20.749	0	323.31	22501000000	9320600000	13181000000	3	8	10	4	7	4	4	2	5	3	9	3	8	10	4	7	4	4	2	5	3	9	278600000	3938600000
-0.16809	-0.831482	-0.169277	NaN	-0.42186	NaN	1.35839	0.528543	NaN	NaN	NaN		Discard	Discard	25	25	24	30.1	30.1	29.3	134.95	0	71.973	1503200000	515650000	987520000	7	2	0	6	8	2	3	1	1	2	1	7	1	0	6	8	1	2	0	0	1	0	113770000	32317000
NaN	NaN	NaN	0.486925	0.598974	NaN	NaN	NaN	NaN	NaN	NaN		Discard	Discard	5	3	3	16.1	9.8	9.8	34.026	0	6.6499	412720000	218620000	194100000	0	5	3	0	0	0	0	1	1	0	5	0	3	1	0	0	0	0	0	0	0	3	0	183590000
0.31903	0.318546	0.541167	0.556747	0.603821	0.650083	-0.0416222	0.0136479	0.071345	0.0692406	0.1076		Discard	Discard	9	9	9	44.1	44.1	44.1	28.161	0	130.65	10643000000	4911000000	5732500000	8	7	6	5	6	6	7	6	6	7	5	8	7	6	5	6	6	7	6	6	7	5	679980000	717500000
NaN	-0.403247	0.20472	-0.0760232	-0.0368486	-0.0340735	-0.322298	-0.261789	NaN	-0.0797557	0.53156		Discard	Discard	30	30	1	58.1	58.1	1.3	77.86	0	278.22	21518000000	8750400000	12768000000	1	24	24	1	1	2	3	0	1	1	27	0	1	1	0	0	1	1	0	0	0	1	7287200	7001000000
0.160093	0.0408783	0.00163034	-0.140417	0.0674445	-0.113295	-0.116626	-0.347792	0.806971	0.740486	0.813695		Discard	Discard	9	9	9	38.2	38.2	38.2	35.823	0	172.25	2689000000	1181400000	1507700000	3	7	3	3	4	3	2	4	4	6	6	3	7	3	3	4	3	2	4	4	6	6	105460000	434760000
1.4363	1.26533	4.52105	0.208522	0.186025	0.174657	NaN	NaN	0.273424	0.391759	0.557467		Keep	Discard	9	9	9	78.5	78.5	78.5	13.897	0	107.6	68633000000	29093000000	39540000000	3	9	8	3	5	0	0	4	5	3	9	3	9	8	3	5	0	0	4	5	3	9	182620000	17291000000
0.425984	0.371071	0.441257	0.207547	0.204409	0.175824	0.396568	0.38129	-0.146349	-0.142401	-0.223965		Discard	Discard	81	81	48	87.6	87.6	63.2	103.06	0	323.31	720780000000	301740000000	419040000000	39	70	69	41	37	40	42	20	20	20	75	16	42	38	18	16	18	18	0	0	0	43	12240000000	199790000000
NaN	NaN	NaN	0.528994	0.635131	NaN	NaN	NaN	0.228521	NaN	NaN		Discard	Discard	7	7	7	25.1	25.1	25.1	38.577	0	37.251	725680000	381010000	344670000	0	6	2	0	0	0	0	2	1	1	5	0	6	2	0	0	0	0	2	1	1	5	0	401620000
NaN	NaN	NaN	NaN	NaN	0.553714	NaN	-0.200536	0.425806	0.15508	0.51428		Discard	Discard	2	2	2	7.5	7.5	7.5	42.082	0	36.218	845920000	417320000	428600000	1	1	1	1	1	1	2	2	2	2	1	1	1	1	1	1	1	2	2	2	2	1	25776000	31682000
0.086381	0.35175	-0.0701174	-0.11304	-0.147031	-0.357749	NaN	-0.0503868	-0.378239	-0.324574	-0.197021		Discard	Discard	16	16	13	59.7	59.7	51.6	42.447	0	146.96	11060000000	4700500000	6359600000	12	12	6	11	7	1	9	7	7	5	11	11	10	5	10	6	1	7	6	7	4	10	894640000	1713600000
0.132902	-0.148862	0.20472	0.184429	0.188438	0.117256	0.501687	0.483759	0.654743	0.243934	0.622846		Discard	Discard	29	14	12	48	30.4	27.4	70.02	0	138.67	19695000000	9353500000	10341000000	14	24	24	12	16	15	16	17	17	15	26	4	9	11	2	3	2	3	4	4	3	11	1480000000	2224300000
NaN	-1.86893	0.674844	NaN	NaN	NaN	NaN	NaN	NaN	NaN	NaN		Discard	Discard	6	1	1	61.6	11.6	11.6	12.887	0.00012839	4.9179	1117400000	334790000	782620000	2	3	4	2	1	3	4	2	2	3	3	1	1	1	1	1	0	0	1	0	1	1	74304000	134660000
0.107283	0.233273	0.304577	0.178932	0.260955	0.262515	-0.134701	-0.0139527	-0.0973108	-0.0483921	0.021226		Discard	Discard	6	6	1	52.7	52.7	6.8	16.23	0	39.542	27602000000	12735000000	14866000000	3	6	6	4	3	6	6	3	5	3	6	0	1	1	1	0	1	1	1	1	0	1	216840000	2553500000
-0.0537232	0.38112	0.0194062	0.0514796	0.286213	-0.0310509	0.100005	-0.115114	NaN	NaN	NaN		Discard	Discard	18	18	2	37.7	37.7	6.6	69.358	0	204.5	7690500000	2914600000	4775900000	6	7	10	5	5	13	13	1	0	1	9	0	0	1	0	0	0	0	0	0	0	0	153660000	663770000
0.235297	0.184728	0.0699393	-0.116809	-0.121737	-0.130319	-0.286768	-0.196134	-0.641258	-0.5695	-0.591555		Discard	Discard	16	16	11	42.8	42.8	32.5	48.755	0	323.31	126360000000	53269000000	73091000000	12	13	13	11	11	11	12	10	11	10	12	8	8	8	8	8	7	8	6	8	7	8	7289500000	16685000000
0.0768911	-0.0373433	0.170668	-0.38698	-0.459973	-0.268226	0.050086	0.0639248	0.0443722	0.0786418	0.00874241		Discard	Discard	32	32	32	45	45	45	107.15	0	249.53	29096000000	11635000000	17461000000	19	20	15	21	21	25	19	16	10	15	18	19	20	15	21	21	25	19	16	10	15	18	1822800000	1926800000
-0.311559	-0.324292	-0.327218	0.863465	0.964262	1.03502	0.140556	0.0142891	-0.577572	-0.380712	-0.561353		Discard	Discard	8	8	8	62.5	62.5	62.5	12.259	0	118.62	37072000000	16949000000	20123000000	7	6	5	6	6	5	5	4	6	5	6	7	6	5	6	6	5	5	4	6	5	6	4006000000	2089500000
-0.192044	-0.0964666	0.0372836	-0.352672	-0.634429	-0.464263	0.506039	0.301217	0.207844	0.177488	0.136563		Discard	Discard	7	6	6	22.8	19.5	19.5	31.263	0	100.85	21215000000	10069000000	11146000000	6	6	6	6	6	6	6	6	6	6	6	5	5	5	5	5	5	5	5	5	5	5	1626800000	1149500000
NaN	NaN	NaN	NaN	NaN	NaN	0.0735642	0.521187	NaN	NaN	NaN		Discard	Discard	9	9	9	22.7	22.7	22.7	66.675	0	49.762	320470000	171370000	149100000	0	0	0	0	0	7	6	0	1	1	0	0	0	0	0	0	7	6	0	1	1	0	0	0
-0.626849	-0.953063	-0.743949	0.371382	0.299307	0.0970972	0.239088	0.145314	-1.61147	-1.52538	-1.39238		Discard	Discard	4	4	4	69	69	69	6.9611	0	12.732	3669800000	1466900000	2202900000	4	4	3	3	3	4	3	3	4	4	4	4	4	3	3	3	4	3	3	4	4	4	315700000	160120000
NaN	0.116344	NaN	0.365004	0.358224	0.187854	NaN	0.0888396	-0.225303	-0.189296	-0.0994468		Discard	Discard	16	16	16	37	37	37	62.924	0	98.829	3649200000	1749400000	1899800000	4	11	10	3	1	2	4	3	6	4	9	4	11	10	3	1	2	4	3	6	4	9	3460100	456710000
-0.182906	-0.19502	-0.371227	NaN	NaN	NaN	0.559458	0.476982	NaN	NaN	NaN		Discard	Discard	11	11	5	32.1	32.1	13.8	45.621	0	177.41	6137300000	2366700000	3770600000	5	1	1	4	5	6	7	2	0	0	0	3	1	1	4	3	4	4	1	0	0	0	393150000	79938000
0.349755	0.281766	0.304363	0.674977	0.748935	0.738619	-0.0277884	0.0339699	-0.402687	-0.379338	-0.365554		Discard	Discard	12	12	12	49.8	49.8	49.8	24.976	0	323.31	180780000000	86677000000	94100000000	7	9	11	8	10	10	9	10	7	9	10	7	9	11	8	10	10	9	10	7	9	10	7164900000	15749000000
0.00195985	0.153349	0.0618092	0.255373	0.280752	0.17872	0.114802	0.220503	0.61228	0.800801	0.554809		Discard	Discard	13	13	13	30.3	30.3	30.3	64.239	0	126.39	11765000000	5068400000	6696800000	10	8	10	10	8	7	5	8	7	8	10	10	8	10	10	8	7	5	8	7	8	10	860790000	1003500000
-0.275898	0.050433	-0.0759356	-0.36387	-0.280015	-0.460763	0.430173	0.557032	0.205247	-0.243806	0.222854		Discard	Discard	16	16	16	32.1	32.1	32.1	68.447	0	45.088	2785800000	1177400000	1608400000	8	4	4	5	5	2	1	2	3	3	4	8	4	4	5	5	2	1	2	3	3	4	226630000	223330000
0.518875	0.421159	0.488877	-0.0126058	-0.102242	-0.15348	0.388912	0.367388	0.494118	0.278089	0.44421		Discard	Discard	39	39	35	62.4	62.4	57.4	82.842	0	323.31	41563000000	19105000000	22458000000	29	27	24	24	26	30	25	26	26	23	27	25	24	22	21	24	27	23	24	23	22	24	2481100000	4134700000
0.0466963	0.100997	0.121725	-0.010795	-0.0773984	-0.0593244	0.0756139	0.14787	0.132554	0.0855417	0.270075		Discard	Discard	19	19	19	55.3	55.3	55.3	51.24	0	323.31	7565800000	2881200000	4684600000	9	7	6	4	6	10	9	12	5	5	6	9	7	6	4	6	10	9	12	5	5	6	451990000	781560000
-0.315041	-0.338188	-0.526578	NaN	NaN	NaN	NaN	-0.406538	NaN	NaN	NaN		Discard	Discard	9	9	9	53.8	53.8	53.8	24.263	0	43.582	866460000	331300000	535160000	5	1	0	7	7	1	5	0	0	0	0	5	1	0	7	7	1	5	0	0	0	0	156030000	19328000
NaN	NaN	NaN	-0.108928	-0.113056	-0.186729	-0.378578	-0.177543	NaN	NaN	NaN		Discard	Discard	68	68	33	44.9	44.9	22.6	194.31	0	323.31	16660000000	6080500000	10579000000	0	47	56	1	1	2	2	1	1	0	56	0	21	25	1	1	0	1	1	1	0	27	0	5531700000
NaN	NaN	NaN	NaN	0.00484788	NaN	NaN	-0.201954	-0.213307	-0.365176	-0.214186		Discard	Discard	5	5	5	63.3	63.3	63.3	15.648	0	54.228	2319800000	919230000	1400600000	1	2	0	1	1	1	3	2	3	2	1	1	2	0	1	1	1	3	2	3	2	1	53632000	391290000
0.197422	0.186725	0.19091	0.497043	0.46637	0.495942	0.241454	0.287388	-0.0902856	-0.0859475	-0.0588693		Discard	Discard	20	20	20	51	51	51	49.222	0	273.49	79783000000	34887000000	44896000000	13	16	16	14	15	13	13	15	14	14	17	13	16	16	14	15	13	13	15	14	14	17	1306000000	13960000000
-0.61987	-0.707831	-0.736916	-0.0870242	-0.110281	-0.117803	-0.25017	-0.532091	-0.180217	-0.164377	-0.205425		Discard	Discard	10	10	10	51.6	51.6	51.6	31.381	0	259.28	14189000000	5403400000	8785800000	6	9	6	8	7	7	9	9	8	8	8	6	9	6	8	7	7	9	9	8	8	8	590540000	1254200000
-0.440123	-0.217091	-0.320527	NaN	NaN	NaN	-0.155176	-0.324143	0.248997	0.360166	0.298581		Discard	Discard	23	23	23	44.3	44.3	44.3	75.632	0	167.01	4328800000	2236100000	2092700000	4	2	1	6	4	15	12	11	17	12	1	4	2	1	6	4	15	12	11	17	12	1	87849000	17309000
NaN	NaN	NaN	NaN	0.120344	NaN	-0.276491	-0.450637	1.29758	1.4233	NaN		Discard	Discard	5	5	5	39.9	39.9	39.9	22.791	0	59.946	1021700000	530030000	491630000	0	3	0	2	0	3	5	4	4	1	1	0	3	0	2	0	3	5	4	4	1	1	0	43117000
NaN	NaN	NaN	0.271597	0.420599	0.209394	NaN	NaN	NaN	NaN	NaN		Discard	Discard	9	9	9	19.5	19.5	19.5	73.881	0	85.398	712370000	332250000	380120000	0	6	7	0	0	0	0	0	0	0	7	0	6	7	0	0	0	0	0	0	0	7	0	285510000
0.106217	-0.0523418	-0.0993915	-0.0615445	0.190465	0.116429	0.111369	0.168915	0.0444325	0.151299	0.0766284		Discard	Discard	15	15	15	52.4	52.4	52.4	45.745	0	248.59	47349000000	23836000000	23513000000	10	9	7	9	10	10	8	10	12	10	8	10	9	7	9	10	10	8	10	12	10	8	2558400000	2812700000
NaN	-0.668224	-0.325468	0.522528	0.499765	0.320387	-0.498021	0.00724866	0.0205026	0.380111	0.215713		Discard	Discard	6	6	6	32.2	32.2	32.2	33.128	0	35.286	1838700000	845340000	993370000	0	3	4	4	4	3	5	5	4	4	4	0	3	4	4	4	3	5	5	4	4	4	0	284240000
-0.453097	0.876647	NaN	-0.496374	NaN	NaN	NaN	-1.47845	-0.342397	0.214467	-0.249516		Discard	Discard	10	10	10	16.5	16.5	16.5	101.9	0	35.06	669230000	295740000	373500000	2	1	1	2	1	1	2	3	3	5	2	2	1	1	2	1	1	2	3	3	5	2	23301000	25783000
-0.404279	-0.374076	-0.184596	-0.41988	-0.344628	-0.398175	0.351544	0.40324	0.245527	0.186027	0.189558		Discard	Discard	10	10	5	33.5	33.5	16.5	28.912	0	178.05	10986000000	4605400000	6380200000	8	6	5	7	9	5	5	8	6	7	7	4	3	3	3	5	3	3	4	3	3	3	1126100000	684830000
0.395677	0.502998	0.528503	-0.523204	-0.345665	-0.443142	0.238511	0.506918	0.365438	0.379084	0.29928		Discard	Discard	9	9	9	49.7	49.7	49.7	35.509	0	323.31	13798000000	7138100000	6660100000	8	5	4	8	7	4	6	8	7	8	5	8	5	4	8	7	4	6	8	7	8	5	1138600000	175440000
-0.515092	-0.545572	-0.37867	0.295644	0.284876	0.269171	-0.483475	-0.499872	0.0385999	0.0561944	0.0210437		Discard	Discard	6	6	6	49.7	49.7	49.7	18.822	0	28.643	6161500000	2859000000	3302600000	4	5	5	4	2	4	5	6	6	5	5	4	5	5	4	2	4	5	6	6	5	5	204520000	455690000
0.389238	0.485921	0.423476	-0.663958	-0.700184	-0.756431	0.127232	0.185866	-0.168493	-0.162914	-0.18007		Discard	Discard	40	40	0	84.7	84.7	0	47.475	0	323.31	674840000000	323920000000	350920000000	30	27	24	31	29	25	32	33	31	34	26	0	0	0	0	0	0	0	0	0	0	0	61625000000	29227000000
0.133282	0.183391	0.0834636	0.37778	0.404732	0.347268	-0.0237248	-0.0768886	0.0948977	0.0749546	0.0447888		Discard	Discard	18	18	18	78.9	78.9	78.9	26.227	0	323.31	131480000000	60892000000	70589000000	13	14	14	18	13	14	15	11	12	13	14	13	14	14	18	13	14	15	11	12	13	14	8161200000	8577800000
-0.147289	-0.321208	-0.111724	0.0975656	0.189294	0.0466954	0.267789	0.338936	0.196494	0.195365	0.231962		Discard	Discard	10	10	0	62.6	62.6	0	17.987	0	261.88	17400000000	7515900000	9883800000	7	8	7	6	6	8	8	6	6	8	7	0	0	0	0	0	0	0	0	0	0	0	932150000	1999100000
NaN	NaN	NaN	-0.253923	-0.318342	-0.358008	NaN	NaN	NaN	NaN	NaN		Discard	Discard	9	9	9	22.2	22.2	22.2	68.898	0	23.114	690330000	338740000	351590000	0	6	6	0	0	1	2	0	0	0	9	0	6	6	0	0	1	2	0	0	0	9	0	151860000
NaN	NaN	NaN	NaN	NaN	NaN	NaN	NaN	0.707016	0.850693	0.409927		Discard	Discard	7	7	7	9.6	9.6	9.6	130.8	0	21.159	1366400000	571390000	795020000	0	0	0	0	0	0	0	4	5	3	2	0	0	0	0	0	0	0	4	5	3	2	0	0
0.237307	0.28105	0.276003	-0.0275146	0.0149292	-0.00361903	0.164581	-0.00567514	0.0369357	0.00421007	0.08847		Discard	Discard	8	8	8	99.2	99.2	99.2	14.478	0	239.42	64226000000	29663000000	34564000000	6	6	6	6	5	5	6	6	7	7	7	6	6	6	6	5	5	6	6	7	7	7	7918300000	8525200000
NaN	NaN	NaN	NaN	NaN	NaN	NaN	NaN	-0.107034	-0.0888933	-0.112445		Discard	Discard	5	5	5	16.6	16.6	16.6	55.05	0	10.997	246160000	152570000	93591000	1	0	0	1	0	1	0	2	3	3	0	1	0	0	1	0	1	0	2	3	3	0	16372000	0
0.0685901	0.0287904	-0.130692	0.0632008	-0.0195746	-0.0946449	-0.219536	0.0274912	0.369155	0.406896	0.229522		Discard	Discard	14	11	11	37.3	30.9	30.9	48.897	0	34.944	8976700000	4176600000	4800200000	9	10	10	7	9	7	4	10	8	10	10	7	8	8	5	7	5	2	8	6	8	7	539490000	1354200000
-0.201137	-0.510118	-0.458819	NaN	NaN	NaN	0.125181	-0.0960364	0.0497142	-0.0231821	-0.417974		Discard	Discard	11	10	9	17.1	16	15.1	98.911	0	47.694	897890000	347230000	550660000	8	2	1	7	4	6	8	4	3	3	1	6	1	0	6	3	5	7	4	2	2	0	157790000	24345000
0.990291	1.01072	0.856851	-0.435795	-0.437609	-0.417315	0.495203	0.463429	-0.26438	-0.210446	-0.25515		Discard	Discard	22	22	22	66.2	66.2	66.2	48.899	0	323.31	97306000000	42454000000	54853000000	15	16	13	14	17	13	13	19	16	17	16	15	16	13	14	17	13	13	19	16	17	16	3206200000	6965800000
0.489971	0.483024	0.480507	-0.356181	-0.438792	-0.456137	0.0422251	0.0728412	-0.525827	-0.466699	-0.522124		Discard	Discard	53	53	53	80.9	80.9	80.9	55.52	0	323.31	1326800000000	390280000000	936500000000	24	47	48	27	26	30	33	29	30	29	49	24	47	48	27	26	30	33	29	30	29	49	3057900000	418650000000
NaN	NaN	NaN	NaN	NaN	NaN	NaN	NaN	0.753093	0.709422	0.881664		Discard	Discard	28	28	28	34.2	34.2	34.2	126.41	0	98.274	1506300000	901030000	605260000	0	0	0	0	0	0	0	15	24	13	0	0	0	0	0	0	0	0	15	24	13	0	0	0
NaN	NaN	NaN	NaN	NaN	0.182036	0.0581471	0.0576725	0.586347	0.667744	0.736478		Discard	Discard	8	8	1	18.5	18.5	2.9	78.458	0	56.523	1140900000	628050000	512840000	0	1	3	1	0	3	2	7	6	3	2	0	0	0	0	0	0	0	1	0	0	0	0	27187000
NaN	0.471247	NaN	0.292435	0.290726	0.234823	0.535774	0.430421	-0.568878	-0.763799	-0.732846		Discard	Discard	16	16	16	38.5	38.5	38.5	57.949	0	76.036	4536800000	1695600000	2841200000	0	11	8	2	1	7	11	9	5	4	6	0	11	8	2	1	7	11	9	5	4	6	0	717470000
NaN	NaN	NaN	0.316381	0.260166	0.382028	NaN	NaN	-0.233829	NaN	NaN		Discard	Discard	6	6	6	7.4	7.4	7.4	157.98	0	38.078	863550000	386390000	477160000	0	6	4	0	1	0	0	4	1	1	5	0	6	4	0	1	0	0	4	1	1	5	0	303010000
-0.142962	-0.0534619	-0.0549417	0.156148	0.213637	0.177936	0.0994599	0.033483	-0.54882	-0.645783	-0.693019		Discard	Discard	8	8	8	67.2	67.2	67.2	13.459	0	323.31	27277000000	10835000000	16441000000	8	6	5	7	7	8	6	7	6	7	8	8	6	5	7	7	8	6	7	6	7	8	1560700000	1049000000
0.785236	0.684765	0.162135	0.0547055	0.479787	NaN	-0.658339	-0.743413	NaN	-0.434858	-0.423947		Discard	Discard	9	8	8	17.1	16	16	71.877	0	11.845	887750000	335910000	551840000	6	4	2	3	3	4	6	1	3	3	4	5	3	2	2	2	3	5	0	2	2	3	89565000	77488000
-0.951219	-1.04301	-1.3313	0.664083	0.28188	0.297188	-1.24147	-1.52413	-0.251348	-0.179591	-0.147832		Discard	Discard	25	25	25	34.1	34.1	34.1	85.737	0	87.659	6422900000	2075400000	4347500000	11	6	4	10	10	10	11	12	13	8	7	11	6	4	10	10	10	11	12	13	8	7	316720000	176710000
-0.00532072	0.334107	0.355562	0.0151541	0.296784	0.20492	NaN	-0.0976975	NaN	-0.503329	-0.552688		Discard	Discard	22	2	2	64.1	4.8	4.8	37.106	0	37.715	7119500000	3161400000	3958100000	20	18	15	21	19	15	16	15	14	16	18	2	1	1	2	2	1	1	1	1	1	1	531690000	872370000
NaN	NaN	NaN	NaN	-0.0393926	0.0529501	NaN	NaN	NaN	NaN	NaN		Discard	Discard	7	1	1	55.1	5.1	5.1	15.928	0.0087709	1.6706	167640000	77609000	90035000	2	7	7	1	1	5	5	5	5	6	5	0	1	1	0	0	0	0	0	0	1	0	0	76459000
NaN	NaN	NaN	NaN	NaN	NaN	NaN	NaN	-0.0325298	0.0340511	-0.293114		Discard	Discard	17	17	6	43	43	14.8	57.769	0	191.81	7170800000	2295300000	4875600000	0	0	0	0	0	0	0	12	8	11	0	0	0	0	0	0	0	0	4	4	3	0	0	0
0.133182	-0.0396007	-0.450642	-0.247746	1.37701	NaN	-0.0570259	-0.162954	0.465666	NaN	-0.215932		Discard	Discard	5	5	5	12.1	12.1	12.1	53.54	0	18.132	2758400000	1390900000	1367500000	3	2	1	3	3	3	3	2	2	2	1	3	2	1	3	3	3	3	2	2	2	1	251390000	254930000
NaN	-0.179174	NaN	NaN	NaN	NaN	0.724357	NaN	NaN	0.964572	0.520396		Discard	Discard	10	10	10	23.4	23.4	23.4	70.786	0	122.22	538860000	220710000	318150000	2	0	1	3	1	4	0	3	1	2	1	2	0	1	3	1	4	0	3	1	2	1	12911000	0
NaN	0.621599	NaN	0.160276	0.41026	0.251588	NaN	-0.0332122	-0.0238659	0.0821281	0.184635		Discard	Discard	8	8	8	41.3	41.3	41.3	27.991	0	51.515	2101400000	838560000	1262900000	2	4	4	4	0	1	3	3	3	2	4	2	4	4	4	0	1	3	3	3	2	4	26067000	212740000
0.207585	0.322784	0.116253	NaN	NaN	NaN	1.02788	1.00877	0.535188	0.717022	0.959479		Discard	Discard	20	20	20	32	32	32	113.02	0	218.79	4351800000	2373700000	1978100000	3	1	1	5	5	12	9	6	5	9	0	3	1	1	5	5	12	9	6	5	9	0	33292000	11337000
-0.181379	-0.143704	-0.174799	-0.0864348	0.0831282	-0.0121803	-0.112335	-0.119142	-0.0454074	-0.16929	0.0222598		Discard	Discard	35	35	35	47.7	47.7	47.7	104.23	0	323.31	81982000000	32119000000	49863000000	28	18	16	27	27	28	23	27	25	25	20	28	18	16	27	27	28	23	27	25	25	20	6257300000	1842900000
NaN	0.784088	NaN	0.314885	0.328856	0.636897	NaN	NaN	NaN	NaN	0.275568		Discard	Discard	7	7	7	12.1	12.1	12.1	79.907	0.00012814	4.8414	571620000	268150000	303470000	1	3	3	1	1	1	1	1	1	2	5	1	3	3	1	1	1	1	1	1	2	5	8669200	121080000
0.441311	0.495091	0.344541	-0.541742	-0.862124	-0.671531	0.370863	0.42485	1.45996	1.63969	1.56486		Discard	Discard	6	6	6	69.9	69.9	69.9	8.5478	0	27.808	4991500000	2474000000	2517500000	4	4	3	3	4	4	3	4	5	6	5	4	4	3	3	4	4	3	4	5	6	5	390240000	358890000
0.281503	0.334649	0.256735	0.162284	0.186602	0.223423	-0.0307515	-0.0360349	-0.119131	-0.30287	-0.133295		Discard	Discard	13	13	6	46.6	46.6	21.2	44.468	0	256.16	75684000000	34617000000	41067000000	10	11	11	7	10	9	10	10	10	10	9	5	6	5	3	5	4	4	5	5	5	4	3635500000	9715400000
0.245859	0.0505071	0.188639	-0.758309	-1.45229	NaN	0.545336	0.549835	0.647383	1.4255	1.03167		Discard	Discard	21	21	21	49	49	49	69.666	0	323.31	8566100000	3633700000	4932400000	8	4	1	9	10	17	17	10	8	11	4	8	4	1	9	10	17	17	10	8	11	4	285700000	28168000
NaN	NaN	NaN	NaN	NaN	NaN	0.828217	0.990926	0.193265	0.374115	0.311533		Discard	Discard	15	15	15	27.3	27.3	27.3	58.453	0	200.7	73991000000	38542000000	35449000000	0	1	0	0	0	6	4	9	10	10	0	0	1	0	0	0	6	4	9	10	10	0	0	82792000
NaN	-1.56856	-1.13339	-0.146871	0.125824	-0.0897815	-0.292081	-0.337382	NaN	NaN	NaN		Discard	Discard	12	12	12	27	27	27	67.423	0	80.383	1559000000	500110000	1058900000	3	9	5	3	2	8	8	0	2	0	7	3	9	5	3	2	8	8	0	2	0	7	15416000	369280000
-0.400958	-0.31812	-0.279718	0.368167	0.394813	0.32092	-0.0282568	-0.0573617	-0.106761	-0.475729	-0.0809112		Discard	Discard	44	3	2	66.2	6.8	5	95.337	0	125.24	19432000000	8327100000	11105000000	36	40	38	36	33	32	31	34	36	35	40	2	2	2	2	1	1	1	2	2	1	2	1290000000	2766000000
0.901135	0.864488	0.522603	0.0741317	0.146164	0.170781	1.12706	0.997719	-0.0232729	0.0270596	-0.114313		Discard	Discard	16	16	16	62.3	62.3	62.3	40.97	0	323.31	22945000000	11091000000	11854000000	8	13	12	7	6	11	15	8	10	12	15	8	13	12	7	6	11	15	8	10	12	15	691820000	2603600000
-0.0444341	0.363829	0.254817	0.190027	0.262961	0.266367	-0.0784994	-0.106579	-0.702793	-0.751723	-0.874598		Discard	Discard	4	4	3	30	30	22.9	19.27	0	34.51	26183000000	11511000000	14673000000	3	4	4	2	2	4	4	4	4	3	4	3	3	3	2	2	3	3	3	3	3	3	651020000	3861400000
NaN	NaN	NaN	0.072887	0.105694	0.0260439	0.868816	0.744087	0.358876	0.0706509	0.379582		Discard	Discard	13	13	13	21.5	21.5	21.5	92.914	0	91.085	7101900000	2988800000	4113100000	0	12	11	0	0	8	6	4	6	3	11	0	12	11	0	0	8	6	4	6	3	11	0	1872700000
0.00420252	-0.0560732	-0.0275768	0.46473	0.383745	0.449501	0.29037	0.207697	0.221533	0.513118	0.644741		Discard	Discard	13	13	13	33	33	33	57.258	0	262.26	5727700000	2558200000	3169500000	9	9	9	9	12	13	10	7	9	7	9	9	9	9	9	12	13	10	7	9	7	9	551820000	217970000
0.150143	0.119248	0.533548	0.190625	0.0614317	0.157796	-0.415983	-0.579328	-1.21383	NaN	-0.236861		Discard	Discard	2	2	2	22	22	22	20.715	0	102.93	1880100000	782050000	1098000000	1	2	2	1	1	1	2	1	1	1	1	1	2	2	1	1	1	2	1	1	1	1	59488000	552940000
-0.160038	-0.0838309	-0.123092	-0.500838	-0.412498	-0.519125	0.510296	0.46723	0.573173	0.426793	0.537121		Discard	Discard	78	78	12	52.4	52.4	5.8	189.56	0	323.31	89667000000	36956000000	52711000000	48	54	57	45	51	59	60	61	57	57	57	5	7	8	5	5	6	6	6	9	7	7	4552800000	7989900000
0.550781	-0.22701	0.268977	NaN	NaN	NaN	0.133466	1.63871	0.495707	0.254681	NaN		Discard	Discard	8	7	7	9.4	8.5	8.5	112.96	0	5.9776	271710000	132810000	138890000	2	1	1	1	3	2	2	5	1	2	1	2	1	1	1	3	1	2	4	1	2	1	39497000	6577800
0.242268	0.121849	-0.0925651	0.128079	0.0100406	0.0550797	-0.213562	-0.269968	-0.0677404	0.00174373	0.0159774		Discard	Discard	22	15	15	37.1	28.2	28.2	100.41	0	266.5	17794000000	7425500000	10368000000	15	18	17	16	16	17	15	19	14	16	18	11	13	13	11	11	12	10	13	10	11	14	1086000000	2843900000
0.0683967	0.400557	0.392019	-1.10244	-0.725998	1.17172	-0.327366	-0.322432	-0.250854	-0.351106	-0.292604		Discard	Discard	13	13	11	57.3	57.3	46.1	48.127	0	240.13	18118000000	8601300000	9517100000	9	8	3	10	8	5	11	6	5	4	8	8	6	2	9	7	5	9	5	4	3	7	1920900000	1607900000
0.315605	-0.528	0.0732922	0.705237	0.814748	0.876501	-0.212309	-0.0784164	-0.520507	-0.400268	0.00373376		Discard	Discard	7	6	4	33.8	30.1	17.8	24.267	0	19.47	9784200000	4454900000	5329300000	4	4	5	4	4	5	7	4	5	5	4	2	2	2	2	2	2	4	2	2	2	1	80197000	1552100000
NaN	0.498458	-0.295953	-0.700891	-1.01415	-1.15064	-0.766362	-0.62996	0.842383	0.902748	0.895276		Discard	Discard	6	5	5	48.5	44.6	44.6	22.433	0	139.79	4363300000	1568800000	2794500000	3	4	4	3	4	6	6	3	3	4	4	2	3	4	2	3	5	5	2	2	3	4	43998000	293250000
0.211361	-0.290097	0.242132	0.681175	0.790201	0.83177	-0.0929585	0.440539	-0.266582	-0.380025	-0.257371		Discard	Discard	6	6	6	25.4	25.4	25.4	44.772	0	199.18	3187000000	1265600000	1921400000	3	4	4	3	1	4	3	5	5	5	4	3	4	4	3	1	4	3	5	5	5	4	799670000	320210000
0.152307	0.33823	0.19758	0.0548169	0.0862434	0.18833	0.0186541	0.119379	-0.0169088	0.123072	-0.0172271		Discard	Discard	16	13	2	65.8	60.9	19.6	39.609	0	323.31	26932000000	11951000000	14981000000	10	11	12	9	8	9	10	9	8	7	13	1	1	1	1	1	1	1	0	0	0	1	2009000000	3751300000
-0.273798	-0.178999	-0.176177	0.18464	0.137186	0.136488	-0.0329315	0.140025	0.57472	0.216059	0.261353		Discard	Discard	11	11	10	36.9	36.9	33.3	36.039	0	85.46	7639700000	5407800000	2231900000	3	8	5	5	2	3	6	3	3	3	9	3	7	4	5	2	3	5	3	3	3	8	92435000	2574800000
0.0920157	0.0788388	0.0643213	0.296897	0.48411	0.371006	0.0903809	0.0765514	-0.107717	-0.148061	-0.128181		Discard	Discard	13	10	5	59.4	51.2	23.7	23.668	0	104.63	40362000000	18044000000	22319000000	6	9	8	9	8	8	11	8	11	9	7	3	3	3	4	3	5	4	3	5	5	3	1858300000	4939300000
NaN	0.429366	NaN	NaN	NaN	-0.448123	NaN	NaN	NaN	NaN	NaN		Discard	Discard	3	3	3	39.4	39.4	39.4	10.986	0.00012825	4.88	523480000	227930000	295550000	1	1	2	2	1	2	1	0	0	0	1	1	1	2	2	1	2	1	0	0	0	1	92038000	46220000
-0.0746819	-0.109564	-0.184596	-0.303625	-0.408607	-0.195178	0.0487892	-0.0134764	-0.136754	-0.0752358	-0.141216		Discard	Discard	23	23	2	44.5	44.5	3.8	72.233	0	323.31	29489000000	11313000000	18176000000	15	18	20	16	15	13	13	13	16	15	18	0	1	2	0	0	0	0	0	0	1	1	1423200000	3702900000
NaN	NaN	NaN	0.625189	0.729653	0.902093	-0.358338	0.195151	NaN	NaN	NaN		Discard	Discard	5	2	2	30	14.1	14.1	24.984	0	10.741	2839900000	1460100000	1379800000	2	3	5	3	2	4	4	2	4	4	4	0	1	2	1	0	1	1	0	1	1	1	0	753760000
-0.0633281	0.128976	0.027955	0.0996453	0.0621109	0.0296623	-0.502453	-0.305483	-0.456064	-0.454351	-0.400742		Discard	Discard	18	18	6	47.2	47.2	14.3	39.879	0	224.16	45393000000	19769000000	25624000000	10	13	10	13	10	11	14	11	10	10	12	4	3	3	5	4	4	5	4	3	3	4	1886600000	6656200000
[truncated: 5,660 more rows]
[truncated: 15 more columns]
