# Supplementary material for: Identification of the Cysteine Protease Legumain as a Potential Chronic Hypoxia-Specific Multiple Myeloma Target Gene
Source: Cells. 2022 Jan 15;11(2):292. doi: 10.3390/cells11020292 (PMC8773999; doi:10.3390/cells11020292)
Supplement: Supplementary file 1 [file cells-11-00292-s001.zip › cells-1465172 - supplementary/supplementary-figures and tables/Supplementary Table S3.xlsx]

## Sheet: Sheet0
© 2000-2021 QIAGEN. All rights reserved.
Canonical Pathways	IPA_RPMI-8226	IPA_OPM2	IPA_LP1	IPA_KMS-12-BM	IPA_HS5
Oxidative Phosphorylation	-3.742	2.646	1.342	N/A	N/A
Glycolysis I	N/A	2	3	N/A	2
Sirtuin Signaling Pathway	2.84	-1.89	0.447	N/A	1.508
tRNA Charging	-2.449	N/A	-2.236	N/A	N/A
Gluconeogenesis I	N/A	N/A	2.449	N/A	2
HIF1α Signaling	1	1	0.447	N/A	1.89
Superpathway of Cholesterol Biosynthesis	2.236	2	N/A	N/A	N/A
Cholesterol Biosynthesis III (via Desmosterol)	2	2	N/A	N/A	N/A
Cholesterol Biosynthesis I	2	2	N/A	N/A	N/A
Integrin Signaling	0	2	N/A	N/A	2
Cholesterol Biosynthesis II (via 24,25-dihydrolanosterol)	2	2	N/A	N/A	N/A
HER-2 Signaling in Breast Cancer	2	-0.816	N/A	N/A	1
Ferroptosis Signaling Pathway	1	2	-0.632	N/A	N/A
IL-8 Signaling	2	N/A	N/A	N/A	1.342
Necroptosis Signaling Pathway	-3.162	N/A	N/A	N/A	N/A
NAD Signaling Pathway	0.447	0	1	N/A	1.667
Hepatic Fibrosis Signaling Pathway	N/A	N/A	1.342	N/A	1.667
Semaphorin Neuronal Repulsive Signaling Pathway	N/A	-1	N/A	N/A	-2
Signaling by Rho Family GTPases	N/A	N/A	N/A	N/A	2.236
CXCR4 Signaling	N/A	N/A	N/A	N/A	2.236
GP6 Signaling Pathway	N/A	N/A	N/A	N/A	2.236
p53 Signaling	N/A	N/A	N/A	N/A	-2.236
MSP-RON Signaling In Macrophages Pathway	N/A	N/A	-2.236	N/A	N/A
Erythropoietin Signaling Pathway	N/A	N/A	N/A	N/A	2.236
Neuroinflammation Signaling Pathway	N/A	N/A	1.342	N/A	0.816
TCA Cycle II (Eukaryotic)	N/A	N/A	2	N/A	N/A
MSP-RON Signaling In Cancer Cells Pathway	N/A	N/A	N/A	N/A	2
Estrogen Receptor Signaling	N/A	N/A	N/A	N/A	2
Xenobiotic Metabolism AHR Signaling Pathway	N/A	N/A	N/A	N/A	-2
Hypoxia Signaling in the Cardiovascular System	N/A	N/A	N/A	N/A	2
Senescence Pathway	N/A	N/A	1	N/A	0.816
Autophagy	N/A	N/A	1	N/A	0.378
Regulation Of The Epithelial Mesenchymal Transition By Growth Factors Pathway	N/A	N/A	N/A	N/A	1.342
Adrenomedullin signaling pathway	N/A	N/A	N/A	N/A	1.342
Aryl Hydrocarbon Receptor Signaling	N/A	N/A	N/A	N/A	-1.342
ILK Signaling	0	N/A	N/A	N/A	1.342
Cholecystokinin/Gastrin-mediated Signaling	N/A	N/A	N/A	N/A	1.134
Gαq Signaling	N/A	N/A	N/A	N/A	1
Role of MAPK Signaling in Inhibiting the Pathogenesis of Influenza	N/A	N/A	N/A	N/A	-1
HOTAIR Regulatory Pathway	N/A	N/A	N/A	N/A	1
PD-1, PD-L1 cancer immunotherapy pathway	N/A	N/A	-1	N/A	N/A
Glioblastoma Multiforme Signaling	N/A	N/A	N/A	N/A	1
Protein Kinase A Signaling	N/A	N/A	N/A	N/A	0.905
Acute Phase Response Signaling	N/A	N/A	N/A	N/A	0.816
Cardiac Hypertrophy Signaling (Enhanced)	N/A	N/A	N/A	N/A	-0.707
IL-17 Signaling	N/A	N/A	N/A	N/A	-0.447
HMGB1 Signaling	N/A	N/A	N/A	N/A	0.447
IL-6 Signaling	N/A	N/A	N/A	N/A	0.447
LXR/RXR Activation	N/A	N/A	N/A	N/A	0.447
Tumor Microenvironment Pathway	N/A	N/A	N/A	N/A	0.378
Actin Nucleation by ARP-WASP Complex	N/A	N/A	N/A	N/A	N/A
Glutamate Degradation II	N/A	N/A	N/A	N/A	N/A
L-carnitine Biosynthesis	N/A	N/A	N/A	N/A	N/A
Superpathway of Methionine Degradation	N/A	N/A	N/A	N/A	N/A
Germ Cell-Sertoli Cell Junction Signaling	N/A	N/A	N/A	N/A	N/A
Melatonin Degradation II	N/A	N/A	N/A	N/A	N/A
Fatty Acid α-oxidation	N/A	N/A	N/A	N/A	N/A
SPINK1 General Cancer Pathway	N/A	N/A	N/A	N/A	N/A
Role of p14/p19ARF in Tumor Suppression	N/A	N/A	N/A	N/A	N/A
Atherosclerosis Signaling	N/A	N/A	N/A	N/A	N/A
Thymine Degradation	N/A	N/A	N/A	N/A	N/A
Assembly of RNA Polymerase I Complex	N/A	N/A	N/A	N/A	N/A
Th1 Pathway	N/A	N/A	N/A	N/A	N/A
Complement System	N/A	N/A	N/A	N/A	N/A
Tetrahydrobiopterin Biosynthesis II	N/A	N/A	N/A	N/A	N/A
Regulation of eIF4 and p70S6K Signaling	N/A	N/A	N/A	N/A	N/A
Noradrenaline and Adrenaline Degradation	N/A	N/A	N/A	N/A	N/A
Unfolded protein response	N/A	N/A	N/A	N/A	N/A
Phagosome Maturation	N/A	N/A	N/A	N/A	N/A
Clathrin-mediated Endocytosis Signaling	N/A	N/A	N/A	N/A	N/A
FXR/RXR Activation	N/A	N/A	N/A	N/A	N/A
Dopamine Degradation	N/A	N/A	N/A	N/A	N/A
Caveolar-mediated Endocytosis Signaling	N/A	N/A	N/A	N/A	N/A
Zymosterol Biosynthesis	N/A	N/A	N/A	N/A	N/A
Paxillin Signaling	N/A	N/A	N/A	N/A	N/A
Purine Nucleotides Degradation II (Aerobic)	N/A	N/A	N/A	N/A	N/A
L-cysteine Degradation I	N/A	N/A	N/A	N/A	N/A
Aspartate Biosynthesis	N/A	N/A	N/A	N/A	N/A
Asparagine Biosynthesis I	N/A	N/A	N/A	N/A	N/A
Epoxysqualene Biosynthesis	N/A	N/A	N/A	N/A	N/A
Actin Cytoskeleton Signaling	N/A	N/A	N/A	N/A	N/A
Differential Regulation of Cytokine Production in Macrophages and T Helper Cells by IL-17A and IL-17F	N/A	N/A	N/A	N/A	N/A
ERK/MAPK Signaling	N/A	N/A	N/A	N/A	N/A
PTEN Signaling	N/A	N/A	N/A	N/A	N/A
Choline Biosynthesis III	N/A	N/A	N/A	N/A	N/A
Endoplasmic Reticulum Stress Pathway	N/A	N/A	N/A	N/A	N/A
HGF Signaling	N/A	N/A	N/A	N/A	N/A
Th2 Pathway	N/A	N/A	N/A	N/A	N/A
Regulation of Actin-based Motility by Rho	N/A	N/A	N/A	N/A	N/A
PI3K/AKT Signaling	N/A	N/A	N/A	N/A	N/A
Alanine Biosynthesis II	N/A	N/A	N/A	N/A	N/A
Relaxin Signaling	N/A	N/A	N/A	N/A	N/A
Selenocysteine Biosynthesis II (Archaea and Eukaryotes)	N/A	N/A	N/A	N/A	N/A
Guanine and Guanosine Salvage I	N/A	N/A	N/A	N/A	N/A
L-cysteine Degradation III	N/A	N/A	N/A	N/A	N/A
Th1 and Th2 Activation Pathway	N/A	N/A	N/A	N/A	N/A
Lysine Degradation II	N/A	N/A	N/A	N/A	N/A
RAC Signaling	N/A	N/A	N/A	N/A	N/A
MIF Regulation of Innate Immunity	N/A	N/A	N/A	N/A	N/A
IL-10 Signaling	N/A	N/A	N/A	N/A	N/A
Neuregulin Signaling	N/A	N/A	N/A	N/A	N/A
Tight Junction Signaling	N/A	N/A	N/A	N/A	N/A
Corticotropin Releasing Hormone Signaling	N/A	N/A	N/A	N/A	N/A
Purine Ribonucleosides Degradation to Ribose-1-phosphate	N/A	N/A	N/A	N/A	N/A
Superpathway of Serine and Glycine Biosynthesis I	N/A	N/A	N/A	N/A	N/A
L-cysteine Degradation II	N/A	N/A	N/A	N/A	N/A
PPAR Signaling	N/A	N/A	N/A	N/A	0
TR/RXR Activation	N/A	N/A	N/A	N/A	N/A
Fcγ Receptor-mediated Phagocytosis in Macrophages and Monocytes	N/A	N/A	N/A	N/A	N/A
Salvage Pathways of Pyrimidine Ribonucleotides	0	N/A	N/A	N/A	N/A
Sucrose Degradation V (Mammalian)	N/A	N/A	N/A	N/A	N/A
Adenosine Nucleotides Degradation II	N/A	N/A	N/A	N/A	N/A
Role of Hypercytokinemia/hyperchemokinemia in the Pathogenesis of Influenza	N/A	N/A	N/A	N/A	N/A
L-serine Degradation	N/A	N/A	N/A	N/A	N/A
GDNF Family Ligand-Receptor Interactions	N/A	N/A	N/A	N/A	N/A
Role of Cytokines in Mediating Communication between Immune Cells	N/A	N/A	N/A	N/A	N/A
Antigen Presentation Pathway	N/A	N/A	N/A	N/A	N/A
Mechanisms of Viral Exit from Host Cells	N/A	N/A	N/A	N/A	N/A
Cell Cycle: G2/M DNA Damage Checkpoint Regulation	N/A	N/A	N/A	N/A	N/A
Heme Degradation	N/A	N/A	N/A	N/A	N/A
Agranulocyte Adhesion and Diapedesis	N/A	N/A	N/A	N/A	N/A
Putrescine Degradation III	N/A	N/A	N/A	N/A	N/A
γ-glutamyl Cycle	N/A	N/A	N/A	N/A	N/A
Superoxide Radicals Degradation	N/A	N/A	N/A	N/A	N/A
Pyrimidine Deoxyribonucleotides De Novo Biosynthesis I	N/A	N/A	N/A	N/A	N/A
Retinoic acid Mediated Apoptosis Signaling	N/A	N/A	N/A	N/A	N/A
Pyruvate Fermentation to Lactate	N/A	N/A	N/A	N/A	N/A
JAK/STAT Signaling	N/A	N/A	N/A	N/A	N/A
Iron homeostasis signaling pathway	N/A	N/A	N/A	N/A	N/A
Phenylethylamine Degradation I	N/A	N/A	N/A	N/A	N/A
Virus Entry via Endocytic Pathways	N/A	N/A	N/A	N/A	N/A
Fatty Acid β-oxidation I	N/A	N/A	N/A	N/A	N/A
B Cell Development	N/A	N/A	N/A	N/A	N/A
FAK Signaling	N/A	N/A	N/A	N/A	N/A
Sertoli Cell-Sertoli Cell Junction Signaling	N/A	N/A	N/A	N/A	N/A
Xenobiotic Metabolism Signaling	N/A	N/A	N/A	N/A	N/A
EGF Signaling	N/A	N/A	N/A	N/A	N/A
Arginine Biosynthesis IV	N/A	N/A	N/A	N/A	N/A
Colorectal Cancer Metastasis Signaling	N/A	N/A	N/A	N/A	0
Estrogen-mediated S-phase Entry	N/A	N/A	N/A	N/A	N/A
Methylthiopropionate Biosynthesis	N/A	N/A	N/A	N/A	N/A
Crosstalk between Dendritic Cells and Natural Killer Cells	N/A	N/A	N/A	N/A	N/A
Eumelanin Biosynthesis	N/A	N/A	N/A	N/A	N/A
IL-17A Signaling in Fibroblasts	N/A	N/A	N/A	N/A	N/A
Sumoylation Pathway	N/A	N/A	N/A	N/A	N/A
Glioma Invasiveness Signaling	N/A	N/A	N/A	N/A	N/A
dTMP De Novo Biosynthesis	N/A	N/A	N/A	N/A	N/A
Myo-inositol Biosynthesis	N/A	N/A	N/A	N/A	N/A
CD40 Signaling	N/A	N/A	N/A	N/A	N/A
Superpathway of Citrulline Metabolism	N/A	N/A	N/A	N/A	N/A
Leucine Degradation I	N/A	N/A	N/A	N/A	N/A
Regulation of Cellular Mechanics by Calpain Protease	N/A	N/A	N/A	N/A	N/A
Tumoricidal Function of Hepatic Natural Killer Cells	N/A	N/A	N/A	N/A	N/A
Cysteine Biosynthesis III (mammalia)	N/A	N/A	N/A	N/A	N/A
Asparagine Degradation I	N/A	N/A	N/A	N/A	N/A
UDP-D-xylose and UDP-D-glucuronate Biosynthesis	N/A	N/A	N/A	N/A	N/A
Granzyme B Signaling	N/A	N/A	N/A	N/A	N/A
Leukotriene Biosynthesis	N/A	N/A	N/A	N/A	N/A
Cell Cycle: G1/S Checkpoint Regulation	N/A	N/A	N/A	N/A	N/A
Spermidine Biosynthesis I	N/A	N/A	N/A	N/A	N/A
Uracil Degradation II (Reductive)	N/A	N/A	N/A	N/A	N/A
UVA-Induced MAPK Signaling	N/A	N/A	N/A	N/A	N/A
Role of Macrophages, Fibroblasts and Endothelial Cells in Rheumatoid Arthritis	N/A	N/A	N/A	N/A	N/A
Glycogen Biosynthesis II (from UDP-D-Glucose)	N/A	N/A	N/A	N/A	N/A
Arginine Degradation I (Arginase Pathway)	N/A	N/A	N/A	N/A	N/A
Spermine Biosynthesis	N/A	N/A	N/A	N/A	N/A
Alanine Degradation III	N/A	N/A	N/A	N/A	N/A
RHOGDI Signaling	N/A	N/A	N/A	N/A	N/A
Inhibition of Angiogenesis by TSP1	N/A	N/A	N/A	N/A	N/A
Glucocorticoid Receptor Signaling	N/A	N/A	N/A	N/A	N/A
Glutamine Biosynthesis I	N/A	N/A	N/A	N/A	N/A
Heme Biosynthesis from Uroporphyrinogen-III I	N/A	N/A	N/A	N/A	N/A
Toll-like Receptor Signaling	N/A	N/A	N/A	N/A	N/A
Glycine Degradation (Creatine Biosynthesis)	N/A	N/A	N/A	N/A	N/A
Renal Cell Carcinoma Signaling	N/A	N/A	N/A	N/A	N/A
Serine Biosynthesis	N/A	N/A	N/A	N/A	N/A
IL-4 Signaling	N/A	N/A	N/A	N/A	N/A
Mitochondrial Dysfunction	N/A	N/A	N/A	N/A	N/A
Threonine Degradation II	N/A	N/A	N/A	N/A	N/A
Phospholipases	N/A	N/A	N/A	N/A	N/A
MIF-mediated Glucocorticoid Regulation	N/A	N/A	N/A	N/A	N/A
Lactose Degradation III	N/A	N/A	N/A	N/A	N/A
Adenine and Adenosine Salvage III	N/A	N/A	N/A	N/A	N/A
Biotin-carboxyl Carrier Protein Assembly	N/A	N/A	N/A	N/A	N/A
Phenylalanine Degradation IV (Mammalian, via Side Chain)	N/A	N/A	N/A	N/A	N/A
Cysteine Biosynthesis/Homocysteine Degradation	N/A	N/A	N/A	N/A	N/A
PAK Signaling	N/A	N/A	N/A	N/A	N/A
Pentose Phosphate Pathway (Oxidative Branch)	N/A	N/A	N/A	N/A	N/A
Granzyme A Signaling	N/A	N/A	N/A	N/A	N/A
Hepatic Fibrosis / Hepatic Stellate Cell Activation	N/A	N/A	N/A	N/A	N/A
Role of Osteoblasts, Osteoclasts and Chondrocytes in Rheumatoid Arthritis	N/A	N/A	N/A	N/A	N/A
Ephrin Receptor Signaling	N/A	N/A	N/A	N/A	N/A
Tetrahydrobiopterin Biosynthesis I	N/A	N/A	N/A	N/A	N/A
Urea Cycle	N/A	N/A	N/A	N/A	N/A
Docosahexaenoic Acid (DHA) Signaling	N/A	N/A	N/A	N/A	N/A
Citrulline-Nitric Oxide Cycle	N/A	N/A	N/A	N/A	N/A
Tryptophan Degradation X (Mammalian, via Tryptamine)	N/A	N/A	N/A	N/A	N/A
