# Supplementary material for: Identification of the Cysteine Protease Legumain as a Potential Chronic Hypoxia-Specific Multiple Myeloma Target Gene
Source: Cells. 2022 Jan 15;11(2):292. doi: 10.3390/cells11020292 (PMC8773999; doi:10.3390/cells11020292)
Supplement: Supplementary file 1 [file cells-11-00292-s001.zip › cells-1465172 - supplementary/supplementary-figures and tables/Supplementary Table S4.xlsx]

## Sheet: Tabelle1
	LP1_R1	LP1_R2	LP1_R3	AVERAGE	HS5_R1	HS5_R2	HS5_R3	AVERAGE	KMS_R1	KMS_R2	KMS_R3	AVERAGE	OPM2_R1	OPM2_R2	AVERAGE	RPMI_R1	RPMI_R2	RPMI_R3	AVERAGE
ALDOA	1.51318	1.44694	1.49239	1.48417	1.12935	1.15459	1.11472	1.13289	0.538415	0.568229	0.486757	0.531134	1.0631	1.07296	0.889065	1.11224	1.05412	1.06583	1.0774
ALDOC	1.91864	1.72975	1.73212	1.7935	1.71587	1.63963	1.63126	1.66225	0.955999	0.868607	0.900003	0.908203	2.31421	2.4397	1.88737	1.03865	1.06778	1.06477	1.05707
ENO1	1.70422	1.61596	1.58695	1.63571	0.658802	0.622614	0.604869	0.628762	0.626447	0.625917	0.69517	0.649178	0.832779	0.922294	0.801417	0.339388	0.35359	0.356007	0.349662
ENO2	1.98538	1.92643	1.93793	1.94991	2.15177	2.13011	2.06047	2.11412	0.302938	0.358345	0.562691	0.407991	NaN	NaN	0.407991	0.190344	0.254427	0.290107	0.244959
ENO3	-0.279768	-0.272853	-0.29999	-0.284204	0.555529	0.66758	0.467464	0.563524	0.65162	0.593479	0.59835	0.614483	0.119515	7.94015e-05	0.244692	-0.42015	-0.260574	-0.47993	-0.386885
GAPDH	0.733365	0.761354	0.815481	0.770067	0.621254	0.509576	0.49578	0.542203	0.367554	0.365667	0.372724	0.368648	0.950305	1.09231	0.803754	0.449049	0.419102	0.426887	0.431679
HK1	0.642702	0.536212	0.583835	0.587583	-0.273291	-0.294157	-0.31653	-0.294659	0.106543	0.0455699	0.224034	0.125382	1.78312	2.00089	1.30313	1.90984	-0.105474	1.88629	1.23022
HK2	1.89258	1.72872	1.75462	1.79197	1.53921	1.54975	1.49639	1.52845	0.333908	0.256957	0.424952	0.338606	1.89425	2.02422	1.41903	1.80104	1.78141	1.86856	1.817
LDHA	1.90309	1.83596	1.86653	1.86853	1.05889	1.05798	1.02926	1.04871	0.713043	0.729496	0.724824	0.722454	1.3107	1.35852	1.13056	1.04924	1.04905	1.05486	1.05105
LDHB	-0.0624242	-0.0694469	-0.0309261	-0.0542657	-0.0764485	-0.113382	-0.145871	-0.1119	0.257748	0.325901	0.292151	0.291933	0.0352596	0.0534136	0.126869	0.0739873	0.0964173	0.10944	0.0932815
PFKL	0.856785	0.874249	0.924579	0.885204	0.667456	0.624766	0.668101	0.653441	0.0295812	-0.030049	-0.0493985	-0.0166221	0.348718	0.275065	0.202387	0.125746	0.109413	0.128768	0.121309
PFKM	-0.192044	-0.187549	-0.219756	-0.199783	-0.121704	-0.242984	-0.149841	-0.17151	-0.258841	-0.241444	-0.337277	-0.279187	0.0868524	-0.0229789	-0.0717713	0.138252	0.00829359	0.176444	0.107663
PFKP	1.11149	1.06981	1.04322	1.07484	0.915948	0.859574	0.872995	0.882839	-0.0881136	-0.163336	-0.265219	-0.172223	0.91225	0.799705	0.513244	0.586501	0.368575	0.576943	0.510673
PGK1	2.05113	2.03789	2.02909	2.03937	1.3923	1.41788	1.34352	1.38457	0.515417	0.481309	0.595682	0.530803	1.01885	1.13813	0.895928	0.489837	0.542182	0.521468	0.517829
PGM1	1.115	0.999039	1.10976	1.0746	0.673876	0.70441	0.671975	0.68342	0.26962	0.28762	0.283365	0.280202	0.394178	0.400904	0.358428	0.153043	0.149911	0.130128	0.144361
PGM2	-0.0807812	-0.0429814	-0.0225417	-0.0487681	-0.0323184	0.0319223	0.0575504	0.0190514	0.324021	0.340468	0.365645	0.343378	-0.0733474	-0.0341537	0.0786256	0.0622721	-0.0258635	0.00838088	0.0149298
PGM3	-0.927625	-0.858092	-0.738196	-0.841304	0.00037251	0.0105828	-0.0676043	-0.018883	0.138101	0.141411	0.154363	0.144625	-0.790428	-0.950936	-0.532246	-1.07984	-1.03934	-1.11483	-1.078
PKM;PKM2	1.33316	1.26711	1.30502	1.30176	0.542899	0.529911	0.508945	0.527252	0.708501	0.69763	0.699511	0.701881	1.28947	1.34114	1.11083	0.553056	0.563863	0.567172	0.561364
PKM2;PKM	1.28855	NaN	NaN	1.28855	0.123116	0.296522	0.205874	0.208504	0.487726	0.592125	0.572593	0.550815	0.95975	1.14314	0.884568	0.533323	0.570209	0.526624	0.543385
SLC2A1 (GLUT1)	2.28433	2.34561	2.16558	2.26517	2.61332	2.72288	2.49944	2.61188	1.06002	1.07627	0.873347	1.00321	1.68241	1.50621	1.39728	1.24811	1.15088	1.08847	1.16249
TPI1	1.68374	1.60232	1.6436	1.64322	0.837825	0.803662	0.735595	0.792361	0.615547	0.610542	0.597755	0.607948	0.911642	0.926736	0.815442	0.449629	0.428691	0.405762	0.428027
GPI	-0.603667	-0.598474	-0.55203	-0.584724	1.15858	1.15594	1.13589	1.15014	0.853227	0.875997	0.863316	0.86418	0.339961	0.361095	0.521745	0.798916	0.813276	0.805952	0.806048
Upregulated in MM	Upregulated in HS-5		Upregulated in all		Upregulated in MM-only
ALDOA	ALDOA		ALDOA		0
ALDOC	ALDOC		ALDOC		0
ENO1	ENO1		ENO1		0
ENO2	ENO2		ENO2		0
GAPDH	0		0		GAPDH
HK1	0		0		HK1
HK2	HK2		HK2		0
LDHA	LDHA		LDHA		0
0	0		0		0
PFKL	PFKL		PFKL		0
0	0		0		0
PFKP	PFKP		PFKP		0
PGK1	PGK1		PGK1		0
PGM1	PGM1		PGM1		0
0	0		0		0
0	0		0		0
PKM;PKM2	0		0		PKM;PKM2
PKM2;PKM	0		0		PKM2;PKM
SLC2A1 (GLUT1)	SLC2A1 (GLUT1)		SLC2A1 (GLUT1)		0
TPI1	TPI1		TPI1		0
GPI	GPI		GPI		0
